# Supplementary material for: Global Patterns of Subgenome Evolution in Organelle-Targeted Genes of Six Allotetraploid Angiosperms
Source: Mol Biol Evol. 2022 Apr 6;39(4):msac074. doi: 10.1093/molbev/msac074 (PMC9040051; doi:10.1093/molbev/msac074)
Supplement: msac074_Supplementary_Data [file msac074_supplementary_data.zip]

Archive with 2 entries (2 files):
- Supplemental Figures and Figure Legends.pdf
- Tables_S1-S13.xlsx
