# Supplementary material for: Global Patterns of Subgenome Evolution in Organelle-Targeted Genes of Six Allotetraploid Angiosperms
Source: Mol Biol Evol. 2022 Apr 6;39(4):msac074. doi: 10.1093/molbev/msac074 (PMC9040051; doi:10.1093/molbev/msac074)
Supplement: msac074_Supplementary_Data [file msac074_supplementary_data.zip › Tables_S1-S13.xlsx]

## Sheet: Table S1
Table S1. CyMIRA gene partitions for each of 23 angiosperm taxa alongside reference numbers from Arabidopsis.
Allopolyploid Complex	N/A	Quinoa1					Wheat2					Cotton					Coffee					Tobacco3					Brachypodium
Quintet Role	N/A	Diploid Paternal Model	Allopolyploid Paternal Subgenome	Allopolyploid Maternal Subgenome	Diploid Maternal Model	Outgroup	Diploid Paternal Model	Allopolyploid Paternal Subgenome	Allopolyploid Maternal Subgenome	Diploid Maternal Model	Outgroup	Diploid Paternal Model	Allopolyploid Paternal Subgenome	Allopolyploid Maternal Subgenome	Diploid Maternal Model	Outgroup	Diploid Paternal Model	Allopolyploid Paternal Subgenome	Allopolyploid Maternal Subgenome	Diploid Maternal Model	Outgroup	Diploid Paternal Model	Allopolyploid		Diploid Maternal Model	Outgroup	Diploid Paternal Model	Allopolyploid Paternal Subgenome	Allopolyploid Maternal Subgenome	Diploid Maternal Model	Outgroup
Species (Subgenome)	Arabidopsis thaliana4	Chenopodium suecicum	Chenopodium quinoa (B)	Chenopodium quinoa (A)	Chenopodium pallidicaule	Spinacia oleracea	Triticum urartu	Triticum dicoccoides (A)	Triticum dicoccoides (B)	Aegilops speltoides	Hordeum vulgare	Gossypium raimondii	Gossypium hirsutum (D)	Gossypium hirsutum (A)	Gossypium arboreum	Gossypiodes kirkii	Coffea canephora	Coffea arabica (C)	Coffea arabica (E)	Coffea eugenoides	Gardenia jasminoides	Nicotiana tomentosiformis	Nicotiana tabacum		Nicotiana sylvestris	Solanum lycopersicum	Brachypodium distachyon	Brachypodium hybridum (D)	Brachypodium hybridum (S)	Brachypodium stacei	Hordeum vulgare5
Non-organelle-targeted	23177	19525	9786	11053	19336	22805	32734	48786	52571	46164	34893	34004	29762	28871	37422	34201	22897	19008	19773	26017	27085	43750	63712		43422	31089	31446	34860	29605	27039	34893
Organelle-targeted	4268	2286	2214	2153	2540	2690	2230	2735	2684	3757	2780	3700	3579	3424	3538	2479	2677	2375	2480	3083	2153	5212	5788		4738	2986	2864	2851	2844	2859	2780
Organelle-targeted Interacting	910	649	669	668	699	760	577	789	769	923	786	975	926	914	915	780	773	665	689	882	652	1678	1657		1491	803	742	739	741	741	786
Organelle-targeted Non-interacting	3358	1639	1546	1487	1843	1933	1654	1948	1917	2837	1994	2728	2656	2513	2626	1703	1905	1711	1792	2202	1501	3537	4137		3249	2184	2122	2112	2103	2118	1994
Enzyme Complexes	308	255	248	244	263	267	235	318	305	565	319	392	385	380	373	281	282	227	249	306	215	491	699		461	314	288	288	289	288	319
Mitochondria-targeted	1773	1470	1423	1407	1696	1780	1754	2049	2028	2533	2101	2510	2419	2309	2376	1610	1763	1563	1658	2059	1398	3697	3851		3322	1979	2265	2273	2267	2284	2101
Plastid-targeted	2931	1865	1805	1723	2085	2191	1856	2230	2189	3347	2285	2965	2911	2759	2862	1979	2137	1902	1987	2467	1699	3885	4567		3562	2398	2355	2341	2343	2360	2285
Mitochondria-targeted Interacting	617	428	445	449	468	523	384	532	516	479	524	668	619	613	615	510	516	455	466	601	444	1259	1092		1095	529	494	491	490	490	524
Mitochondria-targeted Non-interacting	1156	1043	978	959	1229	1258	1370	1518	1513	2055	1577	1842	1800	1696	1761	1100	1247	1108	1192	1458	954	2438	2759		2227	1450	1771	1782	1777	1794	1577
Mitochondria Enzyme Complexes	180	145	140	139	155	156	134	193	185	298	187	236	229	229	223	148	171	136	149	186	132	293	402		275	177	170	170	169	167	187
Plastid-targeted Interacting	375	332	351	335	354	372	270	348	345	582	345	413	405	395	399	375	359	305	316	405	295	631	740		583	370	336	334	340	339	345
Plastid-targeted Non-interacting	2556	1533	1454	1388	1731	1819	1587	1883	1845	2767	1940	2555	2509	2367	2466	1608	1779	1598	1672	2063	1404	3257	3833		2981	2029	2019	2007	2003	2021	1940
Plastid Enzyme Complexes	128	111	109	106	110	112	101	125	120	267	132	156	156	151	150	133	113	92	101	121	83	198	297		186	137	118	118	120	121	132
mt-DNA RRR	28	28	27	23	26	29	21	28	27	32	25	29	29	29	29	26	28	24	29	40	23	54	50		46	25	28	28	29	28	25
mt-Mito TAT	1	1	1	1	1	1	1	1	1	0	1	1	0	1	1	2	3	1	3	2	1	5	5		4	2	1	1	1	1	1
mt-Mitoribosome	88	79	79	78	85	85	82	113	107	172	99	97	92	96	91	73	89	74	79	100	76	150	193		142	91	84	84	86	85	99
mt-Mitoribosome; Large Subunit	41	36	37	38	41	36	39	54	53	76	42	40	37	38	42	34	37	24	36	38	35	65	83		61	45	34	35	36	35	42
mt-Mitoribosome; Small Subunit	47	43	42	40	44	49	43	59	54	96	57	57	55	58	49	39	52	50	43	62	41	85	110		81	46	50	49	50	50	57
mt-OXPHOS	91	65	60	60	69	70	51	79	77	126	87	138	137	132	131	73	79	61	67	84	55	138	204		129	84	85	85	82	81	87
mt-OXPHOS; Complex I	48	37	35	32	39	42	25	39	41	68	42	70	69	64	67	40	48	30	38	47	28	68	101		64	44	44	43	42	40	42
mt-OXPHOS; Complex III	14	9	8	8	9	10	6	9	10	16	16	20	19	21	19	7	9	9	8	12	8	17	29		15	13	14	14	13	14	16
mt-OXPHOS; Complex IV	14	10	9	9	11	9	10	18	12	17	15	22	24	21	22	10	10	9	10	12	7	31	34		23	12	13	14	13	13	15
mt-OXPHOS; Complex V	15	9	8	11	10	9	10	13	14	25	14	26	25	26	23	16	12	13	11	13	12	22	40		27	15	14	14	14	14	14
mt-PPR	344	193	222	233	230	276	171	251	240	71	257	340	305	303	302	279	263	236	231	309	239	727	487		639	258	243	244	240	242	257
mt-Transcription and Transcript Maturation	38	32	30	33	30	33	21	29	31	38	28	35	30	27	35	33	26	28	27	32	27	131	102		88	40	26	24	27	27	28
mt-Transcription and Transcript Maturation; Intron Splicing	8	7	7	8	6	7	6	8	8	7	7	5	4	4	7	6	4	6	5	8	6	12	16		11	8	5	5	5	5	7
mt-Transcription and Transcript Maturation; RNA Polymerase	2	3	3	3	3	3	1	2	2	4	1	3	3	3	3	2	3	3	3	3	3	4	4		3	3	1	1	1	1	1
mt-Transcription and Transcript Maturation; Transcript End Processing	8	8	6	9	7	6	7	6	7	11	7	9	7	8	9	8	8	4	5	7	7	10	14		10	7	7	6	9	9	7
mt-Transcription and Transcript Maturation; mTERF	17	9	10	8	9	12	7	8	9	14	8	13	11	7	10	10	7	11	8	9	8	91	57		46	17	6	6	6	6	8
mt-Transcription and Transcript Maturation; rRNA Base Modification	1	1	1	1	1	1	0	1	1	0	1	1	1	1	1	1	1	1	1	1	1	1	2		1	1	1	1	1	1	1
mt-Transcription and Transcript Maturation; tRNA Base Modification	2	3	2	3	3	3	0	3	3	2	3	4	4	4	4	5	3	2	5	3	1	11	8		13	3	4	4	4	4	3
mt-tRNA Aminoacylation	27	33	30	26	31	33	38	35	36	50	31	32	30	29	30	28	31	34	33	37	26	57	57		50	32	30	28	28	29	31
pt-ACCase	4	4	3	4	4	3	0	0	0	1	0	7	7	7	7	4	3	3	3	4	2	9	8		8	4	0	0	0	0	0
pt-CLP	15	14	12	14	15	13	14	14	14	36	15	21	20	21	20	16	14	12	15	17	12	30	30		20	15	17	17	17	17	15
pt-Chlororibosome	42	38	38	34	38	38	32	39	33	82	37	51	49	48	49	37	39	30	35	41	29	56	94		54	43	37	38	38	38	37
pt-Chlororibosome; Large Subunit	31	27	25	24	26	27	24	27	23	54	27	35	34	34	34	27	27	23	26	30	21	39	65		36	31	27	27	27	27	27
pt-Chlororibosome; Small Subunit	11	11	13	10	12	11	8	12	10	28	10	16	15	14	15	10	12	7	9	11	8	17	29		18	12	10	11	11	11	10
pt-DNA RRR	25	22	21	20	22	23	16	25	22	39	19	26	24	24	25	21	23	19	23	35	20	41	40		39	21	22	22	24	23	19
pt-PPR	146	116	136	138	142	155	78	116	116	113	121	142	139	138	136	142	138	113	112	152	121	245	239		225	130	118	118	117	115	121
pt-Photosynthesis	67	55	56	54	53	58	55	72	73	148	80	77	80	75	74	76	57	47	48	59	40	103	165		104	75	64	63	65	66	80
pt-Photosynthesis; ATP Synthase	3	3	3	3	3	3	1	2	2	8	1	3	3	3	4	4	3	3	3	3	3	4	7		3	4	3	3	3	3	1
pt-Photosynthesis; Cytochrome b6f	2	2	2	2	2	2	2	2	2	4	2	4	3	4	4	4	2	1	2	2	2	2	4		3	2	2	2	2	2	2
pt-Photosynthesis; NDH	18	18	17	18	17	18	12	20	19	45	22	19	21	16	18	18	20	18	15	19	14	27	37		23	18	18	18	17	18	22
pt-Photosynthesis; PSI	18	15	15	14	14	16	14	14	14	36	13	23	23	24	22	19	14	10	13	16	12	27	48		28	22	16	15	16	16	13
pt-Photosynthesis; PSII	22	12	14	13	12	15	18	28	29	47	34	25	27	25	23	28	17	14	14	18	8	39	61		40	26	20	20	23	23	34
pt-Photosynthesis; Rubisco	4	5	5	4	5	4	8	6	7	8	8	3	3	3	3	3	1	1	1	1	1	4	8		7	3	5	5	4	4	8
pt-Transcription and Transcript Maturation	51	52	57	48	53	51	39	49	53	121	44	58	57	54	59	52	56	48	49	62	47	92	111		85	52	49	49	52	52	44
pt-Transcription and Transcript Maturation; Intron Splicing	8	7	7	7	7	7	6	8	8	15	7	8	8	8	8	8	7	3	5	9	4	11	13		11	6	8	8	8	8	7
pt-Transcription and Transcript Maturation; RNA Polymerase	2	3	3	3	3	3	1	2	2	4	1	3	3	3	3	2	3	3	3	3	3	4	4		3	3	1	1	1	1	1
pt-Transcription and Transcript Maturation; Sigma Factor	6	5	5	5	5	5	5	6	6	16	5	7	7	6	7	6	6	5	6	6	5	10	16		10	7	7	7	7	7	5
pt-Transcription and Transcript Maturation; Transcript End Processing	8	8	10	7	9	9	8	8	9	23	8	11	9	10	11	8	10	7	8	9	9	15	15		13	9	8	8	9	9	8
pt-Transcription and Transcript Maturation; mTERF	11	12	14	11	13	13	7	8	10	27	7	11	12	10	12	11	13	18	13	18	13	23	24		19	11	9	9	10	10	7
pt-Transcription and Transcript Maturation; rRNA Base Modification	2	4	4	2	3	2	1	2	2	3	2	2	2	2	2	2	2	3	2	2	2	2	4		2	2	2	2	2	2	2
pt-Transcription and Transcript Maturation; tRNA Base Modification	14	13	14	13	13	12	11	15	16	33	14	16	16	15	16	15	15	9	12	15	11	27	35		27	14	14	14	15	15	14
pt-tRNA Aminoacylation	25	32	30	25	29	32	36	33	34	48	29	31	29	28	29	27	29	33	31	35	24	55	53		48	30	29	27	27	28	29
1 – There are 44,171 genes in the quinoa genome assembly; however, only 25,206 are located on one of the 18 scaffolds that correspond to chromosomes.
2 – Aegilops speltoides was only represented by a transcriptome, making these gene count numbers likely to be incorrect.
3 – The 22 chromosomes of Nicotiana tabacum are so thoroughly recombined and exchanged that separating genes onto chromosomes outside the context of a quintet is technically difficult, if not outright impossible, so total gene counts are shown for the whole genome in this column.
4 – Arabidopsis thaliana data was retrieved from the CyMIRA database at cymira.colostate.edu 08/07/2019, which corresponds to the last time the database was updated.
5 – Hordeum vulgare was used as the outgroup for both Triticum and Brachypodium.

## Sheet: Table S2
Table S2. Gene content across functional categories compared to diploid models.
Functional Category	Allopolyploid System	Combined Diploids	Allotetraploid	Delta	χ21,2	p value
Non-organelle-targeted	Quinoa	38861	39758	897	-	-
Organelle-targeted	Quinoa	4826	4413	-413	25.9185	3.56138e-07
Organelle-targeted_Non-interacting	Quinoa	3482	3057	-425	35.0893	3.14924e-09
Organelle-targeted_Interacting	Quinoa	1348	1359	11	0.12692	0.721647
Enzyme_Complexes	Quinoa	518	501	-17	0.738791	0.390048
Mitochondria-targeted	Quinoa	3166	2861	-305	21.4058	3.71638e-06
Mitochondria-targeted_Non-interacting	Quinoa	2272	1952	-320	30.2853	3.72942e-08
Mitochondria-targeted_Interacting	Quinoa	896	910	14	0.0168707	0.896656
Mitochondria_Enzyme_Complexes	Quinoa	300	285	-15	0.724832	0.394564
Plastid-targeted	Quinoa	3950	3557	-393	27.7325	1.39303e-07
Plastid-targeted_Non-interacting	Quinoa	3264	2862	-402	33.5702	6.87364e-09
Plastid-targeted_Interacting	Quinoa	686	695	9	0.0234399	0.878319
Plastid_Enzyme_Complexes	Quinoa	221	218	-3	0.111112	0.738881
Non-organelle-targeted	Wheat3	78898	101357	22459	-	-
Organelle-targeted	Wheat	5987	5419	-568	330.209	8.65529e-74
Organelle-targeted_Non-interacting	Wheat	4491	3865	-626	321.788	5.90785e-72
Organelle-targeted_Interacting	Wheat	1500	1558	58	33.8503	5.95209e-09
Enzyme_Complexes	Wheat	800	623	-177	88.3547	5.47106e-21
Mitochondria-targeted	Wheat	4287	4077	-210	181.358	2.44809e-41
Mitochondria-targeted_Non-interacting	Wheat	3425	3031	-394	217.424	3.29856e-49
Mitochondria-targeted_Interacting	Wheat	863	1048	185	1.42712	0.232235
Mitochondria_Enzyme_Complexes	Wheat	432	378	-54	29.5698	5.39396e-08
Plastid-targeted	Wheat	5203	4419	-784	392.617	2.22979e-87
Plastid-targeted_Non-interacting	Wheat	4354	3728	-626	319.68	1.70035e-71
Plastid-targeted_Interacting	Wheat	852	693	-159	80.0396	3.66986e-19
Plastid_Enzyme_Complexes	Wheat	368	245	-123	64.9693	7.60758e-16
Non-organelle-targeted	Cotton	71426	58633	-12793	-	-
Organelle-targeted	Cotton	7238	7003	-235	86.5566	1.35792e-20
Organelle-targeted_Non-interacting	Cotton	5354	5169	-185	63.9141	1.29962e-15
Organelle-targeted_Interacting	Cotton	1890	1840	-50	26.2444	3.00831e-07
Enzyme_Complexes	Cotton	765	765	0	14.5727	0.000134851
Mitochondria-targeted	Cotton	4886	4728	-158	60.4462	7.5617e-15
Mitochondria-targeted_Non-interacting	Cotton	3603	3496	-107	46.9478	7.29012e-12
Mitochondria-targeted_Interacting	Cotton	1283	1232	-51	15.0289	0.000105877
Mitochondria_Enzyme_Complexes	Cotton	459	458	-1	8.50355	0.00354454
Plastid-targeted	Cotton	5827	5670	-157	76.2636	2.4822e-18
Plastid-targeted_Non-interacting	Cotton	5021	4876	-145	64.8377	8.13267e-16
Plastid-targeted_Interacting	Cotton	812	800	-12	13.1048	0.000294544
Plastid_Enzyme_Complexes	Cotton	306	307	1	5.95932	0.0146397
Non-organelle-targeted	Coffee	48914	38781	-10133	-	-
Organelle-targeted	Coffee	5760	4855	-905	8.73805	0.00311637
Organelle-targeted_Non-interacting	Coffee	4107	3503	-604	9.21018	0.00240674
Organelle-targeted_Interacting	Coffee	1655	1354	-301	0.678575	0.410078
Enzyme_Complexes	Coffee	588	476	-112	0.0928209	0.760621
Mitochondria-targeted	Coffee	3822	3221	-601	5.96831	0.0145652
Mitochondria-targeted_Non-interacting	Coffee	2705	2300	-405	5.68221	0.0171378
Mitochondria-targeted_Interacting	Coffee	1117	921	-196	0.718986	0.396477
Mitochondria_Enzyme_Complexes	Coffee	357	285	-72	0.00216238	0.962911
Plastid-targeted	Coffee	4604	3889	-715	7.65026	0.00567641
Plastid-targeted_Non-interacting	Coffee	3842	3270	-572	8.14815	0.00431051
Plastid-targeted_Interacting	Coffee	764	621	-143	0.184844	0.667243
Plastid_Enzyme_Complexes	Coffee	234	193	-41	0.127057	0.721503
Non-organelle-targeted	Tobacco	87172	63712	-23460	-	-
Organelle-targeted	Tobacco	9950	5788	-4162	173.793	1.0987e-39
Organelle-targeted_Non-interacting	Tobacco	6786	4137	-2649	79.0358	6.09945e-19
Organelle-targeted_Interacting	Tobacco	3169	1657	-1512	119.226	9.34311e-28
Enzyme_Complexes	Tobacco	952	699	-253	0.00445144	0.946805
Mitochondria-targeted	Tobacco	7019	3851	-3168	192.374	9.64323e-44
Mitochondria-targeted_Non-interacting	Tobacco	4665	2759	-1906	74.244	6.90333e-18
Mitochondria-targeted_Interacting	Tobacco	2354	1092	-1262	153.13	3.58864e-35
Mitochondria_Enzyme_Complexes	Tobacco	568	402	-166	0.21091	0.646055
Plastid-targeted	Tobacco	7447	4567	-2880	80.9089	2.36372e-19
Plastid-targeted_Non-interacting	Tobacco	6238	3833	-2405	67.1082	2.57005e-16
Plastid-targeted_Interacting	Tobacco	1214	740	-474	14.8227	0.000118107
Plastid_Enzyme_Complexes	Tobacco	384	297	-87	0.478891	0.488925
Non-organelle-targeted	Brachypodium	58485	64465	5980	-	-
Organelle-targeted	Brachypodium	5723	5695	-28	27.2218	1.81398e-07
Organelle-targeted_Non-interacting	Brachypodium	4240	4215	-25	20.999	4.59518e-06
Organelle-targeted_Interacting	Brachypodium	1483	1480	-3	7.04925	0.00792986
Enzyme_Complexes	Brachypodium	576	577	1	2.51789	0.112561
Mitochondria-targeted	Brachypodium	4549	4540	-9	20.788	5.13041e-06
Mitochondria-targeted_Non-interacting	Brachypodium	3565	3559	-6	16.422	5.0694e-05
Mitochondria-targeted_Interacting	Brachypodium	984	981	-3	4.77819	0.0288223
Mitochondria_Enzyme_Complexes	Brachypodium	337	339	2	1.31602	0.251307
Plastid-targeted	Brachypodium	4715	4684	-31	23.4955	1.25204e-06
Plastid-targeted_Non-interacting	Brachypodium	4040	4010	-30	20.6549	5.49958e-06
Plastid-targeted_Interacting	Brachypodium	675	674	-1	3.16285	0.0753315
Plastid_Enzyme_Complexes	Brachypodium	239	238	-1	1.12631	0.288564
Functional Category	Allopolyploid System	Combined Diploids	Allotetraploid	Delta	χ21,2	p value
mt-DNA_RRR	Quinoa	54	53	-1	0.0138807	0.906213
mt-Mito_TAT	Quinoa	2	2	0	5.03057e-28	1
mt-Mitoribosome	Quinoa	164	161	-3	0.0997081	0.75218
mt-Mitoribosome;Large_Subunit	Quinoa	77	79	2	1.74216e-26	1
mt-Mitoribosome;Small_Subunit	Quinoa	87	82	-5	0.20738	0.648829
mt-OXPHOS	Quinoa	134	122	-12	0.754274	0.385126
mt-OXPHOS;Complex_I	Quinoa	76	67	-9	0.647379	0.421051
mt-OXPHOS;Complex_III	Quinoa	18	16	-2	0.0566042	0.811946
mt-OXPHOS;Complex_IV	Quinoa	21	18	-3	0.15316	0.695533
mt-OXPHOS;Complex_V	Quinoa	19	21	2	0.00737151	0.93158
mt-PPR	Quinoa	423	460	37	0.752186	0.385785
mt-Transcription_and_Transcript_Maturation	Quinoa	62	63	1	5.99327e-28	1
mt-Transcription_and_Transcript_Maturation;Intron_Splicing	Quinoa	13	15	2	0.0165193	0.897732
mt-Transcription_and_Transcript_Maturation;mTERF	Quinoa	18	18	0	1.70838e-25	1
mt-Transcription_and_Transcript_Maturation;RNA_Polymerase	Quinoa	6	6	0	2.68291e-24	1
mt-Transcription_and_Transcript_Maturation;rRNA_Base_Modification	Quinoa	2	2	0	5.03057e-28	1
mt-Transcription_and_Transcript_Maturation;Transcript_End_Processing	Quinoa	15	15	0	3.30949e-29	1
mt-Transcription_and_Transcript_Maturation;tRNA_Base_Modification	Quinoa	6	5	-1	0.00142873	0.969848
mt-tRNA_Aminoacylation	Quinoa	64	58	-6	0.334256	0.563164
pt-ACCase	Quinoa	8	7	-1	0.00194817	0.964794
pt-Chlororibosome	Quinoa	76	73	-3	0.0916237	0.762123
pt-Chlororibosome;Large_Subunit	Quinoa	53	49	-4	0.169666	0.680409
pt-Chlororibosome;Small_Subunit	Quinoa	23	24	1	1.20712e-26	1
pt-CLP	Quinoa	29	27	-2	0.0478963	0.826765
pt-DNA_RRR	Quinoa	44	43	-1	0.011289	0.915384
pt-Photosynthesis	Quinoa	108	111	3	9.2742e-29	1
pt-Photosynthesis;ATP_Synthase	Quinoa	6	6	0	2.68291e-24	1
pt-Photosynthesis;Cytochrome_b6f	Quinoa	4	4	0	4.66107e-25	1
pt-Photosynthesis;NDH	Quinoa	35	35	0	4.11045e-28	1
pt-Photosynthesis;PSI	Quinoa	29	29	0	5.17919e-28	1
pt-Photosynthesis;PSII	Quinoa	24	28	4	0.111269	0.738704
pt-Photosynthesis;Rubisco	Quinoa	10	9	-1	0.00246755	0.960382
pt-PPR	Quinoa	258	277	19	0.262458	0.608437
pt-Transcription_and_Transcript_Maturation	Quinoa	105	105	0	0.00922097	0.9235
pt-Transcription_and_Transcript_Maturation;Intron_Splicing	Quinoa	14	14	0	2.44219e-29	1
pt-Transcription_and_Transcript_Maturation;mTERF	Quinoa	25	25	0	5.82081e-28	1
pt-Transcription_and_Transcript_Maturation;RNA_Polymerase	Quinoa	6	6	0	2.68291e-24	1
pt-Transcription_and_Transcript_Maturation;rRNA_Base_Modification	Quinoa	7	6	-1	0.00168845	0.967224
pt-Transcription_and_Transcript_Maturation;Sigma_Factor	Quinoa	10	10	0	2.20925e-28	1
pt-Transcription_and_Transcript_Maturation;Transcript_End_Processing	Quinoa	17	17	0	1.22172e-24	1
pt-Transcription_and_Transcript_Maturation;tRNA_Base_Modification	Quinoa	26	27	1	5.91905e-30	1
pt-tRNA_Aminoacylation	Quinoa	61	56	-5	0.242793	0.622196
mt-DNA_RRR	Wheat	53	55	2	1.02757	0.310729
mt-Mito_TAT	Wheat	1	2	1	9.88972e-28	1
mt-Mitoribosome	Wheat	254	220	-34	18.1101	2.08491e-05
mt-Mitoribosome;Large_Subunit	Wheat	115	107	-8	5.48932	0.019133
mt-Mitoribosome;Small_Subunit	Wheat	139	113	-26	12.8015	0.000346344
mt-OXPHOS	Wheat	177	156	-21	11.5106	0.000691992
mt-OXPHOS;Complex_I	Wheat	93	80	-13	6.60393	0.0101754
mt-OXPHOS;Complex_III	Wheat	22	19	-3	1.25149	0.263269
mt-OXPHOS;Complex_IV	Wheat	27	30	3	0.171381	0.678887
mt-OXPHOS;Complex_V	Wheat	35	27	-8	3.55084	0.0595154
mt-PPR	Wheat	242	491	249	33.8829	5.85295e-09
mt-Transcription_and_Transcript_Maturation	Wheat	59	60	1	1.4033	0.236172
mt-Transcription_and_Transcript_Maturation;Intron_Splicing	Wheat	13	16	3	1.76839e-26	1
mt-Transcription_and_Transcript_Maturation;mTERF	Wheat	21	17	-4	1.59871	0.206086
mt-Transcription_and_Transcript_Maturation;RNA_Polymerase	Wheat	5	4	-1	0.1419	0.7064
mt-Transcription_and_Transcript_Maturation;rRNA_Base_Modification	Wheat	0	2	2	0.28629	0.592608
mt-Transcription_and_Transcript_Maturation;Transcript_End_Processing	Wheat	18	13	-5	2.02512	0.154716
mt-Transcription_and_Transcript_Maturation;tRNA_Base_Modification	Wheat	2	6	4	0.509485	0.475362
mt-tRNA_Aminoacylation	Wheat	88	71	-17	8.18459	0.00422476
pt-ACCase	Wheat	1	0	-1	0.0157674	0.900074
pt-Chlororibosome	Wheat	114	72	-42	22.4652	2.1399e-06
pt-Chlororibosome;Large_Subunit	Wheat	78	50	-28	14.626	0.000131091
pt-Chlororibosome;Small_Subunit	Wheat	36	22	-14	7.16216	0.00744574
pt-CLP	Wheat	50	28	-22	12.2823	0.000457273
pt-DNA_RRR	Wheat	55	47	-8	3.86572	0.0492821
pt-Photosynthesis	Wheat	203	145	-58	29.337	6.08245e-08
pt-Photosynthesis;ATP_Synthase	Wheat	9	4	-5	2.46739	0.116231
pt-Photosynthesis;Cytochrome_b6f	Wheat	6	4	-2	0.512331	0.474132
pt-Photosynthesis;NDH	Wheat	57	39	-18	8.86933	0.00290001
pt-Photosynthesis;PSI	Wheat	50	28	-22	12.2823	0.000457273
pt-Photosynthesis;PSII	Wheat	65	57	-8	4.10046	0.0428714
pt-Photosynthesis;Rubisco	Wheat	16	13	-3	1.10339	0.293522
pt-PPR	Wheat	191	232	41	0.274366	0.600418
pt-Transcription_and_Transcript_Maturation	Wheat	160	102	-58	31.1055	2.44381e-08
pt-Transcription_and_Transcript_Maturation;Intron_Splicing	Wheat	21	16	-5	2.03464	0.15375
pt-Transcription_and_Transcript_Maturation;mTERF	Wheat	34	18	-16	9.00882	0.00268679
pt-Transcription_and_Transcript_Maturation;RNA_Polymerase	Wheat	5	4	-1	0.1419	0.7064
pt-Transcription_and_Transcript_Maturation;rRNA_Base_Modification	Wheat	4	4	0	4.78041e-28	1
pt-Transcription_and_Transcript_Maturation;Sigma_Factor	Wheat	21	12	-9	4.51427	0.0336132
pt-Transcription_and_Transcript_Maturation;Transcript_End_Processing	Wheat	31	17	-14	7.62137	0.00576805
pt-Transcription_and_Transcript_Maturation;tRNA_Base_Modification	Wheat	44	31	-13	6.16739	0.0130126
pt-tRNA_Aminoacylation	Wheat	84	67	-17	8.14551	0.00431679
mt-DNA_RRR	Cotton	58	58	0	0.942337	0.331678
mt-Mito_TAT	Cotton	2	1	-1	2.3721e-29	1
mt-Mitoribosome	Cotton	188	188	0	3.46671	0.0626157
mt-Mitoribosome;Large_Subunit	Cotton	82	75	-7	0.355753	0.550875
mt-Mitoribosome;Small_Subunit	Cotton	106	113	7	3.49101	0.0617029
mt-OXPHOS	Cotton	269	269	0	5.03734	0.0248066
mt-OXPHOS;Complex_I	Cotton	137	133	-4	1.73411	0.187887
mt-OXPHOS;Complex_III	Cotton	39	40	1	0.771216	0.379841
mt-OXPHOS;Complex_IV	Cotton	44	45	1	0.86877	0.351296
mt-OXPHOS;Complex_V	Cotton	49	51	2	1.18463	0.276416
mt-PPR	Cotton	642	608	-34	6.18749	0.0128657
mt-Transcription_and_Transcript_Maturation	Cotton	70	57	-13	1.08584e-24	1
mt-Transcription_and_Transcript_Maturation;Intron_Splicing	Cotton	12	8	-4	0.0538243	0.816537
mt-Transcription_and_Transcript_Maturation;mTERF	Cotton	23	18	-5	4.78106e-27	1
mt-Transcription_and_Transcript_Maturation;RNA_Polymerase	Cotton	6	6	0	0.00273413	0.958298
mt-Transcription_and_Transcript_Maturation;rRNA_Base_Modification	Cotton	2	2	0	3.03462e-28	1
mt-Transcription_and_Transcript_Maturation;Transcript_End_Processing	Cotton	18	15	-3	2.1544e-28	1
mt-Transcription_and_Transcript_Maturation;tRNA_Base_Modification	Cotton	8	8	0	0.0207681	0.885413
mt-tRNA_Aminoacylation	Cotton	62	59	-3	0.520465	0.470644
pt-ACCase	Cotton	14	14	0	0.110918	0.739101
pt-Chlororibosome	Cotton	100	97	-3	1.20997	0.271338
pt-Chlororibosome;Large_Subunit	Cotton	69	68	-1	0.969433	0.324822
pt-Chlororibosome;Small_Subunit	Cotton	31	29	-2	0.141599	0.706697
pt-CLP	Cotton	41	41	0	0.614286	0.433178
pt-DNA_RRR	Cotton	51	48	-3	0.335467	0.562458
pt-Photosynthesis	Cotton	151	155	4	3.60602	0.0575707
pt-Photosynthesis;ATP_Synthase	Cotton	7	6	-1	6.97455e-25	1
pt-Photosynthesis;Cytochrome_b6f	Cotton	8	7	-1	8.45154e-26	1
pt-Photosynthesis;NDH	Cotton	37	37	0	0.537554	0.463448
pt-Photosynthesis;PSI	Cotton	45	47	2	1.10749	0.292628
pt-Photosynthesis;PSII	Cotton	48	52	4	1.66229	0.197294
pt-Photosynthesis;Rubisco	Cotton	6	6	0	0.00273413	0.958298
pt-PPR	Cotton	278	277	-1	5.00963	0.0252068
pt-Transcription_and_Transcript_Maturation	Cotton	117	111	-6	1.05188	0.305074
pt-Transcription_and_Transcript_Maturation;Intron_Splicing	Cotton	16	16	0	0.145471	0.702901
pt-Transcription_and_Transcript_Maturation;mTERF	Cotton	23	22	-1	0.132019	0.716348
pt-Transcription_and_Transcript_Maturation;RNA_Polymerase	Cotton	6	6	0	0.00273413	0.958298
pt-Transcription_and_Transcript_Maturation;rRNA_Base_Modification	Cotton	4	4	0	2.3906e-23	1
pt-Transcription_and_Transcript_Maturation;Sigma_Factor	Cotton	14	13	-1	0.0160708	0.899122
pt-Transcription_and_Transcript_Maturation;Transcript_End_Processing	Cotton	22	19	-3	2.61175e-05	0.995922
pt-Transcription_and_Transcript_Maturation;tRNA_Base_Modification	Cotton	32	31	-1	0.282111	0.595321
pt-tRNA_Aminoacylation	Cotton	60	57	-3	0.486004	0.485715
mt-DNA_RRR	Coffee	68	53	-15	2.49979e-06	0.998738
mt-Mito_TAT	Coffee	5	4	-1	5.1512e-25	1
mt-Mitoribosome	Coffee	189	153	-36	0.0186511	0.891371
mt-Mitoribosome;Large_Subunit	Coffee	75	60	-15	4.88198e-26	1
mt-Mitoribosome;Small_Subunit	Coffee	114	93	-21	0.0179343	0.893467
mt-OXPHOS	Coffee	163	128	-35	0.000480786	0.982506
mt-OXPHOS;Complex_I	Coffee	95	68	-27	0.318521	0.572498
mt-OXPHOS;Complex_III	Coffee	21	17	-4	2.64266e-25	1
mt-OXPHOS;Complex_IV	Coffee	22	19	-3	0.0134213	0.907771
mt-OXPHOS;Complex_V	Coffee	25	24	-1	0.277118	0.598596
mt-PPR	Coffee	572	467	-105	0.190105	0.662829
mt-Transcription_and_Transcript_Maturation	Coffee	58	55	-3	0.734562	0.391409
mt-Transcription_and_Transcript_Maturation;Intron_Splicing	Coffee	12	11	-1	0.0190363	0.890262
mt-Transcription_and_Transcript_Maturation;mTERF	Coffee	16	19	3	1.05732	0.303827
mt-Transcription_and_Transcript_Maturation;RNA_Polymerase	Coffee	6	6	0	0.0126114	0.910585
mt-Transcription_and_Transcript_Maturation;rRNA_Base_Modification	Coffee	2	2	0	5.18494e-28	1
mt-Transcription_and_Transcript_Maturation;Transcript_End_Processing	Coffee	15	9	-6	0.209307	0.647311
mt-Transcription_and_Transcript_Maturation;tRNA_Base_Modification	Coffee	6	7	1	0.175855	0.67496
mt-tRNA_Aminoacylation	Coffee	68	67	-1	1.38591	0.239097
pt-ACCase	Coffee	7	6	-1	7.06038e-32	1
pt-Chlororibosome	Coffee	80	65	-15	0.00395504	0.949855
pt-Chlororibosome;Large_Subunit	Coffee	57	49	-8	0.100679	0.751016
pt-Chlororibosome;Small_Subunit	Coffee	23	16	-7	0.0579168	0.809819
pt-CLP	Coffee	31	27	-4	0.0505355	0.822134
pt-DNA_RRR	Coffee	58	42	-16	0.120084	0.728944
pt-Photosynthesis	Coffee	116	95	-21	0.0271037	0.869234
pt-Photosynthesis;ATP_Synthase	Coffee	6	6	0	0.0126114	0.910585
pt-Photosynthesis;Cytochrome_b6f	Coffee	4	3	-1	4.16684e-25	1
pt-Photosynthesis;NDH	Coffee	39	33	-6	0.0244571	0.875727
pt-Photosynthesis;PSI	Coffee	30	23	-7	4.05409e-25	1
pt-Photosynthesis;PSII	Coffee	35	28	-7	4.04367e-28	1
pt-Photosynthesis;Rubisco	Coffee	2	2	0	5.18494e-28	1
pt-PPR	Coffee	290	225	-65	0.0393883	0.842681
pt-Transcription_and_Transcript_Maturation	Coffee	118	97	-21	0.0379397	0.845564
pt-Transcription_and_Transcript_Maturation;Intron_Splicing	Coffee	16	8	-8	0.754205	0.385148
pt-Transcription_and_Transcript_Maturation;mTERF	Coffee	31	31	0	0.620518	0.430855
pt-Transcription_and_Transcript_Maturation;RNA_Polymerase	Coffee	6	6	0	0.0126114	0.910585
pt-Transcription_and_Transcript_Maturation;rRNA_Base_Modification	Coffee	4	5	1	0.121751	0.727143
pt-Transcription_and_Transcript_Maturation;Sigma_Factor	Coffee	12	11	-1	0.0190363	0.890262
pt-Transcription_and_Transcript_Maturation;Transcript_End_Processing	Coffee	19	15	-4	4.09765e-29	1
pt-Transcription_and_Transcript_Maturation;tRNA_Base_Modification	Coffee	30	21	-9	0.0881302	0.766568
pt-tRNA_Aminoacylation	Coffee	64	64	0	1.50323	0.220176
mt-DNA_RRR	Tobacco	100	50	-50	4.49987	0.0338974
mt-Mito_TAT	Tobacco	9	5	-4	0.0495912	0.823776
mt-Mitoribosome	Tobacco	292	193	-99	1.07458	0.299913
mt-Mitoribosome;Large_Subunit	Tobacco	126	83	-43	0.442149	0.506087
mt-Mitoribosome;Small_Subunit	Tobacco	166	110	-56	0.541262	0.46191
mt-OXPHOS	Tobacco	267	204	-63	0.184765	0.66731
mt-OXPHOS;Complex_I	Tobacco	132	101	-31	0.078431	0.779435
mt-OXPHOS;Complex_III	Tobacco	32	29	-3	0.505042	0.477293
mt-OXPHOS;Complex_IV	Tobacco	54	34	-20	0.329009	0.566243
mt-OXPHOS;Complex_V	Tobacco	49	40	-9	0.169459	0.680593
mt-PPR	Tobacco	1366	487	-879	190.334	2.68809e-43
mt-Transcription_and_Transcript_Maturation	Tobacco	219	102	-117	13.9156	0.000191206
mt-Transcription_and_Transcript_Maturation;Intron_Splicing	Tobacco	23	16	-7	2.74671e-28	1
mt-Transcription_and_Transcript_Maturation;mTERF	Tobacco	137	57	-80	12.5827	0.000389331
mt-Transcription_and_Transcript_Maturation;RNA_Polymerase	Tobacco	7	4	-3	0.00781307	0.929565
mt-Transcription_and_Transcript_Maturation;rRNA_Base_Modification	Tobacco	2	2	0	4.20584e-30	1
mt-Transcription_and_Transcript_Maturation;Transcript_End_Processing	Tobacco	20	14	-6	3.09516e-25	1
mt-Transcription_and_Transcript_Maturation;tRNA_Base_Modification	Tobacco	24	8	-16	3.2174	0.0728592
mt-tRNA_Aminoacylation	Tobacco	107	57	-50	3.44711	0.0633624
pt-ACCase	Tobacco	17	8	-9	0.69324	0.405064
pt-Chlororibosome	Tobacco	110	94	-16	1.08656	0.297234
pt-Chlororibosome;Large_Subunit	Tobacco	75	65	-10	0.847733	0.357195
pt-Chlororibosome;Small_Subunit	Tobacco	35	29	-6	0.139335	0.708943
pt-CLP	Tobacco	50	30	-20	0.551093	0.457871
pt-DNA_RRR	Tobacco	80	40	-40	3.5308	0.0602388
pt-Photosynthesis	Tobacco	207	165	-42	0.604952	0.436695
pt-Photosynthesis;ATP_Synthase	Tobacco	7	7	0	0.101338	0.750229
pt-Photosynthesis;Cytochrome_b6f	Tobacco	5	4	-1	5.34557e-24	1
pt-Photosynthesis;NDH	Tobacco	50	37	-13	1.6953e-24	1
pt-Photosynthesis;PSI	Tobacco	55	48	-7	0.638557	0.424234
pt-Photosynthesis;PSII	Tobacco	79	61	-18	0.0559816	0.812964
pt-Photosynthesis;Rubisco	Tobacco	11	8	-3	1.12269e-25	1
pt-PPR	Tobacco	470	239	-231	20.6377	5.5493e-06
pt-Transcription_and_Transcript_Maturation	Tobacco	177	111	-66	1.4519	0.228223
pt-Transcription_and_Transcript_Maturation;Intron_Splicing	Tobacco	22	13	-9	0.191518	0.661656
pt-Transcription_and_Transcript_Maturation;mTERF	Tobacco	42	24	-18	0.704558	0.401256
pt-Transcription_and_Transcript_Maturation;RNA_Polymerase	Tobacco	7	4	-3	0.00781307	0.929565
pt-Transcription_and_Transcript_Maturation;rRNA_Base_Modification	Tobacco	4	4	0	0.00761447	0.930464
pt-Transcription_and_Transcript_Maturation;Sigma_Factor	Tobacco	20	16	-4	0.010149	0.919755
pt-Transcription_and_Transcript_Maturation;Transcript_End_Processing	Tobacco	28	15	-13	0.672777	0.412085
pt-Transcription_and_Transcript_Maturation;tRNA_Base_Modification	Tobacco	54	35	-19	0.199277	0.655305
pt-tRNA_Aminoacylation	Tobacco	103	53	-50	4.01792	0.0450193
mt-DNA_RRR	Brachypodium	56	57	1	0.108262	0.742131
mt-Mito_TAT	Brachypodium	2	2	0	2.60533e-31	1
mt-Mitoribosome	Brachypodium	169	170	1	0.618713	0.431526
mt-Mitoribosome;Large_Subunit	Brachypodium	69	71	2	0.103712	0.74742
mt-Mitoribosome;Small_Subunit	Brachypodium	100	99	-1	0.470951	0.49255
mt-OXPHOS	Brachypodium	166	167	1	0.604772	0.436763
mt-OXPHOS;Complex_I	Brachypodium	84	85	1	0.229033	0.632242
mt-OXPHOS;Complex_III	Brachypodium	28	27	-1	0.130315	0.718105
mt-OXPHOS;Complex_IV	Brachypodium	26	27	1	0.00630181	0.936727
mt-OXPHOS;Complex_V	Brachypodium	28	28	0	0.05313	0.817704
mt-PPR	Brachypodium	485	484	-1	2.27891	0.131144
mt-Transcription_and_Transcript_Maturation	Brachypodium	53	51	-2	0.353353	0.552221
mt-Transcription_and_Transcript_Maturation;Intron_Splicing	Brachypodium	10	10	0	1.75367e-24	1
mt-Transcription_and_Transcript_Maturation;mTERF	Brachypodium	12	12	0	0.00116608	0.972759
mt-Transcription_and_Transcript_Maturation;RNA_Polymerase	Brachypodium	2	2	0	2.60533e-31	1
mt-Transcription_and_Transcript_Maturation;rRNA_Base_Modification	Brachypodium	2	2	0	2.60533e-31	1
mt-Transcription_and_Transcript_Maturation;Transcript_End_Processing	Brachypodium	16	15	-1	0.0734649	0.786357
mt-Transcription_and_Transcript_Maturation;tRNA_Base_Modification	Brachypodium	8	8	0	3.05859e-24	1
mt-tRNA_Aminoacylation	Brachypodium	59	56	-3	0.501972	0.478635
pt-ACCase	Brachypodium	0	0	0	NA	NA
pt-Chlororibosome	Brachypodium	75	76	1	0.189276	0.66352
pt-Chlororibosome;Large_Subunit	Brachypodium	54	54	0	0.167651	0.682208
pt-Chlororibosome;Small_Subunit	Brachypodium	21	22	1	0.000193265	0.988908
pt-CLP	Brachypodium	34	34	0	0.0783973	0.779481
pt-DNA_RRR	Brachypodium	45	46	1	0.0647427	0.799151
pt-Photosynthesis	Brachypodium	130	128	-2	0.711447	0.398964
pt-Photosynthesis;ATP_Synthase	Brachypodium	6	6	0	4.0518e-29	1
pt-Photosynthesis;Cytochrome_b6f	Brachypodium	4	4	0	2.21755e-28	1
pt-Photosynthesis;NDH	Brachypodium	36	35	-1	0.168203	0.681713
pt-Photosynthesis;PSI	Brachypodium	32	31	-1	0.149261	0.699243
pt-Photosynthesis;PSII	Brachypodium	43	43	0	0.117941	0.731279
pt-Photosynthesis;Rubisco	Brachypodium	9	9	0	3.72918e-29	1
pt-PPR	Brachypodium	233	235	2	0.832988	0.36141
pt-Transcription_and_Transcript_Maturation	Brachypodium	101	101	0	0.385664	0.534587
pt-Transcription_and_Transcript_Maturation;Intron_Splicing	Brachypodium	16	16	0	0.00968592	0.921601
pt-Transcription_and_Transcript_Maturation;mTERF	Brachypodium	19	19	0	0.0189593	0.890483
pt-Transcription_and_Transcript_Maturation;RNA_Polymerase	Brachypodium	2	2	0	2.60533e-31	1
pt-Transcription_and_Transcript_Maturation;rRNA_Base_Modification	Brachypodium	4	4	0	2.21755e-28	1
pt-Transcription_and_Transcript_Maturation;Sigma_Factor	Brachypodium	14	14	0	0.0046805	0.945456
pt-Transcription_and_Transcript_Maturation;Transcript_End_Processing	Brachypodium	17	17	0	0.0125832	0.910685
pt-Transcription_and_Transcript_Maturation;tRNA_Base_Modification	Brachypodium	29	29	0	0.0572509	0.810895
pt-tRNA_Aminoacylation	Brachypodium	57	54	-3	0.49377	0.48225
1 – χ2 tests were performed for all categories against the numbers of non-organelle-targeted genes in allotetraploids vs. combined diploids.
2 – Functional categories for which allopolyploids have significantly more gene copies than expected based on non-organelle-targeted genes vs. combined diploids are colored red, while functional categories in which the allopolyploid has significantly fewer gene copies than expected from non-organelle-targeted genes vs. diploid models are colored blue.
3 – The Aegilops speltoides gene counts come from a transcriptome, so in addition to the tests performed here, we also tested the allotetraploid gene counts against two times the gene counts from Triticum urartu. The same patterns emerged from both tests, so we've decided to only show the data from the Aegilops speltoides - Triticum urartu combined dataset.

## Sheet: Table S3
Table S3. Biased gene counts across subgenomes in CyMIRA functional categories for six focal allotetraploids.
Functional Category	Allopolyploid System	Diploid Paternal Model	Allotetraploid Paternal Subgenome	Allotetraploid Maternal Subgenome	Diploid Maternal Model	Delta	χ21,2	p value
Plastid-targeted	Quinoa	1865	1805	1723	2085	82	21.193	4.15e-06
Enzyme_Complexes	Quinoa	255	248	244	263	4	2.15549	0.142061
Mitochondria-targeted	Quinoa	1470	1423	1407	1696	16	10.901	0.000961102
mt-DNA_RRR	Quinoa	28	27	23	26	4	0.729969	0.392893
mt-Mito_TAT	Quinoa	1	1	1	1	0	2.53e-26	1
mt-Mitoribosome	Quinoa	79	79	78	85	1	0.577212	0.447407
mt-Mitoribosome;Large_Subunit	Quinoa	36	37	38	41	-1	0.0871409	0.767844
mt-Mitoribosome;Small_Subunit	Quinoa	43	42	40	44	2	0.436224	0.508951
mt-OXPHOS	Quinoa	65	60	60	69	0	0.329034	0.566228
mt-OXPHOS;Complex_I	Quinoa	37	35	32	39	3	0.550236	0.458221
mt-OXPHOS;Complex_III	Quinoa	9	8	8	9	0	1.35e-28	1
mt-OXPHOS;Complex_IV	Quinoa	10	9	9	11	0	0.000487336	0.982388
mt-OXPHOS;Complex_V	Quinoa	9	8	11	10	-3	0.0375876	0.846274
mt-PPR	Quinoa	193	222	233	230	-11	0.528148	0.467387
mt-Transcription_and_Transcript_Maturation	Quinoa	32	30	33	30	-3	5.25e-26	1
mt-Transcription_and_Transcript_Maturation;Intron_Splicing	Quinoa	7	7	8	6	-1	1.7e-25	1
mt-Transcription_and_Transcript_Maturation;mTERF	Quinoa	9	10	8	9	2	0.24418	0.621203
mt-Transcription_and_Transcript_Maturation;RNA_Polymerase	Quinoa	3	3	3	3	0	1.6e-29	1
mt-Transcription_and_Transcript_Maturation;rRNA_Base_Modification	Quinoa	1	1	1	1	0	2.53e-26	1
mt-Transcription_and_Transcript_Maturation;Transcript_End_Processing	Quinoa	8	6	9	7	-3	0.0790495	0.77859
mt-Transcription_and_Transcript_Maturation;tRNA_Base_Modification	Quinoa	3	2	3	3	-1	4.84e-30	1
mt-tRNA_Aminoacylation	Quinoa	33	30	26	31	4	0.73262	0.392035
Organelle-targeted	Quinoa	2286	2214	2153	2540	61	20.0797	7.43e-06
Organelle-targeted_Interacting	Quinoa	649	669	668	699	1	4.65218	0.0310141
Organelle-targeted_Non-interacting	Quinoa	1639	1546	1487	1843	59	16.9352	3.87e-05
pt-ACCase	Quinoa	4	3	4	4	-1	2.59e-29	1
pt-Chlororibosome	Quinoa	38	38	34	38	4	0.755398	0.384773
pt-Chlororibosome;Large_Subunit	Quinoa	27	25	24	26	1	0.181087	0.67044
pt-Chlororibosome;Small_Subunit	Quinoa	11	13	10	12	3	0.5031	0.478141
pt-CLP	Quinoa	14	12	14	15	-2	4.36e-26	1
pt-DNA_RRR	Quinoa	22	21	20	22	1	0.151581	0.697029
pt-Photosynthesis	Quinoa	55	56	54	53	2	0.535711	0.464216
pt-Photosynthesis;ATP_Synthase	Quinoa	3	3	3	3	0	1.6e-29	1
pt-Photosynthesis;Cytochrome_b6f	Quinoa	2	2	2	2	0	3.66e-25	1
pt-Photosynthesis;NDH	Quinoa	18	17	18	17	-1	0.000456695	0.98295
pt-Photosynthesis;PSI	Quinoa	15	15	14	14	1	0.107278	0.743265
pt-Photosynthesis;PSII	Quinoa	12	14	13	12	1	0.0998888	0.751963
pt-Photosynthesis;Rubisco	Quinoa	5	5	4	5	1	0.0333252	0.85515
pt-PPR	Quinoa	116	136	138	142	-2	0.673213	0.411933
pt-Transcription_and_Transcript_Maturation	Quinoa	52	57	48	53	9	1.9663	0.160841
pt-Transcription_and_Transcript_Maturation;Intron_Splicing	Quinoa	7	7	7	7	0	3.71e-29	1
pt-Transcription_and_Transcript_Maturation;mTERF	Quinoa	12	14	11	13	3	0.496503	0.481041
pt-Transcription_and_Transcript_Maturation;RNA_Polymerase	Quinoa	3	3	3	3	0	1.6e-29	1
pt-Transcription_and_Transcript_Maturation;rRNA_Base_Modification	Quinoa	4	4	2	3	2	0.311371	0.57684
pt-Transcription_and_Transcript_Maturation;Sigma_Factor	Quinoa	5	5	5	5	0	3.2e-29	1
pt-Transcription_and_Transcript_Maturation;Transcript_End_Processing	Quinoa	8	10	7	9	3	0.542595	0.461359
pt-Transcription_and_Transcript_Maturation;tRNA_Base_Modification	Quinoa	13	14	13	13	1	0.0998888	0.751963
pt-tRNA_Aminoacylation	Quinoa	32	30	25	29	5	0.980911	0.321974
Plastid-targeted	Wheat	1856	2230	2189	3347	41	9.12208	0.00252542
Enzyme_Complexes	Wheat	235	318	305	565	13	1.98599	0.15876
Mitochondria-targeted	Wheat	1754	2049	2028	2533	21	7.00155	0.00814394
mt-DNA_RRR	Wheat	21	28	27	32	1	0.0767232	0.781788
mt-Mito_TAT	Wheat	1	1	1	0	0	3.36e-28	1
mt-Mitoribosome	Wheat	82	113	107	172	6	0.792981	0.3732
mt-Mitoribosome;Large_Subunit	Wheat	39	54	53	76	1	0.149185	0.699316
mt-Mitoribosome;Small_Subunit	Wheat	43	59	54	96	5	0.597921	0.439372
mt-OXPHOS	Wheat	51	79	77	126	2	0.298463	0.584848
mt-OXPHOS;Complex_I	Wheat	25	39	41	68	-2	2.34e-25	1
mt-OXPHOS;Complex_III	Wheat	6	9	10	16	-1	5.02e-25	1
mt-OXPHOS;Complex_IV	Wheat	10	18	12	17	6	1.24985	0.263582
mt-OXPHOS;Complex_V	Wheat	10	13	14	25	-1	4.4e-28	1
mt-PPR	Wheat	171	251	240	71	11	1.62904	0.201836
mt-Transcription_and_Transcript_Maturation	Wheat	21	29	31	38	-2	2.84e-28	1
mt-Transcription_and_Transcript_Maturation;Intron_Splicing	Wheat	6	8	8	7	0	2.26e-24	1
mt-Transcription_and_Transcript_Maturation;mTERF	Wheat	7	8	9	14	-1	2.38e-26	1
mt-Transcription_and_Transcript_Maturation;RNA_Polymerase	Wheat	1	2	2	4	0	2.41e-25	1
mt-Transcription_and_Transcript_Maturation;rRNA_Base_Modification	Wheat	0	1	1	0	0	3.36e-28	1
mt-Transcription_and_Transcript_Maturation;Transcript_End_Processing	Wheat	7	6	7	11	-1	3.58e-29	1
mt-Transcription_and_Transcript_Maturation;tRNA_Base_Modification	Wheat	0	3	3	2	0	5.44e-24	1
mt-tRNA_Aminoacylation	Wheat	38	35	36	50	-1	0.00596713	0.938427
Organelle-targeted	Wheat	2230	2735	2684	3757	51	11.165	0.000833535
Organelle-targeted_Interacting	Wheat	577	789	769	923	20	3.76907	0.0522085
Organelle-targeted_Non-interacting	Wheat	1654	1948	1917	2837	31	7.58077	0.00589942
pt-ACCase	Wheat	0	0	0	1	0	NA	NA
pt-Chlororibosome	Wheat	32	39	33	82	6	0.821466	0.364752
pt-Chlororibosome;Large_Subunit	Wheat	24	27	23	54	4	0.474115	0.4911
pt-Chlororibosome;Small_Subunit	Wheat	8	12	10	28	2	0.150962	0.697618
pt-CLP	Wheat	14	14	14	36	0	7.35e-05	0.99316
pt-DNA_RRR	Wheat	16	25	22	39	3	0.300226	0.583741
pt-Photosynthesis	Wheat	55	72	73	148	-1	0.080348	0.776826
pt-Photosynthesis;ATP_Synthase	Wheat	1	2	2	8	0	2.41e-25	1
pt-Photosynthesis;Cytochrome_b6f	Wheat	2	2	2	4	0	2.41e-25	1
pt-Photosynthesis;NDH	Wheat	12	20	19	45	1	0.0544124	0.815556
pt-Photosynthesis;PSI	Wheat	14	14	14	36	0	7.35e-05	0.99316
pt-Photosynthesis;PSII	Wheat	18	28	29	47	-1	0.000287691	0.986467
pt-Photosynthesis;Rubisco	Wheat	8	6	7	8	-1	3.58e-29	1
pt-PPR	Wheat	78	116	116	113	0	0.252774	0.615129
pt-Transcription_and_Transcript_Maturation	Wheat	39	49	53	121	-4	4.67e-29	1
pt-Transcription_and_Transcript_Maturation;Intron_Splicing	Wheat	6	8	8	15	0	2.26e-24	1
pt-Transcription_and_Transcript_Maturation;mTERF	Wheat	7	8	10	27	-2	0.00597119	0.938406
pt-Transcription_and_Transcript_Maturation;RNA_Polymerase	Wheat	1	2	2	4	0	2.41e-25	1
pt-Transcription_and_Transcript_Maturation;rRNA_Base_Modification	Wheat	1	2	2	3	0	2.41e-25	1
pt-Transcription_and_Transcript_Maturation;Sigma_Factor	Wheat	5	6	6	16	0	2.59e-24	1
pt-Transcription_and_Transcript_Maturation;Transcript_End_Processing	Wheat	8	8	9	23	-1	2.38e-26	1
pt-Transcription_and_Transcript_Maturation;tRNA_Base_Modification	Wheat	11	15	16	33	-1	2.93e-28	1
pt-tRNA_Aminoacylation	Wheat	36	33	34	48	-1	0.00375408	0.951144
Plastid-targeted	Cotton	2965	2911	2759	2862	152	0.674213	0.411587
Enzyme_Complexes	Cotton	392	385	380	373	5	0.0406492	0.840216
Mitochondria-targeted	Cotton	2510	2419	2309	2376	110	0.269051	0.603969
mt-DNA_RRR	Cotton	29	29	29	29	0	1.04e-28	1
mt-Mito_TAT	Cotton	1	0	1	1	-1	0.000230456	0.987888
mt-Mitoribosome	Cotton	97	92	96	91	-4	0.181723	0.669897
mt-Mitoribosome;Large_Subunit	Cotton	40	37	38	42	-1	0.0172624	0.89547
mt-Mitoribosome;Small_Subunit	Cotton	57	55	58	49	-3	0.121944	0.726936
mt-OXPHOS	Cotton	138	137	132	131	5	1.85e-28	1
mt-OXPHOS;Complex_I	Cotton	70	69	64	67	5	0.0293169	0.864049
mt-OXPHOS;Complex_III	Cotton	20	19	21	19	-2	0.0645454	0.799451
mt-OXPHOS;Complex_IV	Cotton	22	24	21	22	3	0.0384302	0.844582
mt-OXPHOS;Complex_V	Cotton	26	25	26	23	-1	0.0117432	0.913705
mt-PPR	Cotton	340	305	303	302	2	0.0631745	0.801547
mt-Transcription_and_Transcript_Maturation	Cotton	35	30	27	35	3	0.022498	0.88077
mt-Transcription_and_Transcript_Maturation;Intron_Splicing	Cotton	5	4	4	7	0	1.33e-29	1
mt-Transcription_and_Transcript_Maturation;mTERF	Cotton	13	11	7	10	4	0.412856	0.520524
mt-Transcription_and_Transcript_Maturation;RNA_Polymerase	Cotton	3	3	3	3	0	1.12e-25	1
mt-Transcription_and_Transcript_Maturation;rRNA_Base_Modification	Cotton	1	1	1	1	0	2.82e-24	1
mt-Transcription_and_Transcript_Maturation;Transcript_End_Processing	Cotton	9	7	8	9	-1	0.00345602	0.953121
mt-Transcription_and_Transcript_Maturation;tRNA_Base_Modification	Cotton	4	4	4	4	0	1.33e-29	1
mt-tRNA_Aminoacylation	Cotton	32	30	29	30	1	1.59e-28	1
Organelle-targeted	Cotton	3700	3579	3424	3538	155	0.287414	0.591883
Organelle-targeted_Interacting	Cotton	975	926	914	915	12	0.117479	0.731785
Organelle-targeted_Non-interacting	Cotton	2728	2656	2513	2626	143	0.713972	0.398128
pt-ACCase	Cotton	7	7	7	7	0	6.69e-25	1
pt-Chlororibosome	Cotton	51	49	48	49	1	1.04e-28	1
pt-Chlororibosome;Large_Subunit	Cotton	35	34	34	34	0	1.52e-05	0.996887
pt-Chlororibosome;Small_Subunit	Cotton	16	15	14	15	1	4.44e-25	1
pt-CLP	Cotton	21	20	21	20	-1	0.00944226	0.92259
pt-DNA_RRR	Cotton	26	24	24	25	0	1.83e-25	1
pt-Photosynthesis	Cotton	77	80	75	74	5	0.0173516	0.895202
pt-Photosynthesis;ATP_Synthase	Cotton	3	3	3	4	0	1.12e-25	1
pt-Photosynthesis;Cytochrome_b6f	Cotton	4	3	4	4	-1	0.00161303	0.967964
pt-Photosynthesis;NDH	Cotton	19	21	16	18	5	0.319163	0.572111
pt-Photosynthesis;PSI	Cotton	23	23	24	22	-1	0.0108229	0.917143
pt-Photosynthesis;PSII	Cotton	25	27	25	23	2	0.000838744	0.976896
pt-Photosynthesis;Rubisco	Cotton	3	3	3	3	0	1.12e-25	1
pt-PPR	Cotton	142	139	138	136	1	0.017468	0.894852
pt-Transcription_and_Transcript_Maturation	Cotton	58	57	54	59	3	0.000871742	0.976446
pt-Transcription_and_Transcript_Maturation;Intron_Splicing	Cotton	8	8	8	8	0	3.14e-29	1
pt-Transcription_and_Transcript_Maturation;mTERF	Cotton	11	12	10	12	2	0.0201169	0.887211
pt-Transcription_and_Transcript_Maturation;RNA_Polymerase	Cotton	3	3	3	3	0	1.12e-25	1
pt-Transcription_and_Transcript_Maturation;rRNA_Base_Modification	Cotton	2	2	2	2	0	1.13e-28	1
pt-Transcription_and_Transcript_Maturation;Sigma_Factor	Cotton	7	7	6	7	1	3.35e-25	1
pt-Transcription_and_Transcript_Maturation;Transcript_End_Processing	Cotton	11	9	10	11	-1	0.00437732	0.947249
pt-Transcription_and_Transcript_Maturation;tRNA_Base_Modification	Cotton	16	16	15	16	1	2.32e-25	1
pt-tRNA_Aminoacylation	Cotton	31	29	28	29	1	1.96e-28	1
Plastid-targeted	Coffee	2137	1902	1987	2467	-85	0.0120684	0.912523
Enzyme_Complexes	Coffee	282	227	249	306	-22	0.279281	0.597173
Mitochondria-targeted	Coffee	1763	1563	1658	2059	-95	0.264659	0.606937
mt-DNA_RRR	Coffee	28	24	29	40	-5	0.164389	0.685148
mt-Mito_TAT	Coffee	3	1	3	2	-2	0.212118	0.645113
mt-Mitoribosome	Coffee	89	74	79	100	-5	0.0062288	0.937094
mt-Mitoribosome;Large_Subunit	Coffee	37	24	36	38	-12	1.60369	0.205381
mt-Mitoribosome;Small_Subunit	Coffee	52	50	43	62	7	0.658267	0.417172
mt-OXPHOS	Coffee	79	61	67	84	-6	0.0475926	0.827307
mt-OXPHOS;Complex_I	Coffee	48	30	38	47	-8	0.469953	0.493009
mt-OXPHOS;Complex_III	Coffee	9	9	8	12	1	0.00659744	0.935263
mt-OXPHOS;Complex_IV	Coffee	10	9	10	12	-1	1.04e-28	1
mt-OXPHOS;Complex_V	Coffee	12	13	11	13	2	0.0903609	0.763719
mt-PPR	Coffee	263	236	231	309	5	0.368808	0.543655
mt-Transcription_and_Transcript_Maturation	Coffee	26	28	27	32	1	0.0213238	0.8839
mt-Transcription_and_Transcript_Maturation;Intron_Splicing	Coffee	4	6	5	8	1	0.0042696	0.947902
mt-Transcription_and_Transcript_Maturation;mTERF	Coffee	7	11	8	9	3	0.296671	0.585977
mt-Transcription_and_Transcript_Maturation;RNA_Polymerase	Coffee	3	3	3	3	0	1.91e-31	1
mt-Transcription_and_Transcript_Maturation;rRNA_Base_Modification	Coffee	1	1	1	1	0	2.17e-29	1
mt-Transcription_and_Transcript_Maturation;Transcript_End_Processing	Coffee	8	4	5	7	-1	1.33e-25	1
mt-Transcription_and_Transcript_Maturation;tRNA_Base_Modification	Coffee	3	2	5	3	-3	0.495257	0.481592
mt-tRNA_Aminoacylation	Coffee	31	34	33	37	1	0.0259682	0.871978
Organelle-targeted	Coffee	2677	2375	2480	3083	-105	0.012028	0.912669
Organelle-targeted_Interacting	Coffee	773	665	689	882	-24	0.0020013	0.964318
Organelle-targeted_Non-interacting	Coffee	1905	1711	1792	2202	-81	0.0306016	0.861132
pt-ACCase	Coffee	3	3	3	4	0	1.91e-31	1
pt-Chlororibosome	Coffee	39	30	35	41	-5	0.113352	0.73636
pt-Chlororibosome;Large_Subunit	Coffee	27	23	26	30	-3	0.0217228	0.882827
pt-Chlororibosome;Small_Subunit	Coffee	12	7	9	11	-2	0.0292377	0.864231
pt-CLP	Coffee	14	12	15	17	-3	0.0796499	0.777772
pt-DNA_RRR	Coffee	23	19	23	35	-4	0.112083	0.737786
pt-Photosynthesis	Coffee	57	47	48	59	-1	1.04e-28	1
pt-Photosynthesis;ATP_Synthase	Coffee	3	3	3	3	0	1.91e-31	1
pt-Photosynthesis;Cytochrome_b6f	Coffee	2	1	2	2	-1	8.49e-26	1
pt-Photosynthesis;NDH	Coffee	20	18	15	19	3	0.212722	0.644642
pt-Photosynthesis;PSI	Coffee	14	10	13	16	-3	0.103858	0.747249
pt-Photosynthesis;PSII	Coffee	17	14	14	18	0	1.17e-32	1
pt-Photosynthesis;Rubisco	Coffee	1	1	1	1	0	2.17e-29	1
pt-PPR	Coffee	138	113	112	152	1	0.0868531	0.768217
pt-Transcription_and_Transcript_Maturation	Coffee	56	48	49	62	-1	2.25e-26	1
pt-Transcription_and_Transcript_Maturation;Intron_Splicing	Coffee	7	3	5	9	-2	0.0886336	0.765921
pt-Transcription_and_Transcript_Maturation;mTERF	Coffee	13	18	13	18	5	0.685478	0.407707
pt-Transcription_and_Transcript_Maturation;RNA_Polymerase	Coffee	3	3	3	3	0	1.91e-31	1
pt-Transcription_and_Transcript_Maturation;rRNA_Base_Modification	Coffee	2	3	2	2	1	0.00194103	0.964859
pt-Transcription_and_Transcript_Maturation;Sigma_Factor	Coffee	6	5	6	6	-1	4.75e-29	1
pt-Transcription_and_Transcript_Maturation;Transcript_End_Processing	Coffee	10	7	8	9	-1	7.99e-29	1
pt-Transcription_and_Transcript_Maturation;tRNA_Base_Modification	Coffee	15	9	12	15	-3	0.119643	0.729422
pt-tRNA_Aminoacylation	Coffee	29	33	31	35	2	0.0797636	0.777618
Plastid-targeted	Brachypodium	2355	2341	2343	2360	-2	29.3274	6.11e-08
Enzyme_Complexes	Brachypodium	288	288	289	288	-1	3.82368	0.0505332
Mitochondria-targeted	Brachypodium	2265	2273	2267	2284	6	27.2756	1.76e-07
mt-DNA_RRR	Brachypodium	28	28	29	28	-1	0.380814	0.537168
mt-Mito_TAT	Brachypodium	1	1	1	1	0	1.32e-24	1
mt-Mitoribosome	Brachypodium	84	84	86	85	-2	1.30331	0.25361
mt-Mitoribosome;Large_Subunit	Brachypodium	34	35	36	35	-1	0.474243	0.491042
mt-Mitoribosome;Small_Subunit	Brachypodium	50	49	50	50	-1	0.660977	0.416215
mt-OXPHOS	Brachypodium	85	85	82	81	3	0.555341	0.456144
mt-OXPHOS;Complex_I	Brachypodium	44	43	42	40	1	0.287194	0.592025
mt-OXPHOS;Complex_III	Brachypodium	14	14	13	14	1	0.00149887	0.969117
mt-OXPHOS;Complex_IV	Brachypodium	13	14	13	13	1	0.00149887	0.969117
mt-OXPHOS;Complex_V	Brachypodium	14	14	14	14	0	0.059068	0.807975
mt-PPR	Brachypodium	243	244	240	242	4	2.4494	0.11757
mt-Transcription_and_Transcript_Maturation	Brachypodium	26	24	27	27	-3	0.747572	0.387246
mt-Transcription_and_Transcript_Maturation;Intron_Splicing	Brachypodium	5	5	5	5	0	2.63e-31	1
mt-Transcription_and_Transcript_Maturation;mTERF	Brachypodium	6	6	6	6	0	3.8e-24	1
mt-Transcription_and_Transcript_Maturation;RNA_Polymerase	Brachypodium	1	1	1	1	0	1.32e-24	1
mt-Transcription_and_Transcript_Maturation;rRNA_Base_Modification	Brachypodium	1	1	1	1	0	1.32e-24	1
mt-Transcription_and_Transcript_Maturation;Transcript_End_Processing	Brachypodium	7	6	9	9	-3	0.696772	0.40387
mt-Transcription_and_Transcript_Maturation;tRNA_Base_Modification	Brachypodium	4	4	4	4	0	1.55e-24	1
mt-tRNA_Aminoacylation	Brachypodium	30	28	28	29	0	0.228151	0.632898
Organelle-targeted	Brachypodium	2864	2851	2844	2859	7	33.7605	6.23e-09
Organelle-targeted_Interacting	Brachypodium	742	739	741	741	-2	9.83268	0.00171439
Organelle-targeted_Non-interacting	Brachypodium	2122	2112	2103	2118	9	24.9185	5.98e-07
pt-ACCase	Brachypodium	0	0	0	0	0	NA	NA
pt-Chlororibosome	Brachypodium	37	38	38	38	0	0.356934	0.550214
pt-Chlororibosome;Large_Subunit	Brachypodium	27	27	27	27	0	0.215461	0.64252
pt-Chlororibosome;Small_Subunit	Brachypodium	10	11	11	11	0	0.0287678	0.865316
pt-CLP	Brachypodium	17	17	17	17	0	0.0928214	0.76062
pt-DNA_RRR	Brachypodium	22	22	24	23	-2	0.493218	0.482495
pt-Photosynthesis	Brachypodium	64	63	65	66	-2	1.02582	0.311143
pt-Photosynthesis;ATP_Synthase	Brachypodium	3	3	3	3	0	7.29e-26	1
pt-Photosynthesis;Cytochrome_b6f	Brachypodium	2	2	2	2	0	2.81e-24	1
pt-Photosynthesis;NDH	Brachypodium	18	18	17	18	1	0.0208947	0.885066
pt-Photosynthesis;PSI	Brachypodium	16	15	16	16	-1	0.207194	0.648976
pt-Photosynthesis;PSII	Brachypodium	20	20	23	23	-3	0.708887	0.399814
pt-Photosynthesis;Rubisco	Brachypodium	5	5	4	4	1	2.35e-24	1
pt-PPR	Brachypodium	118	118	117	115	1	1.25574	0.262458
pt-Transcription_and_Transcript_Maturation	Brachypodium	49	49	52	52	-3	1.04178	0.307409
pt-Transcription_and_Transcript_Maturation;Intron_Splicing	Brachypodium	8	8	8	8	0	0.00581415	0.93922
pt-Transcription_and_Transcript_Maturation;mTERF	Brachypodium	9	9	10	10	-1	0.127014	0.721549
pt-Transcription_and_Transcript_Maturation;RNA_Polymerase	Brachypodium	1	1	1	1	0	1.32e-24	1
pt-Transcription_and_Transcript_Maturation;rRNA_Base_Modification	Brachypodium	2	2	2	2	0	2.81e-24	1
pt-Transcription_and_Transcript_Maturation;Sigma_Factor	Brachypodium	7	7	7	7	0	0.00142971	0.969838
pt-Transcription_and_Transcript_Maturation;Transcript_End_Processing	Brachypodium	8	8	9	9	-1	0.113647	0.736029
pt-Transcription_and_Transcript_Maturation;tRNA_Base_Modification	Brachypodium	14	14	15	15	-1	0.193833	0.659746
pt-tRNA_Aminoacylation	Brachypodium	29	27	27	28	0	0.215461	0.64252
1 – χ2 tests were performed for all categories against the numbers of non-organelle-targeted genes per subgenome.
2 – Functional categories exhibiting significantly different subgenomic distribution compared to non-organelle-targeted genes are colored according to the direction of bias (green = paternal subgenome biased, purple = maternal subgenome biased relative to non-organelle-targeted genes).

## Sheet: Table S4
Table S4. Deconstructed ω values in wheat mitochondrial enzyme complexes.
Cytonuclear Complex	OGID	Paternal subgenome (A) gene IDs	Length (AAs)	dS	dN	ωPAT	Maternal subgenome (B) gene IDs	Length (AAs)	dS	dN	ωMAT	Delta dN
Mitoribosome- Large Subunit	OG3747	TRIDC4AG0295901	192	0.319826	0.208584	0.65218	TRIDC4BG020820	192	0.00861	0.002276	0.264369	0.206308
	OG9376	TRIDC5AG041530	173	0.014809	0.006773	0.457342	TRIDC5BG045390	140	7e-06	0.006741	999	3.2e-05
	OG4475	TRIDC5AG006680	142	0.012757	1e-06	0.0001	TRIDC5BG007770	105	0.012832	1e-06	0.0001	0
	OG5948	TRIDC6AG034000	678	5e-06	0	0.0001	TRIDC6BG040540	671	0.002983	0	0.0001	0
	OG562	TRIDC1AG025770	279	5e-06	0	0.0001	TRIDC1BG031250	284	0.025325	3e-06	0.0001	-3e-06
	OG7305	TRIDC7AG072890	407	0.011209	1e-06	0.0001	TRIDC7BG068970	407	0.058699	6e-06	0.0001	-5e-06
	OG8573	TRIDC3AG044110	416	0.005545	0.001959	0.353346	TRIDC3BG050020	413	0.034456	0.001969	0.0571367	-1e-05
	OG3109	TRIDC3AG047600	339	1e-06	0.001203	999	TRIDC3BG053790	339	0.015881	0.001216	0.0765396	-1.3e-05
	OG514	TRIDC1AG024090	485	5e-06	0	0.0001	TRIDC1BG029190	477	0.005184	0.001877	0.36206	-0.001877
	OG8599	TRIDC3AG046940	391	0.010967	1e-06	0.0001	TRIDC3BG053260	391	0.033376	0.003085	0.092426	-0.003084
	OG7887	TRIDC2AG016210	416	0.011085	1e-06	0.0001	TRIDC2BG019560	447	4e-06	0.003868	999	-0.003867
	OG6292	TRIDC6AG055070	413	2e-06	0.001809	999	TRIDC6BG064460	339	0.023652	0.00736	0.311189	-0.005551
Mitoribosome- Small Subunit	OG5558	TRIDC4AG049340	145	3e-06	0.003139	999	TRIDC5BG081720	145	0.078474	8e-06	0.0001	0.003131
	OG269	TRIDC1AG009350	191	0.005552	0.002341	0.421686	TRIDC1BG011530	191	0.022652	2e-06	0.0001	0.002339
	OG8848	TRIDC4AG037040	169	0	2e-06	59.6287	TRIDC4BG012470	214	0.014016	1e-06	0.0001	1e-06
	OG1074	TRIDC1AG057110	193				TRIDC1BG065730	192				0
	OG4203	TRIDC4AG006910	157	0	2e-06	51.2125	TRIDC4BG044220	143	0	2e-06	240.958	0
	OG2597	TRIDC3AG024380	115	0.01581	2e-06	0.0001	TRIDC3BG028100	174	0.015978	2e-06	0.0001	0
	OG4464	TRIDC5AG004750	171	0.009496	1e-06	0.0001	TRIDC5BG005110	171	0.028444	3e-06	0.0001	-2e-06
	OG5788	TRIDC6AG022930	267	0.005797	1e-06	0.0001	TRIDC6BG028440	244	0.017451	0.002551	0.146211	-0.00255
	OG4378	TRIDC5AG073050	182	7e-06	0	0.0001	TRIDC4BG057760	189	0.091991	0.003454	0.0375419	-0.003454
	OG1498	TRIDC2AG028550	242	0.002807	0	0.0001	TRIDC2BG032270	243	0.011714	0.003926	0.335165	-0.003926
	OG9382	TRIDC5AG042240	127	0.016042	2e-06	0.0001	TRIDC5BG046100	165	0.033459	0.008761	0.26184	-0.008759
OXPHOS- Complex I	OG1000	TRIDC1AG0485302	282	0.129448	0.092785	0.716772	TRIDC1BG055220	284	0.070741	7e-06	0.0001	0.092778
	OG6121	TRIDC6AG042860	223	3e-06	0.002704	999	TRIDC6BG050230	214	0.021281	2e-06	0.0001	0.002702
	OG5876	TRIDC6AG027840	269	2e-06	0.002172	999	TRIDC6BG033840	220	0.005265	1e-06	0.0001	0.002171
	OG3935	TRIDC4AG016740	216	6e-06	0	0.0001	TRIDC4BG034100	164	6e-06	0	0.0001	0
	OG9504	TRIDC5AG059210	224	6e-06	0	0.0001	TRIDC5BG063410	282	0.021137	2e-06	0.0001	-2e-06
	OG9027	TRIDC4AG005310	144	6e-06	0	0.0001	TRIDC4BG046300	144	0.022299	0.00302	0.135434	-0.00302
OXPHOS- Complex III	OG802	TRIDC1AG037540	101	0.167235	0.086741	0.518681	TRIDC1BG042670	86	7e-06	0.007426	999	0.079315
	OG1709	TRIDC2AG041820	274	5e-06	0	0.0001	TRIDC2BG044780	241	5e-06	0	0.0001	0
	OG4181	TRIDC4AG007740	459	0.002488	0.000971	0.390208	TRIDC4BG043300	531	0.043381	0.00194	0.0447243	-0.000969
OXPHOS- Complex IV	OG1757	TRIDC2AG044150	139	2e-06	1e-06	0.412662	TRIDC2BG046880	97	0.035037	4e-06	0.0001	-3e-06
OXPHOS- Complex V	OG1565	TRIDC2AG034710	193	0.011983	0.006083	0.507584	TRIDC2BG035450	228	5e-06	0	0.0001	0.006083
	OG6109	TRIDC6AG042150	271	4e-06	0.003992	999	TRIDC6BG049110	286	0.006669	0.001099	0.164847	0.002893
	OG2873	TRIDC3AG039490	581	0.002457	0.000891	0.36278	TRIDC3BG044580	618	0.025373	0.000893	0.0351849	-2e-06
	OG447	TRIDC1AG020660	327	0.004429	0	0.0001	TRIDC1BG022830	317	0.004448	0.001433	0.322075	-0.001433
	OG7714	TRIDC1AG051990	126	0.029221	3e-06	0.0001	TRIDC1BG059610	202	0.085902	0.002571	0.0299259	-0.002568
tRNA Aminoacylation	OG376	TRIDC1AG015240	663	0.005156	0.001969	0.381918	TRIDC1BG019030	680	0.010756	0.000985	0.0915725	0.000984
	OG1708	TRIDC2AG041810	708	0.003783	0.00213	0.563046	TRIDC2BG044730	667	0.001746	0.00142	0.813546	0.00071
	OG1578	TRIDC2AG034060	963				TRIDC2BG039020	709				0
	OG1546	TRIDC2AG030470	494	0.001836	0	0.0001	TRIDC2BG037250	470	0.005674	1e-06	0.0001	-1e-06
	OG6243	TRIDC6AG050410	1050	0	0.000462	999	TRIDC6BG059020	1034	0.008414	0.000781	0.0928488	-0.000319
	OG2310	TRIDC3AG000800	872	0.002683	0.001777	0.662306	TRIDC3BG003540	949	0.016009	0.002672	0.166881	-0.000895
	OG1625	TRIDC2AG037270	547	0.003419	0	0.0001	TRIDC2BG040550	547	0.01728	0.001279	0.0740325	-0.001279
	OG2207	TRIDC2AG072930	542	0.00317	0.001913	0.603562	TRIDC2BG079350	542	0.004098	0.003803	0.928017	-0.00189
	OG495	TRIDC1AG023020	521	0.005376	1e-06	0.0001	TRIDC1BG027880	279	2e-06	0.002318	999	-0.002317
	OG1584	TRIDC2AG033880	521	0.004126	0	0.0001	TRIDC2BG038810	507	0.008316	0.003006	0.361417	-0.003006
	OG9860	TRIDC6AG043120	653	0.001979	0	0.0001	TRIDC6BG050560	653	0.034707	0.003608	0.10395	-0.003608
	OG2329	TRIDC3AG007930	709	0.003856	0	0.0001	TRIDC3BG010790	711	0.0673	0.023147	0.343937	-0.023147
	OG8905	TRIDC4AG028460	1008	0.004138	0.0007	0.169049	TRIDC4BG022020	976	0.064979	0.035772	0.55051	-0.035072
	OG3822	TRIDC5AG023360	515				TRIDC5BG024350	513
	OG4613	TRIDC5AG014850	449				TRIDC5BG016970	449
	OG5975	TRIDC6AG035090	533				TRIDC6BG041770	530
1 – TRIDC4AG029590 harbroed an additional exon at the 5' end of the gene that was not homologous to the other sequences it was aligned to.
2 – TRIDC1AG048530 had a frameshift mutation near the 3' end of the gene that made the codon-based alignment appear to have excess amino acid divergence.

## Sheet: Table S5
Table S5. Testing for cytonuclear incompatibilities at the level of specific cytonuclear interactions.
Allopolyploid System	Functional Category	Length (AAs)	ωPAT	ωMAT	ωPAT – ωMAT (+/- SE)1	Non-organelle-targeted 95% CI2
Quinoa	Non-organelle-targeted	2958314	0.2896	0.3318	-0.0421 (-0.048 – -0.0363)	(-0.0547 – -0.0298)
	Mitochondria-targeted_Non-interacting	251754	0.2784	0.3185	-0.0401 (-0.0598 – -0.0203)
	Mitochondria-targeted_Interacting	85356	0.3517	0.3687	-0.017 (-0.0574 – 0.0233)
	Mitochondria_Enzyme_Complexes	17337	0.2793	0.3498	-0.0704 (-0.1541 – 0.0132)
	Plastid-targeted_Non-interacting	365753	0.2791	0.3219	-0.0427 (-0.0591 – -0.0264)
	Plastid-targeted_Interacting	87540	0.2895	0.3555	-0.066 (-0.1015 – -0.0305)
	Plastid_Enzyme_Complexes	15198	0.3047	0.3612	-0.0564 (-0.1371 – 0.0243)
	Plastid-targeted	453293	0.2812	0.3283	-0.0471 (-0.0619 – -0.0322)
	Enzyme_Complexes	32535	0.2903	0.3546	-0.0643 (-0.1216 – -0.0069)
	Mitochondria-targeted	337110	0.2987	0.3304	-0.0317 (-0.0496 – -0.0138)
	mt-DNA_RRR	7828	0.3384	0.4656	-0.1272 (-0.2545 – 0)
	mt-Mito_TAT	251	0.0001	0.2859	-0.2858 (-7.771 – 7.199)
	mt-Mitoribosome	11131	0.3193	0.4434	-0.124 (-0.2458 – -0.0022)
	mt-Mitoribosome;Large_Subunit	6205	0.2649	0.4183	-0.1535 (-0.2988 – -0.0081)
	mt-Mitoribosome;Small_Subunit	4926	0.3822	0.494	-0.1118 (-0.3326 – 0.1089)
	mt-OXPHOS	5955	0.1541	0.2214	-0.0673 (-0.1698 – 0.0352)
	mt-OXPHOS;Complex_I	3150	0.1326	0.256	-0.1235 (-0.2549 – 0.008)
	mt-OXPHOS;Complex_III	1303	0.2214	0.0911	0.1303 (-0.0831 – 0.3438)
	mt-OXPHOS;Complex_IV	163	0.0001	0.3392	-0.3391 (-91451 – 91450)
	mt-OXPHOS;Complex_V	1339	0.178	0.2111	-0.0331 (-0.3781 – 0.3119)
	mt-PPR	41287	0.371	0.3566	0.0144 (-0.0421 – 0.0708)
	mt-Transcription_and_Transcript_Maturation	10185	0.4795	0.466	0.0134 (-0.1571 – 0.1839)
	mt-Transcription_and_Transcript_Maturation;Intron_Splicing	1969	0.7317	0.4096	0.3221 (-0.0958 – 0.74)
	mt-Transcription_and_Transcript_Maturation;mTERF	1994	0.2583	0.6408	-0.3824 (-0.7895 – 0.0246)
	mt-Transcription_and_Transcript_Maturation;RNA_Polymerase	2848	0.207	0.4593	-0.2523 (-0.5723 – 0.0676)
	mt-Transcription_and_Transcript_Maturation;rRNA_Base_Modification	383	0.2405	0.3855	-0.1449 (-0.5552 – 0.2653)
	mt-Transcription_and_Transcript_Maturation;Transcript_End_Processing	1537	0.9512	1.0639	-0.1127 (-1.1472 – 0.9218)
	mt-Transcription_and_Transcript_Maturation;tRNA_Base_Modification	1324	0.652	0.1017	0.5503 (0.2085 – 0.8921)
	mt-tRNA_Aminoacylation	9307	0.2272	0.2601	-0.0329 (-0.1288 – 0.063)
	Organelle-targeted	533815	0.2988	0.3294	-0.0305 (-0.0446 – -0.0165)
	Organelle-targeted_Interacting	143293	0.3251	0.3545	-0.0294 (-0.0585 – -0.0004)
	Organelle-targeted_Non-interacting	390522	0.2884	0.3204	-0.0321 (-0.048 – -0.0161)
	pt-ACCase	495	0.6144	1.0327	-0.4182 (-3.108 – 2.271)
	pt-Chlororibosome	4851	0.1409	0.479	-0.3381 (-0.4658 – -0.2105)
	pt-Chlororibosome;Large_Subunit	3385	0.1499	0.4608	-0.3108 (-0.4522 – -0.1695)
	pt-Chlororibosome;Small_Subunit	1466	0.1102	0.5258	-0.4156 (-0.7115 – -0.1197)
	pt-CLP	2014	0.3776	0.3343	0.0433 (-0.2005 – 0.2872)
	pt-DNA_RRR	8171	0.2699	0.4409	-0.1711 (-0.3024 – -0.0398)
	pt-Photosynthesis	7838	0.3244	0.2481	0.0763 (-0.0258 – 0.1783)
	pt-Photosynthesis;ATP_Synthase	461	0.0626	0.5226	-0.46 (-1.1711 – 0.251)
	pt-Photosynthesis;Cytochrome_b6f	230	0.0001	13.12	-13.12 (-14013745 – 14013719)
	pt-Photosynthesis;NDH	3317	0.4288	0.2367	0.1921 (0.0416 – 0.3426)
	pt-Photosynthesis;PSI	1896	0.0455	0.3091	-0.2636 (-0.4153 – -0.1119)
	pt-Photosynthesis;PSII	1934	0.2355	0.1143	0.1212 (-0.0765 – 0.3189)
	pt-Photosynthesis;Rubisco	-	-	-	- -
	pt-PPR	35271	0.2707	0.3091	-0.0384 (-0.0909 – 0.014)
	pt-Transcription_and_Transcript_Maturation	20277	0.3417	0.4341	-0.0924 (-0.1824 – -0.0024)
	pt-Transcription_and_Transcript_Maturation;Intron_Splicing	4149	0.1723	0.369	-0.1967 (-0.3414 – -0.0519)
	pt-Transcription_and_Transcript_Maturation;mTERF	2967	0.4616	0.4569	0.0048 (-0.2436 – 0.2531)
	pt-Transcription_and_Transcript_Maturation;RNA_Polymerase	2848	0.207	0.4593	-0.2523 (-0.5723 – 0.0676)
	pt-Transcription_and_Transcript_Maturation;rRNA_Base_Modification	654	0.0001	0.2335	-0.2334 (-1.6464 – 1.1796)
	pt-Transcription_and_Transcript_Maturation;Sigma_Factor	2387	0.4081	0.304	0.1041 (-0.2651 – 0.4732)
	pt-Transcription_and_Transcript_Maturation;Transcript_End_Processing	2690	0.423	0.7995	-0.3765 (-0.7258 – -0.0271)
	pt-Transcription_and_Transcript_Maturation;tRNA_Base_Modification	4582	0.451	0.2208	0.2302 (0.0744 – 0.3859)
	pt-tRNA_Aminoacylation	8623	0.2378	0.2781	-0.0403 (-0.1442 – 0.0636)
Wheat	Non-organelle-targeted	964538	0.4437	0.2012	0.2425 (0.2293 – 0.2557)	(0.2091 – 0.2761)
	Mitochondria-targeted_Non-interacting	146124	0.4662	0.2411	0.2251 (0.1891 – 0.2611)
	Mitochondria-targeted_Interacting	18669	0.651	0.2145	0.4365 (0.314 – 0.559)
	Mitochondria_Enzyme_Complexes	7455	0.6611	0.0771	0.584 (0.4436 – 0.7245)
	Plastid-targeted_Non-interacting	173177	0.469	0.237	0.232 (0.1994 – 0.2646)
	Plastid-targeted_Interacting	24739	0.3525	0.2782	0.0743 (-0.0098 – 0.1584)
	Plastid_Enzyme_Complexes	8627	0.3098	0.1587	0.151 (0.0442 – 0.2579)
	Plastid-targeted	197916	0.4578	0.242	0.2157 (0.1852 – 0.2463)
	Enzyme_Complexes	16082	0.5265	0.1314	0.3951 (0.3003 – 0.4899)
	Mitochondria-targeted	164793	0.492	0.2383	0.2536 (0.2186 – 0.2886)
	mt-DNA_RRR	835	0.9946	0.227	0.7676 (-0.2007 – 1.7359)
	mt-Mito_TAT	-	-	-	- -
	mt-Mitoribosome	4100	0.6094	0.1056	0.5038 (0.3186 – 0.689)
	mt-Mitoribosome;Large_Subunit	2567	0.7074	0.1387	0.5687 (0.3175 – 0.8199)
	mt-Mitoribosome;Small_Subunit	1533	0.1092	0.0701	0.0391 (-0.0865 – 0.1647)
	mt-OXPHOS	3355	0.7147	0.0454	0.6693 (0.4562 – 0.8824)
	mt-OXPHOS;Complex_I	1153	0.6893	0.0148	0.6745 (0.4292 – 0.9197)
	mt-OXPHOS;Complex_III	754	0.855	0.0685	0.7865 (0.2009 – 1.3721)
	mt-OXPHOS;Complex_IV	87	0.2461	0.0001	0.246 (-763460018 – 763460019)
	mt-OXPHOS;Complex_V	1361	0.4154	0.076	0.3394 (-0.0096 – 0.6884)
	mt-PPR	1620	0.5327	0.1756	0.3571 (-0.0247 – 0.7388)
	mt-Transcription_and_Transcript_Maturation	1236	0.3297	0.6473	-0.3176 (-1.015 – 0.3798)
	mt-Transcription_and_Transcript_Maturation;Intron_Splicing	635	0.0001	0.5608	-0.5607 (-12.4056 – 11.2841)
	mt-Transcription_and_Transcript_Maturation;mTERF	101	0.1763	0.1761	0.0002 (-1959632147 – 1959632147)
	mt-Transcription_and_Transcript_Maturation;RNA_Polymerase	-	-	-	- -
	mt-Transcription_and_Transcript_Maturation;rRNA_Base_Modification	-	-	-	- -
	mt-Transcription_and_Transcript_Maturation;Transcript_End_Processing	500	0.5076	0.7425	-0.2349 (-1.6155 – 1.1457)
	mt-Transcription_and_Transcript_Maturation;tRNA_Base_Modification	-	-	-	- -
	mt-tRNA_Aminoacylation	7664	0.2246	0.3275	-0.1029 (-0.2498 – 0.044)
	Organelle-targeted	208269	0.485	0.2377	0.2473 (0.2169 – 0.2777)
	Organelle-targeted_Interacting	33961	0.533	0.2348	0.2982 (0.2162 – 0.3802)
	Organelle-targeted_Non-interacting	174308	0.4739	0.2379	0.236 (0.2034 – 0.2686)
	pt-ACCase	-	-	-	- -
	pt-Chlororibosome	2847	0.7499	0.1133	0.6366 (0.2618 – 1.0113)
	pt-Chlororibosome;Large_Subunit	1855	0.6514	0.1088	0.5426 (0.1727 – 0.9124)
	pt-Chlororibosome;Small_Subunit	992	0.9081	0.0787	0.8294 (-0.2246 – 1.8835)
	pt-CLP	1972	0.1723	0.0896	0.0827 (-0.09 – 0.2555)
	pt-DNA_RRR	505	2.0541	0.3992	1.6549 (-0.9095 – 4.2194)
	pt-Photosynthesis	3808	0.0321	0.1366	-0.1045 (-0.1559 – -0.0532)
	pt-Photosynthesis;ATP_Synthase	211	0.0001	0.0001	0 (-76.483 – 76.483)
	pt-Photosynthesis;Cytochrome_b6f	119	38.0733	0.0001	38.0732 (-33446028704 – 33446028780)
	pt-Photosynthesis;NDH	1425	0.0741	0.0725	0.0015 (-0.1439 – 0.1469)
	pt-Photosynthesis;PSI	778	0.043	0.0212	0.0218 (-0.0449 – 0.0884)
	pt-Photosynthesis;PSII	1275	0.0001	0.2044	-0.2043 (-1.3433 – 0.9347)
	pt-Photosynthesis;Rubisco	-	-	-	- -
	pt-PPR	3917	0.233	0.1696	0.0634 (-0.1156 – 0.2425)
	pt-Transcription_and_Transcript_Maturation	4692	0.3881	0.432	-0.044 (-0.2479 – 0.16)
	pt-Transcription_and_Transcript_Maturation;Intron_Splicing	951	0.0001	0.3115	-0.3114 (-6.9654 – 6.3426)
	pt-Transcription_and_Transcript_Maturation;mTERF	532	0.0001	0.1625	-0.1624 (-862 – 862)
	pt-Transcription_and_Transcript_Maturation;RNA_Polymerase	-	-	-	- -
	pt-Transcription_and_Transcript_Maturation;rRNA_Base_Modification	-	-	-	- -
	pt-Transcription_and_Transcript_Maturation;Sigma_Factor	1554	0.3717	0.408	-0.0363 (-0.2826 – 0.21)
	pt-Transcription_and_Transcript_Maturation;Transcript_End_Processing	500	0.5076	0.7425	-0.2349 (-1.6155 – 1.1457)
	pt-Transcription_and_Transcript_Maturation;tRNA_Base_Modification	1155	0.7331	0.3475	0.3856 (-0.7285 – 1.4996)
	pt-tRNA_Aminoacylation	6998	0.1726	0.3194	-0.1468 (-0.2832 – -0.0103)
Cotton	Non-organelle-targeted	5302767	0.4216	0.5351	-0.1134 (-0.1228 – -0.1041)	(-0.1275 – -0.0989)
	Mitochondria-targeted_Non-interacting	357079	0.3907	0.4798	-0.0891 (-0.1232 – -0.0549)
	Mitochondria-targeted_Interacting	154077	0.3919	0.5635	-0.1716 (-0.227 – -0.1163)
	Mitochondria_Enzyme_Complexes	18224	0.3756	0.5679	-0.1923 (-0.3479 – -0.0366)
	Plastid-targeted_Non-interacting	495959	0.3917	0.5143	-0.1226 (-0.1526 – -0.0927)
	Plastid-targeted_Interacting	109730	0.3521	0.5253	-0.1731 (-0.2364 – -0.1099)
	Plastid_Enzyme_Complexes	20741	0.3222	0.5161	-0.1939 (-0.3385 – -0.0493)
	Plastid-targeted	605424	0.3841	0.5158	-0.1317 (-0.1587 – -0.1047)
	Enzyme_Complexes	38965	0.3518	0.5534	-0.2016 (-0.3091 – -0.0941)
	Mitochondria-targeted	511156	0.3917	0.5058	-0.1141 (-0.1432 – -0.085)
	mt-DNA_RRR	6080	0.4187	0.2768	0.142 (-0.0399 – 0.3239)
	mt-Mito_TAT	-	-	-	- -
	mt-Mitoribosome	9918	0.3838	0.6797	-0.2959 (-0.5314 – -0.0604)
	mt-Mitoribosome;Large_Subunit	4744	0.2927	0.9409	-0.6482 (-1.1092 – -0.1873)
	mt-Mitoribosome;Small_Subunit	5174	0.5253	0.6002	-0.0749 (-0.4117 – 0.2618)
	mt-OXPHOS	8306	0.3665	0.4178	-0.0512 (-0.2479 – 0.1454)
	mt-OXPHOS;Complex_I	4418	0.4435	0.3492	0.0942 (-0.1723 – 0.3607)
	mt-OXPHOS;Complex_III	1600	0.2089	0.1939	0.0149 (-0.2816 – 0.3114)
	mt-OXPHOS;Complex_IV	1014	0.312	0.6372	-0.3252 (-0.8755 – 0.2252)
	mt-OXPHOS;Complex_V	1274	0.3166	0.3162	0.0004 (-0.5266 – 0.5274)
	mt-PPR	110522	0.4111	0.6208	-0.2097 (-0.2811 – -0.1384)
	mt-Transcription_and_Transcript_Maturation	9370	0.3002	0.4941	-0.1939 (-0.379 – -0.0087)
	mt-Transcription_and_Transcript_Maturation;Intron_Splicing	1812	0.2616	0.697	-0.4354 (-1.0736 – 0.2028)
	mt-Transcription_and_Transcript_Maturation;mTERF	2633	0.4656	0.6436	-0.178 (-0.6995 – 0.3435)
	mt-Transcription_and_Transcript_Maturation;RNA_Polymerase	1523	0.4476	0.5433	-0.0956 (-0.8547 – 0.6634)
	mt-Transcription_and_Transcript_Maturation;rRNA_Base_Modification	248	0.0001	0.0001	0 (-263674 – 263674)
	mt-Transcription_and_Transcript_Maturation;Transcript_End_Processing	2110	0.2195	0.4499	-0.2305 (-0.5496 – 0.0886)
	mt-Transcription_and_Transcript_Maturation;tRNA_Base_Modification	1044	0.3499	0.3581	-0.0082 (-0.3871 – 0.3706)
	mt-tRNA_Aminoacylation	10730	0.2247	0.397	-0.1723 (-0.3266 – -0.0179)
	Organelle-targeted	757345	0.3929	0.5233	-0.1304 (-0.1547 – -0.106)
	Organelle-targeted_Interacting	231394	0.385	0.5628	-0.1778 (-0.2233 – -0.1323)
	Organelle-targeted_Non-interacting	526216	0.3965	0.507	-0.1105 (-0.1395 – -0.0816)
	pt-ACCase	1614	0.2677	0.318	-0.0503 (-0.408 – 0.3074)
	pt-Chlororibosome	5405	0.3444	0.4899	-0.1454 (-0.4072 – 0.1163)
	pt-Chlororibosome;Large_Subunit	4104	0.3577	0.5776	-0.2199 (-0.5586 – 0.1188)
	pt-Chlororibosome;Small_Subunit	1301	0.2635	0.3258	-0.0622 (-0.479 – 0.3545)
	pt-CLP	4757	0.2618	0.3672	-0.1054 (-0.3786 – 0.1678)
	pt-DNA_RRR	4683	0.4839	0.2451	0.2388 (0.0281 – 0.4495)
	pt-Photosynthesis	8965	0.3482	0.6248	-0.2766 (-0.5293 – -0.0238)
	pt-Photosynthesis;ATP_Synthase	615	0.763	0.6162	0.1468 (-473557854 – 473557854)
	pt-Photosynthesis;Cytochrome_b6f	248	999	0.5425	998 (-1544577016 – 1544579013)
	pt-Photosynthesis;NDH	2376	0.3384	0.7463	-0.408 (-0.8395 – 0.0236)
	pt-Photosynthesis;PSI	2681	0.1183	0.3057	-0.1874 (-0.4708 – 0.0959)
	pt-Photosynthesis;PSII	3045	0.3667	0.6625	-0.2958 (-0.7958 – 0.2042)
	pt-Photosynthesis;Rubisco	-	-	-	- -
	pt-PPR	58287	0.3544	0.5571	-0.2027 (-0.2945 – -0.1108)
	pt-Transcription_and_Transcript_Maturation	15848	0.3968	0.6256	-0.2289 (-0.4161 – -0.0417)
	pt-Transcription_and_Transcript_Maturation;Intron_Splicing	3457	0.3832	0.437	-0.0538 (-0.4052 – 0.2976)
	pt-Transcription_and_Transcript_Maturation;mTERF	2111	0.3566	2.9126	-2.5561 (-5.8611 – 0.749)
	pt-Transcription_and_Transcript_Maturation;RNA_Polymerase	1523	0.4476	0.5433	-0.0956 (-0.8547 – 0.6634)
	pt-Transcription_and_Transcript_Maturation;rRNA_Base_Modification	601	0.0627	999	-998 (-1294303501 – 1294301503)
	pt-Transcription_and_Transcript_Maturation;Sigma_Factor	2083	0.4726	0.2718	0.2008 (-0.1833 – 0.585)
	pt-Transcription_and_Transcript_Maturation;Transcript_End_Processing	1819	0.2661	0.7078	-0.4416 (-0.9626 – 0.0794)
	pt-Transcription_and_Transcript_Maturation;tRNA_Base_Modification	4254	0.6227	0.594	0.0287 (-0.3722 – 0.4296)
	pt-tRNA_Aminoacylation	10171	0.2229	0.41	-0.1871 (-0.3459 – -0.0283)
Coffee	Non-organelle-targeted	1458955	0.4855	0.4291	0.0564 (0.0352 – 0.0776)	(0.0135 – 0.1003)
	Mitochondria-targeted_Non-interacting	118065	0.5333	0.5475	-0.0142 (-0.0957 – 0.0673)
	Mitochondria-targeted_Interacting	51872	0.5125	0.4258	0.0867 (-0.0426 – 0.2161)
	Mitochondria_Enzyme_Complexes	6256	0.5968	0.4817	0.1151 (-0.274 – 0.5043)
	Plastid-targeted_Non-interacting	166288	0.5096	0.514	-0.0044 (-0.0693 – 0.0606)
	Plastid-targeted_Interacting	39552	0.4378	0.5369	-0.0991 (-0.2602 – 0.062)
	Plastid_Enzyme_Complexes	6905	1.1819	0.3628	0.8191 (0.023 – 1.6152)
	Plastid-targeted	205840	0.5002	0.5162	-0.016 (-0.0761 – 0.0442)
	Enzyme_Complexes	13161	0.7125	0.4481	0.2645 (-0.0641 – 0.593)
	Mitochondria-targeted	169937	0.5247	0.517	0.0078 (-0.061 – 0.0765)
	mt-DNA_RRR	3060	0.5085	0.1944	0.3141 (-0.247 – 0.8752)
	mt-Mito_TAT	154	0.5369	0.0001	0.5368 (-666828326 – 666828327)
	mt-Mitoribosome	4668	0.7259	0.4944	0.2315 (-0.3172 – 0.7802)
	mt-Mitoribosome;Large_Subunit	2365	0.7028	0.9581	-0.2553 (-1.7548 – 1.2442)
	mt-Mitoribosome;Small_Subunit	2303	0.8045	0.4571	0.3474 (-0.4629 – 1.1577)
	mt-OXPHOS	1434	0.0001	0.3152	-0.3151 (-3.9488 – 3.3187)
	mt-OXPHOS;Complex_I	323	0.0001	0.0001	0 (-627459175 – 627459175)
	mt-OXPHOS;Complex_III	70	0.0001	29.2721	-29.272 (-19975818958 – 19975818900)
	mt-OXPHOS;Complex_IV	479	0.0001	0.0001	0 (-843444503 – 843444503)
	mt-OXPHOS;Complex_V	562	0.0001	0.3078	-0.3077 (-3.3198 – 2.7045)
	mt-PPR	36876	0.512	0.424	0.0879 (-0.0624 – 0.2382)
	mt-Transcription_and_Transcript_Maturation	3098	0.4183	0.6473	-0.229 (-1.3077 – 0.8497)
	mt-Transcription_and_Transcript_Maturation;Intron_Splicing	-	-	-	- -
	mt-Transcription_and_Transcript_Maturation;mTERF	816	999	0.4249	999 (-134139964919 – 134139966916)
	mt-Transcription_and_Transcript_Maturation;RNA_Polymerase	1348	0.2449	999	-999 (-2952953544 – 29529533443)
	mt-Transcription_and_Transcript_Maturation;rRNA_Base_Modification	402	999	0.0001	999 (-1103069030 – 1103071028)
	mt-Transcription_and_Transcript_Maturation;Transcript_End_Processing	317	0.0001	0.0001	0 (-268213462 – 268213462)
	mt-Transcription_and_Transcript_Maturation;tRNA_Base_Modification	215	0.0001	999	-999 (-316901611740 – 316901609742)
	mt-tRNA_Aminoacylation	3577	0.5054	0.5389	-0.0335 (-0.7806 – 0.7135)
	Organelle-targeted	255192	0.5089	0.4929	0.016 (-0.038 – 0.0699)
	Organelle-targeted_Interacting	78811	0.5045	0.4762	0.0283 (-0.08 – 0.1366)
	Organelle-targeted_Non-interacting	176381	0.5138	0.5008	0.013 (-0.0497 – 0.0756)
	pt-ACCase	235	0.0001	0.2014	-0.2013 (-13390 – 13390)
	pt-Chlororibosome	1491	3.221	1.3877	1.8333 (-109546 – 109550)
	pt-Chlororibosome;Large_Subunit	1491	3.221	1.445	1.776 (-115954 – 115958)
	pt-Chlororibosome;Small_Subunit	-	-	-	- -
	pt-CLP	2340	0.4337	0.167	0.2668 (-0.1979 – 0.7314)
	pt-DNA_RRR	1956	999	0.9102	998 (-224015276 – 224017272)
	pt-Photosynthesis	2839	1.5214	1.5862	-0.0648 (-3.880 – 3.750)
	pt-Photosynthesis;ATP_Synthase	498	0.0001	999	-999 (-1020935185 – 1020933187)
	pt-Photosynthesis;Cytochrome_b6f	-	-	-	- -
	pt-Photosynthesis;NDH	634	999	1.2102	998 (-64827910 – 64829905)
	pt-Photosynthesis;PSI	830	343.961	0.0001	344 (-1083785006 – 1083785694)
	pt-Photosynthesis;PSII	877	0.3979	1.1814	-0.7835 (-47038 – 47036)
	pt-Photosynthesis;Rubisco	-	-	-	- -
	pt-PPR	20109	0.3575	0.4332	-0.0757 (-0.2374 – 0.0861)
	pt-Transcription_and_Transcript_Maturation	7131	0.3352	1.4364	-1.1012 (-1.9218 – -0.2805)
	pt-Transcription_and_Transcript_Maturation;Intron_Splicing	-	-	-	- -
	pt-Transcription_and_Transcript_Maturation;mTERF	1183	0.3264	999	-999 (-154771051 – 154769053)
	pt-Transcription_and_Transcript_Maturation;RNA_Polymerase	1348	0.2449	999	-999 (-29541999324 – 29541997326)
	pt-Transcription_and_Transcript_Maturation;rRNA_Base_Modification	696	0.0001	1.0851	-1.085 (-191901664 – 191901662)
	pt-Transcription_and_Transcript_Maturation;Sigma_Factor	1522	0.6817	2.1159	-1.4342 (-175460 – 175457)
	pt-Transcription_and_Transcript_Maturation;Transcript_End_Processing	687	0.686	0.6161	0.0699 (-602525 – 602525)
	pt-Transcription_and_Transcript_Maturation;tRNA_Base_Modification	1695	0.3985	1.7577	-1.3592 (-2.817 – 0.0986)
	pt-tRNA_Aminoacylation	3451	0.6354	0.5351	0.1003 (-0.821 – 1.0216)
Tobacco	Non-organelle-targeted	2933107	0.5221	0.6313	-0.1091 (-0.1294 – -0.0889)	(-0.1374 – -0.0088)
	Mitochondria-targeted_Non-interacting	256225	0.4658	0.6541	-0.1883 (-0.2577 – -0.119)
	Mitochondria-targeted_Interacting	98231	0.4896	0.628	-0.1384 (-0.248 – -0.0288)
	Mitochondria_Enzyme_Complexes	15182	0.4899	0.7698	-0.2799 (-0.5593 – -0.0004)
	Plastid-targeted_Non-interacting	364292	0.4696	0.6275	-0.158 (-0.2158 – -0.1001)
	Plastid-targeted_Interacting	76065	0.5413	0.5914	-0.0501 (-0.1804 – 0.0801)
	Plastid_Enzyme_Complexes	16257	0.7363	0.6037	0.1325 (-0.2306 – 0.4957)
	Plastid-targeted	440143	0.4774	0.6202	-0.1427 (-0.1951 – -0.0904)
	Enzyme_Complexes	31439	0.5712	0.7053	-0.1342 (-0.3521 – 0.0838)
	Mitochondria-targeted	354456	0.4721	0.6467	-0.1746 (-0.233 – -0.1162)
	mt-DNA_RRR	2148	0.7769	1.0332	-0.2563 (-2.9022 – 2.3897)
	mt-Mito_TAT	-	-	-	- -
	mt-Mitoribosome	8775	0.533	0.6033	-0.0703 (-0.4003 – 0.2596)
	mt-Mitoribosome;Large_Subunit	4992	0.6003	0.6593	-0.059 (-0.5392 – 0.4212)
	mt-Mitoribosome;Small_Subunit	3783	0.4759	0.3674	0.1086 (-0.3036 – 0.5207)
	mt-OXPHOS	6407	0.3766	1.0737	-0.6971 (-1.2268 – -0.1674)
	mt-OXPHOS;Complex_I	3188	0.4701	2.2843	-1.8142 (-5.0164 – 1.3881)
	mt-OXPHOS;Complex_III	971	0.0001	0.7232	-0.7231 (-543963 – 543962)
	mt-OXPHOS;Complex_IV	88	0.0001	999	-999 (-548657743726 – 548657741728)
	mt-OXPHOS;Complex_V	2160	0.2448	999	-999 (-101717440948 – 101717438950)
	mt-PPR	65187	0.5212	0.5829	-0.0617 (-0.2026 – 0.0792)
	mt-Transcription_and_Transcript_Maturation	9884	0.3742	0.6295	-0.2554 (-0.541 – 0.0303)
	mt-Transcription_and_Transcript_Maturation;Intron_Splicing	2885	0.5225	1.0265	-0.504 (-1.4417 – 0.4336)
	mt-Transcription_and_Transcript_Maturation;mTERF	2061	0.5826	999	-998 (-130164147 – 130162150)
	mt-Transcription_and_Transcript_Maturation;RNA_Polymerase	1462	0.1896	999	-999 (-118579692 – 118577695)
	mt-Transcription_and_Transcript_Maturation;rRNA_Base_Modification	381	999	0.0001	999 (-137268055536 – 137268057534)
	mt-Transcription_and_Transcript_Maturation;Transcript_End_Processing	2529	0.2482	0.5215	-0.2734 (-0.6079 – 0.0612)
	mt-Transcription_and_Transcript_Maturation;tRNA_Base_Modification	566	0.1831	2.0556	-1.8725 (-590947798 – 590947795)
	mt-tRNA_Aminoacylation	6839	0.1511	0.6415	-0.4905 (-0.7535 – -0.2274)
	Organelle-targeted	542497	0.489	0.6373	-0.1483 (-0.1963 – -0.1003)
	Organelle-targeted_Interacting	154293	0.5079	0.6165	-0.1086 (-0.199 – -0.0181)
	Organelle-targeted_Non-interacting	388418	0.4837	0.6465	-0.1628 (-0.2198 – -0.1058)
	pt-ACCase	1257	999	0.6403	998 (-1309989896 – 1309991892)
	pt-Chlororibosome	4650	1.0897	1.7817	-0.692 (-3.6806 – 2.2966)
	pt-Chlororibosome;Large_Subunit	3276	0.4967	0.9923	-0.4957 (-2.155 – 1.1637)
	pt-Chlororibosome;Small_Subunit	1374	2.3183	999	-997 (-51983797 – 51981803)
	pt-CLP	2753	0.1852	0.4261	-0.2409 (-0.6044 – 0.1226)
	pt-DNA_RRR	2158	0.5819	0.2577	0.3242 (-0.3771 – 1.0256)
	pt-Photosynthesis	7597	0.7694	0.7381	0.0313 (-0.5384 – 0.6009)
	pt-Photosynthesis;ATP_Synthase	618	0.0001	0.0001	0 (-1015760333 – 1015760333)
	pt-Photosynthesis;Cytochrome_b6f	336	0.0001	1.871	-1.8709 (-886432132 – 886432129)
	pt-Photosynthesis;NDH	3038	0.9636	0.7185	0.2451 (-0.6196 – 1.1098)
	pt-Photosynthesis;PSI	1598	0.0001	0.9672	-0.9671 (-782.9103 – 780.976)
	pt-Photosynthesis;PSII	2007	1.0478	0.2889	0.7589 (-0.4574 – 1.9752)
	pt-Photosynthesis;Rubisco	-	-	-	- -
	pt-PPR	38875	0.5606	0.5724	-0.0118 (-0.2116 – 0.1881)
	pt-Transcription_and_Transcript_Maturation	12557	0.4619	0.6099	-0.148 (-0.3982 – 0.1023)
	pt-Transcription_and_Transcript_Maturation;Intron_Splicing	1991	0.7595	0.9828	-0.2233 (-1.3432 – 0.8966)
	pt-Transcription_and_Transcript_Maturation;mTERF	1737	0.565	0.4477	0.1173 (-0.5732 – 0.8079)
	pt-Transcription_and_Transcript_Maturation;RNA_Polymerase	1462	0.1896	999	-999 (-118579374 – 118577377)
	pt-Transcription_and_Transcript_Maturation;rRNA_Base_Modification	778	0.5994	999	-998 (-11630659 – 11628662)
	pt-Transcription_and_Transcript_Maturation;Sigma_Factor	3008	0.3221	3.0622	-2.74 (-77891 – 77885)
	pt-Transcription_and_Transcript_Maturation;Transcript_End_Processing	1001	0.2963	0.5992	-0.3028 (-0.9447 – 0.339)
	pt-Transcription_and_Transcript_Maturation;tRNA_Base_Modification	2580	0.4837	0.7278	-0.2441 (-0.865 – 0.3768)
	pt-tRNA_Aminoacylation	6218	0.1507	0.6373	-0.4866 (-0.7483 – -0.2248)
Brachypodium	Non-organelle-targeted	5208004	0.3279	0.3473	-0.0194 (-0.0301 – -0.0087)	(-0.0849 – 0.0649)
	Mitochondria-targeted_Non-interacting	546144	0.3175	0.3273	-0.0098 (-0.043 – 0.0233)
	Mitochondria-targeted_Interacting	165489	0.3859	0.4045	-0.0186 (-0.083 – 0.0458)
	Mitochondria_Enzyme_Complexes	26060	0.222	0.1264	0.0956 (0.0032 – 0.188)
	Plastid-targeted_Non-interacting	641843	0.3048	0.3121	-0.0073 (-0.0369 – 0.0224)
	Plastid-targeted_Interacting	121397	0.3845	0.2839	0.1005 (0.035 – 0.1661)
	Plastid_Enzyme_Complexes	19364	0.1228	0.2764	-0.1536 (-0.2738 – -0.0333)
	Plastid-targeted	763240	0.324	0.3073	0.0167 (-0.0105 – 0.0438)
	Enzyme_Complexes	45424	0.1761	0.2029	-0.0267 (-0.1013 – 0.0478)
	Mitochondria-targeted	711633	0.3386	0.3497	-0.0111 (-0.041 – 0.0187)
	mt-DNA_RRR	10680	0.5203	0.2515	0.2687 (-0.0122 – 0.5496)
	mt-Mito_TAT	275	0.0001	0.0001	0 (-993922545 – 993922545)
	mt-Mitoribosome	14699	0.2998	0.1584	0.1414 (-0.0042 – 0.287)
	mt-Mitoribosome;Large_Subunit	6921	0.1957	0.1621	0.0337 (-0.1479 – 0.2152)
	mt-Mitoribosome;Small_Subunit	7778	0.7771	0.1572	0.6199 (0.1369 – 1.1029)
	mt-OXPHOS	11086	0.0862	0.0862	0 (-0.0946 – 0.0946)
	mt-OXPHOS;Complex_I	6168	0.0402	0.1076	-0.0674 (-0.1758 – 0.041)
	mt-OXPHOS;Complex_III	1852	0.4236	0.0754	0.3482 (-0.3523 – 1.0487)
	mt-OXPHOS;Complex_IV	805	0.57	0.2223	0.3478 (-283773 – 283774)
	mt-OXPHOS;Complex_V	2261	0.0001	0.0001	0 (-878.6 – 878.6)
	mt-PPR	103567	0.4333	0.5074	-0.074 (-0.1672 – 0.0192)
	mt-Transcription_and_Transcript_Maturation	11489	0.408	0.366	0.0421 (-0.1945 – 0.2787)
	mt-Transcription_and_Transcript_Maturation;Intron_Splicing	2148	0.2186	0.3565	-0.1378 (-0.8478 – 0.5721)
	mt-Transcription_and_Transcript_Maturation;mTERF	2588	0.2291	0.2999	-0.0707 (-0.5525 – 0.4111)
	mt-Transcription_and_Transcript_Maturation;RNA_Polymerase	843	999	0.0001	999 (-1303285982 – 1303287980)
	mt-Transcription_and_Transcript_Maturation;rRNA_Base_Modification	350	0.7455	0.2298	0.5157 (-1009339219 – 1009339220)
	mt-Transcription_and_Transcript_Maturation;Transcript_End_Processing	4075	0.588	0.3609	0.2271 (-0.152 – 0.6061)
	mt-Transcription_and_Transcript_Maturation;tRNA_Base_Modification	1435	0.6096	0.3625	0.2471 (-0.8926 – 1.3868)
	mt-tRNA_Aminoacylation	15138	0.1211	0.1289	-0.0077 (-0.097 – 0.0815)
	Organelle-targeted	911993	0.3377	0.3429	-0.0052 (-0.0313 – 0.021)
	Organelle-targeted_Interacting	244713	0.3876	0.3723	0.0153 (-0.0363 – 0.0669)
	Organelle-targeted_Non-interacting	667280	0.3097	0.3285	-0.0188 (-0.0487 – 0.0111)
	pt-ACCase	-	-	-	- -
	pt-Chlororibosome	6360	0.068	0.4216	-0.3536 (-0.5828 – -0.1244)
	pt-Chlororibosome;Large_Subunit	4643	0.0299	0.453	-0.4232 (-0.6602 – -0.1861)
	pt-Chlororibosome;Small_Subunit	1717	0.1574	0.0001	0.1573 (-12.14 – 12.46)
	pt-CLP	4997	0.7551	999	-998 (-34703776 – 34701779)
	pt-DNA_RRR	11530	0.137	0.3612	-0.2242 (-0.4592 – 0.0109)
	pt-Photosynthesis	8007	0.065	0.0761	-0.0111 (-0.0761 – 0.0538)
	pt-Photosynthesis;ATP_Synthase	211	0.0001	80.08	-80.08 (-34509442002 – 34509441842)
	pt-Photosynthesis;Cytochrome_b6f	335	0.5008	0.493	0.0078 (-807968255 – 807968255)
	pt-Photosynthesis;NDH	3017	0.0999	0.0859	0.014 (-0.1273 – 0.1554)
	pt-Photosynthesis;PSI	2269	0.0352	0.1133	-0.0781 (-0.1999 – 0.0438)
	pt-Photosynthesis;PSII	2000	0.0143	0.0001	0.0142 (-2.044 – 2.0724)
	pt-Photosynthesis;Rubisco	175	0.6277	0.0001	0.6276 (-1042706965 – 1042706966)
	pt-PPR	55279	0.4075	0.2556	0.1519 (0.0587 – 0.2451)
	pt-Transcription_and_Transcript_Maturation	20822	0.641	0.3643	0.2767 (0.0727 – 0.4806)
	pt-Transcription_and_Transcript_Maturation;Intron_Splicing	3594	0.2652	0.3727	-0.1075 (-0.6993 – 0.4842)
	pt-Transcription_and_Transcript_Maturation;mTERF	2700	0.5477	1.3116	-0.7639 (-2.2533 – 0.7255)
	pt-Transcription_and_Transcript_Maturation;RNA_Polymerase	843	999	0.0001	999 (-1303089200 – 1303091198)
	pt-Transcription_and_Transcript_Maturation;rRNA_Base_Modification	653	0.5319	0.8771	-0.3451 (-375493465 – 375493465)
	pt-Transcription_and_Transcript_Maturation;Sigma_Factor	2214	0.2807	0.2697	0.011 (-0.6667 – 0.6887)
	pt-Transcription_and_Transcript_Maturation;Transcript_End_Processing	4528	0.7339	0.3848	0.3491 (0.0116 – 0.6866)
	pt-Transcription_and_Transcript_Maturation;tRNA_Base_Modification	6290	0.5391	0.1221	0.4169 (0.1867 – 0.6471)
	pt-tRNA_Aminoacylation	14402	0.1185	0.1546	-0.036 (-0.138 – 0.066)
1 – Cells are colored purple if ωPAT – ωMAT values (+/- SEs) are lower than the 95% CI of ω values in Non-organelle-targeted genes, indicating significantly higher ω values in maternal homoeologs of the functional category in question beyond genome-wide levels. Similarly, cells are colored green if ωPAT – ωMAT values (+/- SEs) are higher than the 95% CI of ω values in Non-organelle-targeted genes…
2 – 95% CIs of Non-organelle-targeted genes were obtained from PAML runs performed on 1000 bootstrap replicates (at the level of genes).

## Sheet: Table S6
Table S6. Derived amino acids at conserved sites in cytonuclear interacting genes.
Allopolyploid System	Subcellular Compartment	Functional Category	Length (AAs)	Maternal subgenome conservative autapomorphies1	Maternal subgenome radical autapomorphies	Maternal subgenome all autapomorphies	Paternal subgenome conservative autapomorphies	Paternal subgenome radical autapomorphies	Paternal subgenome all autapomorphies	Conservative FET odds ratio2	p value	Radical FET odds ratio3	p value	Total FET odds ratio4	p value
Quinoa	Non-organellar	Non-organelle-targeted	2958314	9187	8369	17556	7394	6291	13685	-	-	-	-	-	-
	Mitochondria	Mitochondria Enzyme Complexes	17337	54	40	94	37	23	60	0.851347	0.461693	0.764944	0.372014	0.818855	0.254364			DNA RRR	5	3 species
		Mitoribosome-Large Subunit	6205	20	22	42	15	12	27	0.931857	0.866666	0.725641	0.392239	0.824704	0.467834			Transcription and Transcript Maturation-tRNA Base Modification	5	3 species, 2 pat, 1 mat
		Mitoribosome-Small Subunit	4926	16	5	21	16	6	22	1.24247	0.595198	1.59629	0.546054	1.34393	0.35823			Transcription and Transcript Maturation-Transcript End Processing	4	3 species, 1 pat, 2 mat
		OXPHOS	5955	17	11	28	6	5	11	0.438556	0.0927483	0.604709	0.451577	0.503998	0.0532818			Mitochondria Enzyme Complexes	4
		OXPHOS-Complex I	3150	11	10	21	3	4	7	0.338892	0.106853	0.53215	0.418896	0.427639	0.055615			tRNA Aminoacylation5	4
		OXPHOS-Complex III	1303	2	0	2	2	1	3	1.24247	1	Inf	0.429166	1.92422	0.659462			Chlororibosome-Large Subunit	3
		OXPHOS-Complex IV	163	1	0	1	0	0	0	0	1	0	1	0	1			PPR	2
		OXPHOS-Complex V	1339	3	1	4	1	0	1	0.414193	0.633691	0	1	0.320734	0.39403			CLP	2
		TAT Complex	251	1	2	3	0	0	0	0	1	0	0.510029	0	0.261507			Photosynthesis-NDH	2
		PPR	41287	155	96	251	134	135	269	1.07414	0.551199	1.87064	3.26856e-06	1.37483	0.000357066	PPR		OXPHOS	2
		DNA RRR	7828	36	35	71	18	15	33	0.621265	0.101502	0.570157	0.0848612	0.596271	0.01326	DNA RRR		OXPHOS-Complex III	2
		Transcription and Transcript Maturation-Intron Splicing	1969	8	10	18	8	12	20	1.24247	0.802499	1.59629	0.287899	1.42537	0.326661			Mitoribosome-Small Subunit	2
		Transcription and Transcript Maturation-mTERF	1994	4	9	13	2	2	4	0.621265	0.698299	0.29565	0.130168	0.394745	0.140285			Mitoribosome-Large Subunit	2
		Transcription and Transcript Maturation-RNA Polymerase	2848	4	4	8	0	4	4	0	0.133777	1.33027	0.731641	0.641442	0.568291			Transcription and Transcript Maturation-mTERF	2
		Transcription and Transcript Maturation-rRNA Base Modification	383	4	0	4	2	1	3	0.621265	0.698299	Inf	0.429166	0.962144	1			Chlororibosome-Small Subunit	1
		Transcription and Transcript Maturation-Transcript End Processing	1537	6	6	12	5	3	8	1.03542	1	0.665175	0.740862	0.855254	0.823916			OXPHOS-Complex IV	1
		Transcription and Transcript Maturation-tRNA Base Modification	1324	2	1	3	8	8	16	4.97025	0.0285343	10.6409	0.00641956	6.84105	0.000639511	Transcription and Transcript Maturation-tRNA Base Modification		TAT Complex	1
		tRNA Aminoacylation5	9307	16	14	30	16	14	30	1.24247	0.595198	1.33027	0.452113	1.28285	0.36305			Photosynthesis-PSI	1
	Plastid	Plastid Enzyme Complexes	15198	41	50	91	50	44	94	1.51518	0.0565421	1.17066	0.465436	1.32513	0.0629712			Transcription and Transcript Maturation-Intron Splicing	1
		Chlororibosome-Large Subunit	3385	13	25	38	6	2	8	0.573481	0.35628	0.106419	0.000105371	0.270091	0.000260965	Chlororibosome-Large Subunit		Plastid Enzyme Complexes	1
		Chlororibosome-Small Subunit	1466	6	5	11	1	2	3	0.2071	0.140341	0.53215	0.706176	0.349892	0.10996
		ACCase	495	1	2	3	0	1	1	0	1	0.665175	1	0.427639	0.636413
		CLP	2014	3	5	8	20	17	37	8.28216	5.70289e-05	4.52263	0.00177593	5.93223	1.79771e-07	CLP
		Photosynthesis-ATP Synthase	461	2	0	2	1	0	1	0.621265	1	0	1	0.641442	1
		Photosynthesis-Cytochrome b6f	230	0	0	0	0	0	0	0	1	0	1	0	1
		Photosynthesis-NDH	3317	7	10	17	18	19	37	3.19477	0.00778163	2.52745	0.0224889	2.79203	0.000297575	Photosynthesis-NDH
		Photosynthesis-PSI	1896	8	2	10	2	1	3	0.310651	0.201367	0.665175	1	0.384877	0.166811
		Photosynthesis-PSII	1934	1	1	2	2	2	4	2.48486	0.589301	2.66046	0.580436	2.56566	0.414606
		PPR	35271	110	97	207	82	62	144	0.926207	0.610217	0.85032	0.334619	0.892456	0.304456
		DNA RRR	8171	33	39	72	14	6	20	0.527143	0.054923	0.204682	2.88136e-05	0.356372	1.23166e-05	DNA RRR
		Transcription and Transcript Maturation-Intron Splicing	4149	13	11	24	5	11	16	0.477909	0.164141	1.33027	0.524265	0.855254	0.750267
		Transcription and Transcript Maturation-mTERF	2967	5	12	17	11	14	25	2.73333	0.0755393	1.55196	0.32193	1.8865	0.0436458
		Transcription and Transcript Maturation-RNA Polymerase	2848	4	4	8	0	4	4	0	0.133777	1.33027	0.731641	0.641442	0.568291
		Transcription and Transcript Maturation-rRNA Base Modification	654	0	1	1	0	0	0	0	1	0	1	0	1
		Transcription and Transcript Maturation-Sigma Factor	2387	2	6	8	6	1	7	3.7272	0.150698	0.221738	0.250836	1.1225	1
		Transcription and Transcript Maturation-Transcript End Processing	2690	15	24	39	7	3	10	0.57985	0.285273	0.166304	0.000631408	0.328958	0.000794143	Transcription and Transcript Maturation-Transcript End Processing
		Transcription and Transcript Maturation-tRNA Base Modification	4582	7	12	19	12	22	34	2.12991	0.111799	2.43877	0.0140962	2.29561	0.0033756	Transcription and Transcript Maturation-tRNA Base Modification
		tRNA Aminoacylation5	8623	16	14	30	15	12	27	1.16482	0.719526	1.14026	0.843373	1.15457	0.59568
Wheat	Non-organellar	Non-organelle-targeted	964538	3202	1996	5198	1353	1200	2553	-	-	-	-	-	-
	Mitochondria	Mitochondria Enzyme Complexes	7455	14	9	23	14	14	28	2.36611	0.0355795	2.58662	0.0292524	2.47835	0.00147362	Mitochondria Enzyme Complexes
		Mitoribosome-Large Subunit	2567	6	4	10	3	1	4	1.18323	0.730466	0.415932	0.65637	0.814454	1
		Mitoribosome-Small Subunit	1533	2	3	5	1	1	2	1.18323	1	0.554538	1	0.814454	1
		OXPHOS	3355	3	1	4	5	6	11	3.94328	0.0559694	9.97231	0.0134236	5.59767	0.00163753	OXPHOS
		OXPHOS-Complex I	1153	0	1	1	2	0	2	Inf	0.088368	0	1	4.07125	0.254144
		OXPHOS-Complex III	754	3	0	3	2	5	7	1.57756	0.637309	Inf	0.00752065	4.74955	0.0184379	OXPHOS-Complex III
		OXPHOS-Complex IV	87	0	0	0	0	0	0	0	1	0	1	0	1
		OXPHOS-Complex V	1361	0	0	0	1	1	2	Inf	0.297191	Inf	0.375665	Inf	0.108575
		PPR	1620	3	4	7	4	1	5	3.15455	0.2069	0.415932	0.65637	1.45428	0.54582
		DNA RRR	835	5	2	7	2	3	5	0.946649	1	2.49427	0.370997	1.45428	0.54582
		Transcription and Transcript Maturation-Intron Splicing	635	2	0	2	0	0	0	0	1	0	1	0	1
		Transcription and Transcript Maturation-mTERF	101	0	0	0	0	0	0	0	1	0	1	0	1
		Transcription and Transcript Maturation-Transcript End Processing	500	2	0	2	2	2	4	2.36611	0.587177	Inf	0.141197	4.07125	0.0964435
		tRNA Aminoacylation5	7664	33	33	66	5	3	8	0.358648	0.0305397	0.151249	0.000165556	0.246847	1.61724e-05	tRNA Aminoacylation5
	Plastid	Plastid Enzyme Complexes	8627	19	6	25	11	5	16	1.37005	0.424893	1.38593	0.756582	1.30297	0.408613
		Chlororibosome-Large Subunit	1855	6	1	7	4	3	7	1.57756	0.496329	4.98749	0.152457	2.03589	0.25265
		Chlororibosome-Small Subunit	992	2	0	2	4	1	5	4.73137	0.0683914	Inf	0.375665	5.0888	0.0431491	Chlororibosome-Small Subunit
		CLP	1972	2	2	4	2	1	3	2.36611	0.587177	0.831744	1	1.52697	0.690889
		Photosynthesis-ATP Synthase	211	0	0	0	0	0	0	0	1	0	1	0	1
		Photosynthesis-Cytochrome b6f	119	0	0	0	0	0	0	0	1	0	1	0	1
		Photosynthesis-NDH	1425	1	2	3	0	0	0	0	1	0	0.530986	0	0.555519
		Photosynthesis-PSI	778	1	0	1	1	0	1	2.36611	0.506013	0	1	2.03589	0.550352
		Photosynthesis-PSII	1275	7	1	8	0	0	0	0	0.112345	0	1	0	0.0593278
		PPR	3917	10	9	19	4	1	5	0.946649	1	0.184907	0.101623	0.535837	0.277447
		DNA RRR	505	3	2	5	2	3	5	1.57756	0.637309	2.49427	0.370997	2.03589	0.313748
		Transcription and Transcript Maturation-Intron Splicing	951	3	1	4	0	0	0	0	0.559544	0	1	0	0.30981
		Transcription and Transcript Maturation-mTERF	532	0	3	3	0	0	0	0	1	0	0.296567	0	0.555519
		Transcription and Transcript Maturation-Sigma Factor	1554	21	18	39	5	6	11	0.563536	0.287926	0.554537	0.289645	0.574303	0.129916
		Transcription and Transcript Maturation-Transcript End Processing	500	2	0	2	2	2	4	2.36611	0.587177	Inf	0.141197	4.07125	0.0964435
		Transcription and Transcript Maturation-tRNA Base Modification	1155	4	4	8	1	1	2	0.591709	1	0.415932	0.65637	0.509048	0.513362
		tRNA Aminoacylation5	6998	26	25	51	4	1	5	0.364164	0.068399	0.066562	0.000126806	0.199619	4.24937e-05	tRNA Aminoacylation5
Cotton	Non-organellar	Non-organelle-targeted	5302767	11069	10578	21647	13288	11365	24653	-	-	-	-	-	-
	Mitochondria	Mitochondria Enzyme Complexes	18224	56	51	107	49	23	72	0.728897	0.116114	0.419765	0.000409198	0.590862	0.000531818	Mitochondria Enzyme Complexes
		Mitoribosome-Large Subunit	4744	15	14	29	15	6	21	0.833016	0.714513	0.39891	0.0712617	0.635855	0.120046
		Mitoribosome-Small Subunit	5174	20	22	42	13	9	22	0.541475	0.114033	0.380778	0.0118123	0.459945	0.003593	Mitoribosome-Small Subunit
		OXPHOS	8306	21	15	36	21	8	29	0.833016	0.642314	0.49642	0.142573	0.707343	0.172736
		OXPHOS-Complex I	4418	9	6	15	15	4	19	1.38832	0.539927	0.62052	0.536501	1.11219	0.863973
		OXPHOS-Complex III	1600	1	2	3	1	1	2	0.833016	1	0.465395	0.612049	0.585391	0.670001
		OXPHOS-Complex IV	1014	10	5	15	3	2	5	0.249909	0.0264949	0.372317	0.273332	0.292696	0.0130594	OXPHOS-Complex IV
		OXPHOS-Complex V	1274	1	2	3	2	1	3	1.66598	1	0.465395	0.612049	0.878071	1
		PPR	110522	250	212	462	328	256	584	1.09294	0.310448	1.12392	0.224232	1.10991	0.103178
		DNA RRR	6080	6	8	14	21	16	37	2.91529	0.0189214	1.86145	0.157787	2.32049	0.00705473	DNA RRR
		Transcription and Transcript Maturation-Intron Splicing	1812	3	3	6	5	0	5	1.38832	0.735497	0	0.11206	0.731733	0.764763
		Transcription and Transcript Maturation-mTERF	2633	6	10	16	4	4	8	0.555359	0.527727	0.372317	0.108346	0.439039	0.0644456
		Transcription and Transcript Maturation-RNA Polymerase	1523	3	3	6	1	1	2	0.277683	0.336041	0.310257	0.358062	0.292696	0.157836
		Transcription and Transcript Maturation-rRNA Base Modification	248	0	0	0	0	0	0	0	1	0	1	0	1
		Transcription and Transcript Maturation-Transcript End Processing	2110	8	8	16	2	3	5	0.208293	0.0510093	0.349048	0.134126	0.274395	0.00790899
		Transcription and Transcript Maturation-tRNA Base Modification	1044	4	3	7	3	2	5	0.624775	0.708985	0.62052	0.677107	0.627204	0.565315
		tRNA Aminoacylation5	10730	14	15	29	18	12	30	1.07103	1	0.744615	0.564073	0.908348	0.794307
	Plastid	Plastid Enzyme Complexes	20741	45	33	78	41	22	63	0.758976	0.232672	0.62052	0.104145	0.709219	0.0427903
		Chlororibosome-Large Subunit	4104	13	5	18	13	8	21	0.833016	0.695966	1.48917	0.584186	1.02441	1
		Chlororibosome-Small Subunit	1301	1	3	4	2	0	2	1.66598	1	0	0.11206	0.439039	0.427862
		ACCase	1614	3	1	4	2	3	5	0.555359	0.664646	2.79194	0.625935	1.09755	1
		CLP	4757	8	2	10	8	3	11	0.833016	0.803906	1.3961	1	0.965864	1
		Photosynthesis-ATP Synthase	615	0	0	0	2	0	2	Inf	0.504136	0	1	Inf	0.502099
		Photosynthesis-Cytochrome b6f	248	2	2	4	2	0	2	0.833016	1	0	0.232423	0.439039	0.427862
		Photosynthesis-NDH	2376	6	15	21	5	5	10	0.69419	0.561418	0.310257	0.0230317	0.418133	0.029037	Photosynthesis-NDH
		Photosynthesis-PSI	2681	2	3	5	1	1	2	0.416516	0.594228	0.310257	0.358062	0.351235	0.263528
		Photosynthesis-PSII	3045	10	2	12	6	2	8	0.499824	0.211527	0.930779	1	0.585391	0.267267
		PPR	58287	114	104	218	143	105	248	1.04492	0.75309	0.939675	0.676792	0.998903	1
		DNA RRR	4683	2	8	10	16	14	30	6.66365	0.00336528	1.62877	0.29297	2.63404	0.00647171	DNA RRR
		Transcription and Transcript Maturation-Intron Splicing	3457	4	4	8	7	7	14	1.45774	0.763856	1.62877	0.551641	1.5366	0.395683
		Transcription and Transcript Maturation-mTERF	2111	5	3	8	8	4	12	1.33279	0.782537	1.24099	1	1.31709	0.656149
		Transcription and Transcript Maturation-RNA Polymerase	1523	3	3	6	1	1	2	0.277683	0.336041	0.310257	0.358062	0.292696	0.157836
		Transcription and Transcript Maturation-rRNA Base Modification	601	0	1	1	1	0	1	Inf	1	0	0.482091	0.878071	1
		Transcription and Transcript Maturation-Sigma Factor	2083	0	4	4	4	6	10	Inf	0.131223	1.3961	0.755436	2.19507	0.192367
		Transcription and Transcript Maturation-Transcript End Processing	1819	6	5	11	4	3	7	0.555359	0.527727	0.558471	0.494107	0.558783	0.245008
		Transcription and Transcript Maturation-tRNA Base Modification	4254	12	21	33	13	9	22	0.902429	0.842488	0.39891	0.0178025	0.585391	0.0578668	Transcription and Transcript Maturation-tRNA Base Modification
		tRNA Aminoacylation5	10171	14	15	29	17	12	29	1.01151	1	0.744615	0.564073	0.878071	0.693279
Coffee	Non-organellar	Non-organelle-targeted	1458955	1553	1395	2948	2029	1854	3883	-	-	-	-	-	-
	Mitochondria	Mitochondria Enzyme Complexes	6256	12	2	14	23	17	40	1.46687	0.308117	6.39302	0.00413147	2.16891	0.012395	Mitochondria Enzyme Complexes
		Mitoribosome-Large Subunit	2365	3	0	3	7	7	14	1.78566	0.529297	Inf	0.0224575	3.54237	0.0470495	Mitoribosome-Large Subunit
		Mitoribosome-Small Subunit	2303	9	2	11	5	1	6	0.425321	0.174797	0.376324	0.580511	0.414164	0.0875652
		OXPHOS	1434	0	0	0	0	0	0	0	1	0	1	0	1
		OXPHOS-Complex I	323	0	0	0	0	0	0	0	1	0	1	0	1
		OXPHOS-Complex III	70	0	0	0	0	0	0	0	1	0	1	0	1
		OXPHOS-Complex IV	479	0	0	0	0	0	0	0	1	0	1	0	1
		OXPHOS-Complex V	562	0	0	0	0	0	0	0	1	0	1	0	1
		TAT Complex	154	0	0	0	11	9	20	Inf	0.00345198	Inf	0.0127211	Inf	1.39614e-05	TAT Complex
		PPR	36876	42	31	73	44	41	85	0.801903	0.323365	0.995147	1	0.884025	0.465228
		DNA RRR	3060	0	0	0	4	0	4	Inf	0.138269	0	1	Inf	0.13909
		Transcription and Transcript Maturation-mTERF	816	0	0	0	0	1	1	0	1	Inf	1	Inf	1
		Transcription and Transcript Maturation-RNA Polymerase	1348	0	1	1	2	2	4	Inf	0.508757	1.50467	1	3.03634	0.398144
		Transcription and Transcript Maturation-rRNA Base Modification	402	0	0	0	1	0	1	Inf	1	0	1	Inf	1
		Transcription and Transcript Maturation-Transcript End Processing	317	0	0	0	0	0	0	0	1	0	1	0	1
		Transcription and Transcript Maturation-tRNA Base Modification	215	1	0	1	0	0	0	0	0.433715	0	1	0	0.431645
		tRNA Aminoacylation5	3577	0	3	3	4	3	7	Inf	0.138269	0.752501	1	1.77133	0.530115
	Plastid	Plastid Enzyme Complexes	6905	3	3	6	7	5	12	1.78566	0.529297	1.25396	1	1.51832	0.479976
		Chlororibosome-Large Subunit	1491	0	0	0	4	3	7	Inf	0.138269	Inf	0.264911	Inf	0.0219937	Chlororibosome-Large Subunit
		ACCase	235	1	0	1	0	0	0	0	0.433715	0	1	0	0.431645
		CLP	2340	1	1	2	1	1	2	0.765466	1	0.752502	1	0.759245	1
		Photosynthesis-ATP Synthase	498	0	0	0	0	0	0	0	1	0	1	0	1
		Photosynthesis-NDH	634	1	2	3	2	0	2	1.53063	1	0	0.184579	0.506197	0.65782
		Photosynthesis-PSI	830	0	0	0	0	0	0	0	1	0	1	0	1
		Photosynthesis-PSII	877	0	0	0	0	1	1	0	1	Inf	1	Inf	1
		PPR	20109	23	19	42	23	18	41	0.765465	0.373289	0.71291	0.320159	0.741171	0.182175
		DNA RRR	1956	0	0	0	0	0	0	0	1	0	1	0	1
		Transcription and Transcript Maturation-mTERF	1183	1	0	1	1	0	1	0.765466	1	0	1	0.759245	1
		Transcription and Transcript Maturation-RNA Polymerase	1348	0	1	1	2	2	4	Inf	0.508757	1.50467	1	3.03634	0.398144
		Transcription and Transcript Maturation-rRNA Base Modification	696	1	2	3	0	0	0	0	0.433715	0	0.184579	0	0.0804696
		Transcription and Transcript Maturation-Sigma Factor	1522	0	0	0	1	1	2	Inf	1	Inf	1	Inf	0.50933
		Transcription and Transcript Maturation-Transcript End Processing	687	3	0	3	0	0	0	0	0.0816746	0	1	0	0.0804696
		Transcription and Transcript Maturation-tRNA Base Modification	1695	6	4	10	1	1	2	0.127636	0.0478317	0.188173	0.171962	0.151894	0.00663737	Transcription and Transcript Maturation-tRNA Base Modification
		tRNA Aminoacylation5	3451	0	3	3	3	1	4	Inf	0.263184	0.25091	0.320612	1.01227	1
Tobacco	Non-organellar	Non-organelle-targeted	2933107	2630	3041	5671	3836	3898	7734	-	-	-	-	-	-
	Mitochondria	Mitochondria Enzyme Complexes	15182	5	23	28	30	25	55	4.11294	0.00147364	0.848005	0.563834	1.44028	0.11994	Mitochondria Enzyme Complexes
		Mitoribosome-Large Subunit	4992	1	2	3	2	9	11	1.37115	1	3.51005	0.127357	2.6884	0.174486
		Mitoribosome-Small Subunit	3783	2	0	2	15	11	26	5.14111	0.0137107	Inf	0.00346289	9.53262	6.46535e-05	Mitoribosome-Small Subunit
		OXPHOS	6407	2	21	23	13	5	18	4.45567	0.0348065	0.185758	0.000198835	0.573889	0.0823552	OXPHOS
		OXPHOS-Complex I	3188	1	10	11	11	5	16	7.54147	0.0346215	0.390122	0.115271	1.06656	1
		OXPHOS-Complex III	971	1	11	12	0	0	0	0	0.406835	0	0.000115931	0	3.31251e-05	OXPHOS-Complex III
		OXPHOS-Complex IV	88	0	0	0	0	0	0	0	1	0	1	0	1
		OXPHOS-Complex V	2160	0	0	0	2	0	2	Inf	0.517366	0	1	Inf	0.511825
		PPR	65187	43	49	92	81	75	156	1.29145	0.196404	1.19407	0.361877	1.24333	0.104934
		DNA RRR	2148	1	1	2	3	3	6	2.05661	0.650589	2.34013	0.636291	2.19963	0.480394
		Transcription and Transcript Maturation-Intron Splicing	2885	0	5	5	5	4	9	Inf	0.0846693	0.624168	0.517692	1.31983	0.78854
		Transcription and Transcript Maturation-mTERF	2061	0	0	0	5	2	7	Inf	0.0846693	Inf	0.507587	Inf	0.0237233
		Transcription and Transcript Maturation-RNA Polymerase	1462	1	0	1	2	2	4	1.37115	1	Inf	0.507587	2.93277	0.404233
		Transcription and Transcript Maturation-rRNA Base Modification	381	0	0	0	1	0	1	Inf	1	0	1	Inf	1
		Transcription and Transcript Maturation-Transcript End Processing	2529	9	11	20	1	3	4	0.0762043	0.00194876	0.212798	0.0127209	0.146687	7.96351e-05	Transcription and Transcript Maturation-Transcript End Processing
		Transcription and Transcript Maturation-tRNA Base Modification	566	0	0	0	0	1	1	0	1	Inf	1	Inf	1
		tRNA Aminoacylation5	6839	12	14	26	3	1	4	0.171435	0.00270021	0.0557192	8.69565e-05	0.11283	7.38164e-07	tRNA Aminoacylation5
	Plastid	Plastid Enzyme Complexes	16257	11	20	31	18	14	32	1.12192	0.851054	0.546158	0.0850543	0.756933	0.306765
		Chlororibosome-Large Subunit	3276	2	1	3	5	1	6	1.71389	0.708123	0.780177	1	1.46647	0.741921
		Chlororibosome-Small Subunit	1374	1	1	2	4	3	7	2.74204	0.654423	2.34013	0.636291	2.56621	0.318118
		ACCase	1257	2	0	2	0	0	0	0	0.165552	0	1	0	0.179027
		CLP	2753	3	5	8	1	1	2	0.228587	0.31085	0.15608	0.0929605	0.183316	0.0221603	CLP
		Photosynthesis-ATP Synthase	618	0	0	0	0	0	0	0	1	0	1	0	1
		Photosynthesis-Cytochrome b6f	336	0	0	0	0	0	0	0	1	0	1	0	1
		Photosynthesis-NDH	3038	1	8	9	7	8	15	4.79839	0.153485	0.780177	0.624331	1.22207	0.684509
		Photosynthesis-PSI	1598	1	4	5	0	0	0	0	0.406835	0	0.0369556	0	0.0135715	Photosynthesis-PSI
		Photosynthesis-PSII	2007	1	1	2	1	1	2	0.685666	1	0.780177	1	0.733282	1
		PPR	38875	26	33	59	34	36	70	0.896584	0.693499	0.851088	0.543	0.869976	0.473998
		DNA RRR	2158	1	1	2	3	2	5	2.05661	0.650589	1.56019	1	1.83305	0.7063
		Transcription and Transcript Maturation-Intron Splicing	1991	0	5	5	7	3	10	Inf	0.046411	0.468133	0.31019	1.46647	0.604982	Transcription and Transcript Maturation-Intron Splicing
		Transcription and Transcript Maturation-mTERF	1737	6	3	9	0	1	1	0	0.00454962	0.260096	0.325575	0.0814859	0.00269848	Transcription and Transcript Maturation-mTERF
		Transcription and Transcript Maturation-RNA Polymerase	1462	1	0	1	2	2	4	1.37115	1	Inf	0.507587	2.93277	0.404233
		Transcription and Transcript Maturation-rRNA Base Modification	778	1	1	2	0	3	3	0	0.406835	2.34013	0.636291	1.0999	1
		Transcription and Transcript Maturation-Sigma Factor	3008	0	0	0	1	2	3	Inf	1	Inf	0.507587	Inf	0.267753
		Transcription and Transcript Maturation-Transcript End Processing	1001	9	11	20	0	1	1	0	0.000307809	0.0709534	0.000831065	0.0366687	4.31277e-07	Transcription and Transcript Maturation-Transcript End Processing
		Transcription and Transcript Maturation-tRNA Base Modification	2580	9	9	18	5	7	12	0.380951	0.100321	0.606833	0.326599	0.488857	0.0632906
		tRNA Aminoacylation5	6218	12	14	26	3	1	4	0.171435	0.00270021	0.0557192	8.69565e-05	0.11283	7.38164e-07	tRNA Aminoacylation5
Brachypodium	Non-organellar	Non-organelle-targeted	5208004	2491	2003	4494	3841	3053	6894	-	-	-	-	-	-
	Mitochondria	Mitochondria Enzyme Complexes	26060	4	6	10	16	7	23	2.59377	0.106735	0.765475	0.777767	1.49925	0.372685
		Mitoribosome-Large Subunit	6921	0	1	1	8	2	10	Inf	0.0259563	1.31208	1	6.51923	0.0594434	Mitoribosome-Large Subunit
		Mitoribosome-Small Subunit	7778	2	4	6	8	3	11	2.59377	0.333217	0.49212	0.445943	1.19505	0.808265
		OXPHOS	11086	2	1	3	0	2	2	0	0.154876	1.31208	1	0.43461	0.389517
		OXPHOS-Complex I	6168	1	1	2	0	0	0	0	0.393494	0	0.396282	0	0.155793
		OXPHOS-Complex III	1852	1	0	1	0	0	0	0	0.393494	0	1	0	0.394679
		OXPHOS-Complex IV	805	0	0	0	0	2	2	0	1	Inf	0.521535	Inf	0.522195
		OXPHOS-Complex V	2261	0	0	0	0	0	0	0	1	0	1	0	1
		TAT Complex	275	0	0	0	0	0	0	0	1	0	1	0	1
		PPR	103567	81	78	159	137	116	253	1.0969	0.526611	0.975696	0.881265	1.03725	0.758249
		DNA RRR	10680	4	1	5	10	11	21	1.62121	0.585724	7.21612	0.0349217	2.73763	0.0430075	DNA RRR
		Transcription and Transcript Maturation-Intron Splicing	2148	0	0	0	1	1	2	Inf	1	Inf	1	Inf	0.522195
		Transcription and Transcript Maturation-mTERF	2588	1	0	1	7	5	12	4.53889	0.159209	Inf	0.164162	7.82253	0.0208261	Transcription and Transcript Maturation-mTERF
		Transcription and Transcript Maturation-RNA Polymerase	843	0	0	0	1	0	1	Inf	1	0	1	Inf	1
		Transcription and Transcript Maturation-rRNA Base Modification	350	0	0	0	0	0	0	0	1	0	1	0	1
		Transcription and Transcript Maturation-Transcript End Processing	4075	4	2	6	7	3	10	1.13493	1	0.984112	1	1.08646	1
		Transcription and Transcript Maturation-tRNA Base Modification	1435	1	0	1	1	1	2	0.648594	1	Inf	1	1.30371	1
		tRNA Aminoacylation5	15138	4	2	6	11	4	15	1.7833	0.43027	1.31208	1	1.62961	0.375689
	Plastid	Plastid Enzyme Complexes	19364	10	8	18	7	5	12	0.454023	0.134471	0.410119	0.153596	0.43461	0.0249444	Plastid Enzyme Complexes
		Chlororibosome-Large Subunit	4643	6	7	13	0	0	0	0	0.00372576	0	0.00154446	0	5.69809e-06	Chlororibosome-Large Subunit
		Chlororibosome-Small Subunit	1717	0	0	0	2	0	2	Inf	0.522705	0	1	Inf	0.522195
		CLP	4997	2	0	2	1	4	5	0.324323	0.565679	Inf	0.157629	1.62961	0.711049
		Photosynthesis-ATP Synthase	211	0	0	0	0	0	0	0	1	0	1	0	1
		Photosynthesis-Cytochrome b6f	335	0	0	0	0	0	0	0	1	0	1	0	1
		Photosynthesis-NDH	3017	1	0	1	3	1	4	1.9454	1	Inf	1	2.60728	0.654431
		Photosynthesis-PSI	2269	1	1	2	1	0	1	0.648594	1	0	0.396282	0.325968	0.566108
		Photosynthesis-PSII	2000	0	0	0	0	0	0	0	1	0	1	0	1
		Photosynthesis-Rubisco	175	0	0	0	0	0	0	0	1	0	1	0	1
		PPR	55279	22	19	41	75	58	133	2.21064	0.000724026	2.00251	0.00926843	2.11447	1.43401e-05	PPR
		DNA RRR	11530	4	3	7	4	2	6	0.648594	0.719822	0.437454	0.391147	0.558794	0.39515
		Transcription and Transcript Maturation-Intron Splicing	3594	2	0	2	1	1	2	0.324323	0.565679	Inf	1	0.651916	0.649799
		Transcription and Transcript Maturation-mTERF	2700	2	4	6	2	3	5	0.648594	0.648759	0.49212	0.445943	0.543273	0.360895
		Transcription and Transcript Maturation-RNA Polymerase	843	0	0	0	1	0	1	Inf	1	0	1	Inf	1
		Transcription and Transcript Maturation-rRNA Base Modification	653	0	0	0	1	0	1	Inf	1	0	1	Inf	1
		Transcription and Transcript Maturation-Sigma Factor	2214	1	1	2	1	0	1	0.648594	1	0	0.396282	0.325968	0.566108
		Transcription and Transcript Maturation-Transcript End Processing	4528	4	2	6	29	34	63	4.70098	0.00100024	11.1508	6.96211e-06	6.84512	1.56201e-08	Transcription and Transcript Maturation-Transcript End Processing
		Transcription and Transcript Maturation-tRNA Base Modification	6290	2	0	2	12	14	26	3.89051	0.0594952	Inf	0.00139216	8.47422	0.000282514	Transcription and Transcript Maturation-tRNA Base Modification
		tRNA Aminoacylation5	14402	4	2	6	10	4	14	1.62121	0.585724	1.31208	1	1.52098	0.494708
1 – Only autapomorphies at conserved sites were considered here. Conservative and radical amino acid changes are defined by the Conservative/Radical Index developed by Sharbrough and colleagues (2018).
2 – Fisher's Exact Tests were performed to compare numbers of conserrvative amino acid autapomorphic changes for paternal vs. maternal homoeologs in cytonuclear interacting gene categories against genes not-targeted to the organelles. Significant tests (following correction for multiple comparisons using the Holm procedure for Bonferroni correction (Holm 1979) is indicated by dark fill color, wit…
3 – Fisher's Exact Tests were performed to compare numbers of radical amino acid autapomorphic changes for paternal vs. maternal homoeologs in cytonuclear interacting gene categories against genes not-targeted to the organelles. Significant tests (following correction for multiple comparisons using the Holm procedure for Bonferroni correction (Holm 1979) is indicated by dark fill color, with gree…
4 – Fisher's Exact Tests were performed to compare numbers of total amino acid autapomorphic changes for paternal vs. maternal homoeologs in cytonuclear interacting gene categories against genes not-targeted to the organelles. Significant tests (following correction for multiple comparisons using the Holm procedure for Bonferroni correction (Holm 1979) is indicated by dark fill color, with green …
5 – tRNA aminoacyl synthetases are commonly dual targted, so mitochondria and plastid gene sets are largely overlapping.

## Sheet: Table S7
Table S7. Summary of bootstrap support values for single-copy, orthologous quintets included in Union and Intersection analyses.
Allopolyploid system	Union									Intersection
	Orthologous Quintets Used in Analyses	≥50% Bootstrap Support Maternal Lineage (%)	≥50% Bootstrap Support Paternal Lineage (%)	≥50% Bootstrap Support Either Lineage (%)	≥50% Bootstrap Support Both Lineages (%)	≥80% Bootstrap Support Maternal Lineage (%)	≥80% Bootstrap Support Paternal Lineage (%)	≥80% Bootstrap Support Either Lineage (%)	≥80% Bootstrap Support Both Lineages (%)	Orthologous Quintets Used in Analyses	≥50% Bootstrap Support Maternal Lineage (%)	≥50% Bootstrap Support Paternal Lineage (%)	≥50% Bootstrap Support Either Lineage (%)	≥50% Bootstrap Support Both Lineages (%)	≥80% Bootstrap Support Maternal Lineage (%)	≥80% Bootstrap Support Paternal Lineage (%)	≥80% Bootstrap Support Either Lineage (%)	≥80% Bootstrap Support Both Lineages (%)
Brachypodium	14000	13997 (99.98%)	13996 (99.97%)	14000 (100%)	13993 (99.95%)	13893 (99.24%)	13812 (98.66%)	13979 (99.85%)	13726 (98.04%)	7912	7911 (99.99 %)	7910 (99.97 %)	7912 (100 %)	7909 (99.96 %)	7868 (99.44 %)	7823 (98.88 %)	7903 (99.89 %)	7788 (98.43 %)
Chenopodium	8201	8165 (99.56 %)	8187 (99.83 %)	8200 (99.99 %)	8152 (99.4 %)	7370 (89.87 %)	7840 (95.6 %)	8140 (99.26 %)	7070 (86.21 %)	3121	3110 (99.65 %)	3115 (99.81 %)	3121 (100 %)	3121 (100 %)	2830 (90.68 %)	2989 (95.77 %)	3101 (99.36 %)	3101 (99.36 %)
Coffea	4032	2900 (71.92 %)	3210 (79.61 %)	3690 (91.52 %)	2420 (60.02 %)	2275 (56.42 %)	2760 (68.45 %)	3316 (82.24 %)	1719 (42.63 %)	2379	1742 (73.22 %)	1932 (81.21 %)	2203 (92.6 %)	1471 (61.83 %)	1367 (57.46 %)	1674 (70.37 %)	1981 (83.27 %)	1060 (44.56 %)
Gossypium	17133	17075 (99.66 %)	17047 (99.5 %)	17128 (99.97 %)	16994 (99.19 %)	16268 (94.95 %)	15449 (90.17 %)	16748 (97.75 %)	14969 (87.37 %)	10023	10013 (99.9 %)	10012 (99.89 %)	10023 (100 %)	10002 (99.79 %)	9730 (97.08 %)	9313 (92.92 %)	9944 (99.21 %)	9099 (90.78 %)
Nicotiana	8751	7729 (88.32 %)	8186 (93.54 %)	8417 (96.18 %)	7498 (85.68 %)	7618 (87.05 %)	7910 (90.39 %)	8367 (95.61 %)	7161 (81.83 %)	163	144	153 (93.87 %)	155 (95.09 %)	142 (87.12 %)	142 (87.12 %)	150 (92.02 %)	154 (94.48 %)	138 (84.66 %)
Triticum	4204	4072 (96.86 %)	4191 (99.69 %)	4200 (99.9 %)	4063 (96.65 %)	3071 (73.05 %)	4012 (95.43 %)	4104 (97.62 %)	2979 (70.86 %)	1759	1713	1755 (99.77 %)	1758 (99.94 %)	1710 (97.21 %)	1295 (73.62 %)	1695 (96.36 %)	1728 (98.24 %)	1262 (71.75 %)

## Sheet: TableS8
Table S8. Brachypodium single-copy orthologous groups from phylogenetic and syntenic data sets.
OGID	phyloGroup 1	synteGroup	H. vulgare out	B. stacei mat	B. hybridum S mat-tet	B. hybridum D pat-tet	B. distachyon pat	Dataset	Filter Reason	Maternal Lineage Bootstrap Support	Paternal Lineage Bootstrap Support	Root Placement	Incorrect Root Placement Bootstrap Support	Conflicting Topology	Conflicting Topology Bootstrap Support
OG1	OG0000050.0	N/A	HORVU4Hr1G061900	Brast02G121900	Brahy.S02G0128000	Brahy.D01G0927100	Bradi1g67545	Union	Phylogenetic-only	100	100	Proper Root Placement	N/A	N/A	N/A
OG2	OG0000050.1	OG04226	HORVU4Hr1G065100	Brast02G108700	Brahy.S02G0111300	Brahy.D01G0947600	Bradi1g68940	Intersect	N/A	100	100	Proper Root Placement	N/A	N/A	N/A
OG3	OG0000051.0	OG04097	HORVU4Hr1G002530	Brast02G254700	Brahy.S02G0271100	Brahy.D01G0168700	Bradi1g13090	Intersect	N/A	100	100	Proper Root Placement	N/A	N/A	N/A
OG4	OG0000051.1	OG03560	HORVU5Hr1G100900	Brast02G327400	Brahy.S02G0351700	Brahy.D01G0083300	Bradi1g06800	Intersect	N/A	100	100	Proper Root Placement	N/A	N/A	N/A
OG5	OG0000051.2	OG10026	HORVU6Hr1G027620	Brast04G288900	Brahy.S04G0311600	Brahy.D03G0064500	Bradi3g05010	Intersect	N/A	100	100	Proper Root Placement	N/A	N/A	N/A
OG6	OG0000051.3	OG05726	HORVU7Hr1G107100	Brast07G210800	Brahy.S07G0234700	Brahy.D01G0430700	Bradi1g32430	Intersect	N/A	100	96	Proper Root Placement	N/A	N/A	N/A
OG7	OG0000051.4	OG06449	HORVU3Hr1G078940	Brast01G113500	Brahy.S01G0121400	Brahy.D02G0704900	Bradi2g52790	Intersect	N/A	100	98	Proper Root Placement	N/A	N/A	N/A
OG8	OG0000051.5	OG08257	HORVU1Hr1G064870	Brast08G122400	Brahy.S08G0126600	Brahy.D02G0351200	Bradi2g25370	Intersect	N/A	100	100	Proper Root Placement	N/A	N/A	N/A
OG9	OG0000051.6	OG08297	HORVU1Hr1G068170	Brast08G073800	Brahy.S08G0080800	Brahy.D02G0295200	Bradi2g21340	Intersect	N/A	100	98	Proper Root Placement	N/A	N/A	N/A
OG10	OG0000061.1	OG02749	HORVU5Hr1G117900	Brast02G373900	Brahy.S02G0401300	Brahy.D01G0028800	Bradi1g02580	Intersect	N/A	100	100	Proper Root Placement	N/A	N/A	N/A
OG11	OG0000061.2	OG08528	HORVU1Hr1G047440	Brast03G172000	Brahy.S03G0191200	Brahy.D03G0416200	Bradi3g30710	Intersect	N/A	100	100	Proper Root Placement	N/A	N/A	N/A
OG12	OG0000061.3	OG10849	HORVU5Hr1G039850	Brast05G260600	Brahy.S05G0285700	Brahy.D04G0601500	Bradi4g41850	Intersect	N/A	100	100	Proper Root Placement	N/A	N/A	N/A
OG13	OG0000061.4	OG11233	HORVU5Hr1G000180	Brast10G000900	Brahy.S10G0001300	Brahy.D04G0001100	Bradi4g00260	Intersect	N/A	100	98	Proper Root Placement	N/A	N/A	N/A
OG14	OG0000061.5	OG03776	HORVU4Hr1G008310	Brast02G284800	Brahy.S02G0305200	Brahy.D01G0134500	Bradi1g10630	Intersect	N/A	100	100	Proper Root Placement	N/A	N/A	N/A
OG15	OG0000061.6	N/A	HORVU3Hr1G083380	Brast01G077300	Brahy.S01G0082400	Brahy.D02G0747500	Bradi2g56000	Union	Phylogenetic-only	100	100	Proper Root Placement	N/A	N/A	N/A
OG16	OG0000061.7	N/A	HORVU1Hr1G074350	Brast08G106800	Brahy.S08G0112900	Brahy.D02G0335600	Bradi2g24070	Union	Phylogenetic-only	100	100	Proper Root Placement	N/A	N/A	N/A
OG17	OG0000064.0	OG04874	HORVU7Hr1G080800	Brast07G128200	Brahy.S07G0142100	Brahy.D01G0538200	Bradi1g39270	Intersect	N/A	100	100	Proper Root Placement	N/A	N/A	N/A
OG18	OG0000064.1	OG05999	HORVU3Hr1G059290	Brast01G195600	Brahy.S01G0208300	Brahy.D02G0609300	Bradi2g45550	Intersect	N/A	87	99	Proper Root Placement	N/A	N/A	N/A
OG19	OG0000064.2	N/A	HORVU2Hr1G118240	Brast09G249400	Brahy.S09G0260100	Brahy.D05G0339100	Bradi5g25460	Union	Phylogenetic-only	99	100	Proper Root Placement	N/A	N/A	N/A
OG20	OG0000064.3	OG11183	HORVU5Hr1G053810	Brast05G085000	Brahy.S05G0100700	Brahy.D04G0396200	Bradi4g27430	Intersect	N/A	100	99	Proper Root Placement	N/A	N/A	N/A
OG21	OG0000085.0	N/A	HORVU0Hr1G016330	Brast04G131800	Brahy.S04G0139600	Brahy.D03G0680900	Bradi3g49260	Union	Phylogenetic-only	100	100	Proper Root Placement	N/A	N/A	N/A
OG22	OG0000085.1	N/A	HORVU2Hr1G089440	Brast09G144400	Brahy.S09G0148000	Brahy.D05G0210800	Bradi5g15830	Union	Phylogenetic-only	100	100	Proper Root Placement	N/A	N/A	N/A
OG23	OG0000092.0	N/A	HORVU5Hr1G025680	Brast10G062200	Brahy.S10G0066900	Brahy.D04G0077900	Bradi4g05640	Union	Phylogenetic-only	100	100	Proper Root Placement	N/A	N/A	N/A
OG24	OG0000092.1	N/A	HORVU5Hr1G025610	Brast10G062100	Brahy.S10G0066800	Brahy.D04G0077800	Bradi4g05630	Union	Phylogenetic-only	91	99	Proper Root Placement	N/A	N/A	N/A
OG25	OG0000092.2	N/A	HORVU3Hr1G099090	Brast01G029200	Brahy.S01G0032100	Brahy.D02G0802900	Bradi2g60130	Union	Phylogenetic-only	100	100	Proper Root Placement	N/A	N/A	N/A
OG26	OG0000092.3	N/A	HORVU5Hr1G010960	Brast01G267400	Brahy.S01G0275400	Brahy.D02G0183400	Bradi2g12960	Filtered – Root Placement	Root placed on B. hybridum S branch	N/A	95	Root placed on B. hybridum S branch	60	N/A	N/A
OG27	OG0000098.0	N/A	HORVU3Hr1G002070	Brast01G405300	Brahy.S01G0425200	Brahy.D02G0013800	Bradi2g01120	Union	Phylogenetic-only	100	100	Proper Root Placement	N/A	N/A	N/A
OG28	OG0000098.1	N/A	HORVU1Hr1G001660	Brast08G245700	Brahy.S08G0267300	Brahy.D02G0528900	Bradi2g39720	Union	Phylogenetic-only	100	100	Proper Root Placement	N/A	N/A	N/A
OG29	OG0000104.0	N/A	HORVU2Hr1G016740	Brast06G006700	Brahy.S06G0007200	Brahy.D01G0221800	Bradi1g17237	Union	Phylogenetic-only	96	98	Proper Root Placement	N/A	N/A	N/A
OG30	OG0000104.1	N/A	HORVU0Hr1G001270	Brast08G078300	Brahy.S08G0082400	Brahy.D02G0297200	Bradi2g21460	Union	Phylogenetic-only	100	92	Proper Root Placement	N/A	N/A	N/A
OG31	OG0000104.2	N/A	HORVU3Hr1G079210	Brast01G111900	Brahy.S01G0119700	Brahy.D02G0706900	Bradi2g52940	Union	Phylogenetic-only	100	100	Proper Root Placement	N/A	N/A	N/A
OG32	OG0000104.3	OG07358	HORVU3Hr1G038010	Brast01G302300	Brahy.S01G0315000	Brahy.D02G0138100	Bradi2g10010	Intersect	N/A	100	95	Proper Root Placement	N/A	N/A	N/A
OG33	OG0000104.4	OG07385	HORVU3Hr1G040040	Brast01G293500	Brahy.S01G0304100	Brahy.D02G0150100	Bradi2g10790	Intersect	N/A	95	94	Proper Root Placement	N/A	N/A	N/A
OG34	OG0000112.0	OG10892	HORVU5Hr1G045440	Brast05G286600	Brahy.S05G0314000	Brahy.D04G0630700	Bradi4g43910	Intersect	N/A	100	100	Proper Root Placement	N/A	N/A	N/A
OG35	OG0000112.1	N/A	HORVU3Hr1G079700	Brast01G110400	Brahy.S01G0118100	Brahy.D02G0709200	Bradi2g53076	Union	Phylogenetic-only	94	95	Proper Root Placement	N/A	N/A	N/A
OG36	OG0000115.0	N/A	HORVU6Hr1G092540	Brast04G226500	Brahy.S04G0244000	Brahy.D03G0140500	Bradi3g10037	Union	Phylogenetic-only	100	100	Proper Root Placement	N/A	N/A	N/A
OG37	OG0000119.0	N/A	HORVU4Hr1G059390	Brast02G132500	Brahy.S02G0139000	Brahy.D01G0913800	Bradi1g66590	Union	Phylogenetic-only	100	100	Proper Root Placement	N/A	N/A	N/A
OG38	OG0000119.1	N/A	HORVU4Hr1G059260	Brast02G133500	Brahy.S02G0140000	Brahy.D01G0912300	Bradi1g66470	Union	Phylogenetic-only	100	100	Proper Root Placement	N/A	N/A	N/A
OG39	OG0000119.2	OG03911	HORVU5Hr1G113180	Brast02G361000	Brahy.S02G0386800	Brahy.D01G0042500	Bradi1g03720	Intersect	N/A	100	91	Proper Root Placement	N/A	N/A	N/A
OG40	OG0000119.3	N/A	HORVU5Hr1G021300	Brast10G042300	Brahy.S10G0047500	Brahy.D04G0057000	Bradi4g04220	Union	Phylogenetic-only	100	100	Proper Root Placement	N/A	N/A	N/A
OG41	OG0000122.0	OG07807	HORVU1Hr1G075110	Brast08G107100	Brahy.S08G0113200	Brahy.D02G0335900	Bradi2g24100	Intersect	N/A	98	85	Proper Root Placement	N/A	N/A	N/A
OG42	OG0000122.1	OG08001	HORVU1Hr1G005920	Brast08G222200	Brahy.S08G0241100	Brahy.D02G0494600	Bradi2g37340	Intersect	N/A	100	100	Proper Root Placement	N/A	N/A	N/A
OG43	OG0000122.2	OG09403	HORVU6Hr1G068760	Brast04G091600	Brahy.S04G0096700	Brahy.D03G0727700	Bradi3g52740	Intersect	N/A	97	95	Proper Root Placement	N/A	N/A	N/A
OG45	OG0000124.0	N/A	HORVU1Hr1G000400	Brast01G308200	Brahy.S01G0322100	Brahy.D02G0131400	Bradi2g09487	Union	Phylogenetic-only	100	98	Proper Root Placement	N/A	N/A	N/A
OG46	OG0000126.0	OG05662	HORVU7Hr1G113500	Brast07G227100	Brahy.S07G0252000	Brahy.D01G0408700	Bradi1g30940	Intersect	N/A	91	88	Proper Root Placement	N/A	N/A	N/A
OG47	OG0000126.1	OG10367	HORVU5Hr1G065170	Brast05G127600	Brahy.S05G0144300	Brahy.D04G0443600	Bradi4g30470	Intersect	N/A	100	100	Proper Root Placement	N/A	N/A	N/A
OG48	OG0000137.0	N/A	HORVU3Hr1G032290	Brast04G227000	Brahy.S04G0244600	Brahy.D03G0139800	Bradi3g09990	Union	Phylogenetic-only	99	95	Proper Root Placement	N/A	N/A	N/A
OG49	OG0000148.0	OG09764	HORVU6Hr1G076210	Brast04G014800	Brahy.S04G0016200	Brahy.D03G0815800	Bradi3g59550	Intersect	N/A	98	100	Proper Root Placement	N/A	N/A	N/A
OG50	OG0000148.1	OG07657	HORVU1Hr1G076880	Brast08G061900	Brahy.S08G0065100	Brahy.D02G0278000	Bradi2g19990	Intersect	N/A	100	100	Proper Root Placement	N/A	N/A	N/A
OG51	OG0000148.2	OG09889	HORVU6Hr1G012690	Brast04G325800	Brahy.S04G0350400	Brahy.D03G0021300	Bradi3g01930	Intersect	N/A	99	99	Proper Root Placement	N/A	N/A	N/A
OG52	OG0000148.3	N/A	HORVU6Hr1G095230	Brast04G000800	Brahy.S04G0002100	Brahy.D03G0833800	Bradi3g60900	Filtered – Root Placement	Root placed on B. stacei branch	N/A	87	Root placed on B. stacei branch	49	N/A	N/A
OG53	OG0000150.0	OG06266	HORVU3Hr1G071740	Brast01G145900	Brahy.S01G0155800	Brahy.D02G0667400	Bradi2g49900	Intersect	N/A	100	99	Proper Root Placement	N/A	N/A	N/A
OG54	OG0000150.1	OG05137	HORVU7Hr1G089120	Brast07G141400	Brahy.S07G0157100	Brahy.D01G0520300	Bradi1g38190	Intersect	N/A	100	100	Proper Root Placement	N/A	N/A	N/A
OG55	OG0000154.0	N/A	HORVU7Hr1G086410	Brast07G152700	Brahy.S07G0170000	Brahy.D01G0506400	Bradi1g37360	Union	Phylogenetic-only	99	94	Proper Root Placement	N/A	N/A	N/A
OG56	OG0000154.1	OG10176	HORVU6Hr1G038770	Brast04G252000	Brahy.S04G0272000	Brahy.D03G0110800	Bradi3g08090	Intersect	N/A	100	100	Proper Root Placement	N/A	N/A	N/A
OG57	OG0000154.2	OG02966	HORVU4Hr1G074680	Brast02G054700	Brahy.S02G0058400	Brahy.D01G1008000	Bradi1g73870	Intersect	N/A	100	100	Proper Root Placement	N/A	N/A	N/A
OG58	OG0000154.3	OG03963	HORVU5Hr1G109430	Brast02G347900	Brahy.S02G0373400	Brahy.D01G0057500	Bradi1g04850	Intersect	N/A	98	99	Proper Root Placement	N/A	N/A	N/A
OG59	OG0000154.4	OG10552	HORVU5Hr1G074200	Brast05G167500	Brahy.S05G0187300	Brahy.D04G0492800	Bradi4g34000	Intersect	N/A	100	100	Proper Root Placement	N/A	N/A	N/A
OG60	OG0000160.0	OG07991	HORVU1Hr1G017700	Brast08G215100	Brahy.S08G0234300	Brahy.D02G0485200	Bradi2g36770	Intersect	N/A	100	100	Proper Root Placement	N/A	N/A	N/A
OG61	OG0000160.1	OG04384	HORVU2Hr1G027430	Brast06G039800	Brahy.S06G0041600	Brahy.D01G0261500	Bradi1g20220	Filtered – Topology	Paternal diploid groups with maternal tetraploid	N/A	N/A	Root placed on B. hybridum D branch	24	Paternal diploid groups with maternal tetraploid	19
OG62	OG0000169.0	N/A	HORVU5Hr1G123460	Brast02G387900	Brahy.S02G0415500	Brahy.D01G0008400	Bradi1g01180	Union	Phylogenetic-only	100	100	Proper Root Placement	N/A	N/A	N/A
OG63	OG0000169.1	N/A	HORVU1Hr1G068970	Brast02G284100	Brahy.S02G0304300	Brahy.D01G0135400	Bradi1g10689	Union	Phylogenetic-only	100	100	Proper Root Placement	N/A	N/A	N/A
OG64	OG0000171.0	N/A	HORVU7Hr1G063280	Brast07G235100	Brahy.S07G0260300	Brahy.D01G0396700	Bradi1g30210	Union	Phylogenetic-only	100	100	Proper Root Placement	N/A	N/A	N/A
OG65	OG0000180.0	N/A	HORVU4Hr1G038380	Brast10G121800	Brahy.S10G0136300	Brahy.D04G0246200	Bradi4g16800	Union	Phylogenetic-only	100	100	Proper Root Placement	N/A	N/A	N/A
OG66	OG0000180.1	OG08650	HORVU1Hr1G055810	Brast03G199600	Brahy.S03G0220600	Brahy.D03G0451900	Bradi3g33470	Intersect	N/A	100	100	Proper Root Placement	N/A	N/A	N/A
OG67	OG0000187.0	N/A	HORVU7Hr1G119040	Brast07G215600	Brahy.S07G0240000	Brahy.D01G0423900	Bradi1g31940	Union	Phylogenetic-only	100	100	Proper Root Placement	N/A	N/A	N/A
OG68	OG0000189.0	N/A	HORVU4Hr1G085210	Brast06G235700	Brahy.S06G0256500	Brahy.D01G0807000	Bradi1g58940	Union	Phylogenetic-only	100	100	Proper Root Placement	N/A	N/A	N/A
OG69	OG0000194.0	OG06838	HORVU3Hr1G104360	Brast01G027200	Brahy.S01G0029800	Brahy.D02G0806600	Bradi2g60380	Intersect	N/A	100	100	Proper Root Placement	N/A	N/A	N/A
OG70	OG0000194.1	OG08159	HORVU1Hr1G057880	Brast08G141600	Brahy.S08G0150200	Brahy.D02G0383100	Bradi2g27180	Intersect	N/A	100	100	Proper Root Placement	N/A	N/A	N/A
OG71	OG0000202.0	N/A	HORVU5Hr1G024040	Brast05G238900	Brahy.S05G0262400	Brahy.D04G0576700	Bradi4g39950	Union	Phylogenetic-only	100	100	Proper Root Placement	N/A	N/A	N/A
OG72	OG0000202.1	N/A	HORVU2Hr1G010270	Brast05G239300	Brahy.S05G0262800	Brahy.D04G0577100	Bradi4g39994	Union	Phylogenetic-only	100	99	Proper Root Placement	N/A	N/A	N/A
OG73	OG0000209.0	OG02790	HORVU4Hr1G067370	Brast02G098200	Brahy.S02G0103400	Brahy.D01G0958500	Bradi1g69670	Intersect	N/A	100	98	Proper Root Placement	N/A	N/A	N/A
OG74	OG0000209.1	OG03576	HORVU5Hr1G098960	Brast02G323400	Brahy.S02G0347400	Brahy.D01G0089300	Bradi1g07160	Intersect	N/A	100	100	Proper Root Placement	N/A	N/A	N/A
OG75	OG0000209.2	N/A	HORVU2Hr1G037550	Brast06G080600	Brahy.S06G0084400	Brahy.D01G0308300	Bradi1g23770	Union	Phylogenetic-only	100	100	Proper Root Placement	N/A	N/A	N/A
OG76	OG0000214.0	N/A	HORVU5Hr1G075670	Brast08G242200	Brahy.S08G0263200	Brahy.D02G0522700	Bradi2g39272	Union	Phylogenetic-only	100	100	Proper Root Placement	N/A	N/A	N/A
OG78	OG0000222.0	N/A	HORVU4Hr1G073500	Brast04G191900	Brahy.S04G0206000	Brahy.D03G0607200	Bradi3g44071	Union	Phylogenetic-only	96	98	Proper Root Placement	N/A	N/A	N/A
OG79	OG0000222.1	N/A	HORVU2Hr1G099750	Brast05G081500	Brahy.S05G0078500	Brahy.D04G0271800	Bradi4g18910	Union	Phylogenetic-only	100	95	Proper Root Placement	N/A	N/A	N/A
OG80	OG0000225.0	OG11592	HORVU2Hr1G080630	Brast09G107500	Brahy.S09G0109000	Brahy.D05G0161700	Bradi5g12510	Intersect	N/A	100	99	Proper Root Placement	N/A	N/A	N/A
OG81	OG0000225.1	OG02688	HORVU4Hr1G007370	Brast02G280300	Brahy.S02G0300100	Brahy.D01G0145000	Bradi1g11290	Intersect	N/A	100	81	Proper Root Placement	N/A	N/A	N/A
OG82	OG0000228.0	OG11960	HORVU2Hr1G101720	Brast09G195800	Brahy.S09G0202600	Brahy.D05G0276000	Bradi5g20660	Intersect	N/A	92	100	Proper Root Placement	N/A	N/A	N/A
OG83	OG0000236.0	OG11736	HORVU2Hr1G087540	Brast09G136700	Brahy.S09G0139900	Brahy.D05G0198200	Bradi5g15027	Intersect	N/A	100	100	Proper Root Placement	N/A	N/A	N/A
OG84	OG0000239.0	N/A	HORVU3Hr1G093730	Brast03G217600	Brahy.S03G0239300	Brahy.D03G0475900	Bradi3g35007	Union	Phylogenetic-only	100	100	Proper Root Placement	N/A	N/A	N/A
OG85	OG0000244.0	N/A	HORVU3Hr1G096140	Brast01G037700	Brahy.S01G0041000	Brahy.D02G0793800	Bradi2g59400	Union	Phylogenetic-only	96	93	Proper Root Placement	N/A	N/A	N/A
OG86	OG0000244.1	N/A	HORVU3Hr1G096210	Brast01G037500	Brahy.S01G0040800	Brahy.D02G0793900	Bradi2g59410	Union	Phylogenetic-only	100	100	Proper Root Placement	N/A	N/A	N/A
OG87	OG0000244.2	OG12484	HORVU2Hr1G071380	Brast09G064400	Brahy.S09G0063000	Brahy.D05G0104100	Bradi5g08400	Intersect	N/A	100	100	Proper Root Placement	N/A	N/A	N/A
OG88	OG0000244.3	N/A	HORVU5Hr1G078500	Brast04G187400	Brahy.S04G0201300	Brahy.D03G0613000	Bradi3g44420	Union	Phylogenetic-only	97	99	Proper Root Placement	N/A	N/A	N/A
OG89	OG0000245.0	OG05806	HORVU3Hr1G048090	Brast01G246400	Brahy.S01G0439700	Brahy.D02G0548000	Bradi2g41180	Intersect	N/A	100	100	Proper Root Placement	N/A	N/A	N/A
OG90	OG0000247.0	N/A	HORVU3Hr1G070490	Brast01G152100	Brahy.S01G0162100	Brahy.D02G0660200	Bradi2g49340	Union	Phylogenetic-only	100	100	Proper Root Placement	N/A	N/A	N/A
OG91	OG0000247.1	OG07139	HORVU3Hr1G019670	Brast01G355200	Brahy.S01G0372400	Brahy.D02G0077400	Bradi2g05690	Intersect	N/A	99	100	Proper Root Placement	N/A	N/A	N/A
OG92	OG0000252.0	OG09805	HORVU6Hr1G083120	Brast04G007200	Brahy.S04G0008800	Brahy.D03G0824300	Bradi3g60180	Filtered – Root Placement	Root placed on B. stacei branch	N/A	98	Root placed on B. stacei branch	3	N/A	N/A
OG93	OG0000253.0	N/A	HORVU4Hr1G059240	Brast02G133300	Brahy.S02G0139800	Brahy.D01G0912700	Bradi1g66490	Union	Phylogenetic-only	100	97	Proper Root Placement	N/A	N/A	N/A
OG94	OG0000253.1	N/A	HORVU1Hr1G064480	Brast08G117400	Brahy.S08G0124500	Brahy.D02G0348900	Bradi2g25200	Union	Phylogenetic-only	100	100	Proper Root Placement	N/A	N/A	N/A
OG95	OG0000253.2	N/A	HORVU5Hr1G009840	Brast06G145800	Brahy.S06G0159900	Brahy.D01G0714000	Bradi1g53020	Union	Phylogenetic-only	100	100	Proper Root Placement	N/A	N/A	N/A
OG96	OG0000266.0	OG09568	HORVU6Hr1G091550	Brast04G057600	Brahy.S04G0061100	Brahy.D03G0766600	Bradi3g55614	Intersect	N/A	100	76	Proper Root Placement	N/A	N/A	N/A
OG97	OG0000266.1	OG05421	HORVU7Hr1G026400	Brast07G045100	Brahy.S07G0048300	Brahy.D01G0647600	Bradi1g48410	Intersect	N/A	100	99	Proper Root Placement	N/A	N/A	N/A
OG98	OG0000266.2	OG03448	HORVU4Hr1G060490	Brast02G128400	Brahy.S02G0134600	Brahy.D01G0919700	Bradi1g66970	Intersect	N/A	100	99	Proper Root Placement	N/A	N/A	N/A
OG99	OG0000268.0	OG08092	HORVU1Hr1G002500	Brast08G245400	Brahy.S08G0267100	Brahy.D02G0528500	Bradi2g39690	Intersect	N/A	100	95	Proper Root Placement	N/A	N/A	N/A
OG100	OG0000273.0	N/A	HORVU6Hr1G048410	Brast04G238300	Brahy.S04G0257500	Brahy.D03G0127300	Bradi3g09210	Union	Phylogenetic-only	100	100	Proper Root Placement	N/A	N/A	N/A
OG101	OG0000273.1	OG06305	HORVU3Hr1G073020	Brast01G140400	Brahy.S01G0149900	Brahy.D02G0673900	Bradi2g50380	Intersect	N/A	100	100	Proper Root Placement	N/A	N/A	N/A
OG102	OG0000273.2	OG10225	HORVU5Hr1G055350	Brast05G096000	Brahy.S05G0109000	Brahy.D04G0403700	Bradi4g27910	Intersect	N/A	100	100	Proper Root Placement	N/A	N/A	N/A
OG104	OG0000278.1	OG03764	HORVU4Hr1G008800	Brast02G287100	Brahy.S02G0307600	Brahy.D01G0131800	Bradi1g10390	Intersect	N/A	100	100	Proper Root Placement	N/A	N/A	N/A
OG105	OG0000278.2	N/A	HORVU2Hr1G043860	Brast06G101900	Brahy.S06G0107400	Brahy.D01G0331300	Bradi1g25400	Union	Phylogenetic-only	100	96	Proper Root Placement	N/A	N/A	N/A
OG106	OG0000279.0	OG10288	HORVU5Hr1G057840	Brast05G109800	Brahy.S05G0124400	Brahy.D04G0422100	Bradi4g28970	Filtered – Root Placement	Root placed on B. stacei branch	N/A	97	Root placed on B. stacei branch	11	N/A	N/A
OG107	OG0000279.1	OG05270	HORVU7Hr1G037410	Brast07G079300	Brahy.S07G0085900	Brahy.D01G0601400	Bradi1g45410	Intersect	N/A	92	79	Proper Root Placement	N/A	N/A	N/A
OG110	OG0000283.0	OG08816	HORVU7Hr1G052800	Brast03G284600	Brahy.S03G0310400	Brahy.D03G0559700	Bradi3g40840	Intersect	N/A	96	98	Proper Root Placement	N/A	N/A	N/A
OG111	OG0000283.1	OG10573	HORVU5Hr1G075420	Brast05G171900	Brahy.S05G0192300	Brahy.D04G0497800	Bradi4g34340	Intersect	N/A	98	99	Proper Root Placement	N/A	N/A	N/A
OG112	OG0000286.0	OG05156	HORVU7Hr1G045600	Brast07G113100	Brahy.S07G0119500	Brahy.D01G0561800	Bradi1g42900	Intersect	N/A	100	100	Proper Root Placement	N/A	N/A	N/A
OG113	OG0000287.0	OG09238	HORVU6Hr1G058930	Brast04G130600	Brahy.S04G0138400	Brahy.D03G0682300	Bradi3g49360	Intersect	N/A	100	100	Proper Root Placement	N/A	N/A	N/A
OG115	OG0000287.2	N/A	HORVU2Hr1G038740	Brast06G151500	Brahy.S06G0152100	Brahy.D01G0376200	Bradi1g28760	Union	Phylogenetic-only	100	98	Proper Root Placement	N/A	N/A	N/A
OG116	OG0000292.0	N/A	HORVU3Hr1G097810	Brast01G032400	Brahy.S01G0035500	Brahy.D02G0799600	Bradi2g59820	Union	Phylogenetic-only	100	100	Proper Root Placement	N/A	N/A	N/A
OG117	OG0000305.0	N/A	HORVU5Hr1G038920	Brast10G080100	Brahy.S10G0086600	Brahy.D04G0098200	Bradi4g07120	Union	Phylogenetic-only	100	97	Proper Root Placement	N/A	N/A	N/A
OG118	OG0000305.1	N/A	HORVU2Hr1G028510	Brast06G043800	Brahy.S06G0045900	Brahy.D01G0265800	Bradi1g20580	Union	Phylogenetic-only	100	95	Proper Root Placement	N/A	N/A	N/A
OG119	OG0000309.0	OG09244	HORVU6Hr1G059200	Brast04G129800	Brahy.S04G0137300	Brahy.D03G0683400	Bradi3g49440	Intersect	N/A	100	99	Proper Root Placement	N/A	N/A	N/A
OG120	OG0000309.1	OG11786	HORVU2Hr1G090270	Brast09G147600	Brahy.S09G0151300	Brahy.D05G0214700	Bradi5g16127	Intersect	N/A	98	100	Proper Root Placement	N/A	N/A	N/A
OG121	OG0000311.0	OG04884	HORVU7Hr1G104220	Brast07G206000	Brahy.S07G0229100	Brahy.D01G0438000	Bradi1g32830	Intersect	N/A	100	99	Proper Root Placement	N/A	N/A	N/A
OG123	OG0000312.0	N/A	HORVU3Hr1G013390	Brast02G033300	Brahy.S02G0035300	Brahy.D01G1034800	Bradi1g75950	Union	Phylogenetic-only	100	100	Proper Root Placement	N/A	N/A	N/A
OG125	OG0000325.0	OG07123	HORVU3Hr1G020470	Brast01G358300	Brahy.S01G0374400	Brahy.D02G0074100	Bradi2g05400	Intersect	N/A	97	54	Proper Root Placement	N/A	N/A	N/A
OG126	OG0000325.1	OG07857	HORVU1Hr1G027600	Brast08G182000	Brahy.S08G0198300	Brahy.D02G0439600	Bradi2g33600	Intersect	N/A	100	100	Proper Root Placement	N/A	N/A	N/A
OG127	OG0000326.0	OG07850	HORVU1Hr1G028030	Brast08G180400	Brahy.S08G0196700	Brahy.D02G0437700	Bradi2g33450	Intersect	N/A	100	100	Proper Root Placement	N/A	N/A	N/A
OG128	OG0000326.1	OG07136	HORVU3Hr1G019790	Brast01G355900	Brahy.S01G0371600	Brahy.D02G0076500	Bradi2g05620	Intersect	N/A	100	100	Proper Root Placement	N/A	N/A	N/A
OG129	OG0000330.0	N/A	HORVU3Hr1G062100	Brast01G185800	Brahy.S01G0197800	Brahy.D02G0622000	Bradi2g46390	Union	Phylogenetic-only	96	99	Proper Root Placement	N/A	N/A	N/A
OG130	OG0000331.0	N/A	HORVU6Hr1G034650	Brast01G287400	Brahy.S01G0297400	Brahy.D02G0157600	Bradi2g11250	Filtered – Root Placement	Root placed on B. distachyon branch	N/A	N/A	Root placed on B. distachyon branch	45	N/A	N/A
OG131	OG0000331.1	N/A	HORVU6Hr1G063540	Brast01G275900	Brahy.S01G0284700	Brahy.D02G0172400	Bradi2g12150	Union	Phylogenetic-only	100	100	Proper Root Placement	N/A	N/A	N/A
OG132	OG0000332.0	N/A	HORVU1Hr1G072070	Brast08G094400	Brahy.S08G0099700	Brahy.D02G0319300	Bradi2g23120	Union	Phylogenetic-only	99	81	Proper Root Placement	N/A	N/A	N/A
OG133	OG0000332.1	OG03913	HORVU5Hr1G112790	Brast02G360000	Brahy.S02G0385800	Brahy.D01G0043600	Bradi1g03820	Intersect	N/A	100	100	Proper Root Placement	N/A	N/A	N/A
OG134	OG0000341.0	N/A	HORVU5Hr1G017130	Brast05G204100	Brahy.S05G0225400	Brahy.D04G0537000	Bradi4g37027	Union	Phylogenetic-only	75	100	Proper Root Placement	N/A	N/A	N/A
OG135	OG0000346.0	OG11088	HORVU4Hr1G021270	Brast05G017100	Brahy.S05G0018600	Brahy.D04G0365000	Bradi4g25140	Intersect	N/A	99	100	Proper Root Placement	N/A	N/A	N/A
OG136	OG0000347.0	OG10316	HORVU5Hr1G059600	Brast05G115400	Brahy.S05G0131000	Brahy.D04G0429400	Bradi4g29440	Intersect	N/A	100	100	Proper Root Placement	N/A	N/A	N/A
OG137	OG0000349.0	OG11189	HORVU5Hr1G054080	Brast05G083400	Brahy.S05G0102400	Brahy.D04G0397500	Bradi4g27530	Intersect	N/A	95	99	Proper Root Placement	N/A	N/A	N/A
OG138	OG0000349.1	N/A	HORVU5Hr1G013170	Brast10G022800	Brahy.S10G0023600	Brahy.D04G0029000	Bradi4g02400	Union	Phylogenetic-only	100	100	Proper Root Placement	N/A	N/A	N/A
OG139	OG0000355.0	OG05039	HORVU7Hr1G090380	Brast07G164600	Brahy.S07G0183800	Brahy.D01G0490300	Bradi1g36400	Intersect	N/A	99	100	Proper Root Placement	N/A	N/A	N/A
OG140	OG0000355.1	N/A	HORVU6Hr1G032570	Brast04G260800	Brahy.S04G0282700	Brahy.D03G0098800	Bradi3g07370	Union	Phylogenetic-only	91	100	Proper Root Placement	N/A	N/A	N/A
OG141	OG0000357.0	OG02730	HORVU5Hr1G125420	Brast02G395800	Brahy.S02G0422300	Brahy.D01G0002000	Bradi1g00620	Intersect	N/A	100	95	Proper Root Placement	N/A	N/A	N/A
OG142	OG0000357.1	OG03024	HORVU4Hr1G080050	Brast02G041900	Brahy.S02G0044400	Brahy.D01G1024900	Bradi1g75170	Intersect	N/A	99	100	Proper Root Placement	N/A	N/A	N/A
OG143	OG0000359.0	OG10167	HORVU6Hr1G036720	Brast04G256000	Brahy.S04G0275600	Brahy.D03G0106900	Bradi3g07870	Intersect	N/A	100	100	Proper Root Placement	N/A	N/A	N/A
OG144	OG0000359.1	N/A	HORVU1Hr1G033850	Brast03G126900	Brahy.S03G0135200	Brahy.D03G0351100	Bradi3g26147	Union	Phylogenetic-only	100	100	Proper Root Placement	N/A	N/A	N/A
OG145	OG0000368.0	N/A	HORVU2Hr1G071750	Brast09G066500	Brahy.S09G0065700	Brahy.D05G0107300	Bradi5g08790	Union	Phylogenetic-only	100	95	Proper Root Placement	N/A	N/A	N/A
OG146	OG0000388.0	OG10269	HORVU5Hr1G056950	Brast05G106300	Brahy.S05G0120700	Brahy.D04G0417000	Bradi4g28640	Intersect	N/A	99	98	Proper Root Placement	N/A	N/A	N/A
OG147	OG0000388.1	N/A	HORVU2Hr1G012690	Brast03G222300	Brahy.S03G0244600	Brahy.D03G0480900	Bradi3g35370	Union	Phylogenetic-only	100	83	Proper Root Placement	N/A	N/A	N/A
OG148	OG0000393.0	N/A	HORVU5Hr1G047840	Brast10G069400	Brahy.S10G0073600	Brahy.D04G0085700	Bradi4g06215	Union	Phylogenetic-only	100	100	Proper Root Placement	N/A	N/A	N/A
OG149	OG0000409.0	OG10187	HORVU6Hr1G039890	Brast04G249700	Brahy.S04G0269600	Brahy.D03G0114100	Bradi3g08290	Intersect	N/A	100	100	Proper Root Placement	N/A	N/A	N/A
OG150	OG0000410.0	N/A	HORVU1Hr1G080960	Brast08G048900	Brahy.S08G0051400	Brahy.D02G0261600	Bradi2g18840	Union	Phylogenetic-only	100	100	Proper Root Placement	N/A	N/A	N/A
OG151	OG0000414.0	OG08288	HORVU1Hr1G067480	Brast08G075700	Brahy.S08G0078800	Brahy.D02G0292300	Bradi2g21150	Intersect	N/A	100	100	Proper Root Placement	N/A	N/A	N/A
OG152	OG0000414.1	OG06437	HORVU3Hr1G078530	Brast01G115800	Brahy.S01G0123700	Brahy.D02G0702000	Bradi2g52570	Intersect	N/A	100	100	Proper Root Placement	N/A	N/A	N/A
OG153	OG0000415.0	OG07309	HORVU3Hr1G034440	Brast01G316200	Brahy.S01G0330500	Brahy.D02G0122000	Bradi2g08890	Intersect	N/A	100	96	Proper Root Placement	N/A	N/A	N/A
OG154	OG0000415.1	OG08062	HORVU1Hr1G016490	Brast08G236000	Brahy.S08G0256300	Brahy.D02G0513700	Bradi2g38590	Intersect	N/A	100	100	Proper Root Placement	N/A	N/A	N/A
OG155	OG0000417.0	N/A	HORVU3Hr1G013270	Brast01G382700	Brahy.S01G0400800	Brahy.D02G0044500	Bradi2g03191	Union	Phylogenetic-only	100	100	Proper Root Placement	N/A	N/A	N/A
OG156	OG0000419.0	OG07319	HORVU3Hr1G035000	Brast01G314700	Brahy.S01G0329000	Brahy.D02G0124600	Bradi2g09070	Intersect	N/A	80	87	Proper Root Placement	N/A	N/A	N/A
OG157	OG0000419.1	N/A	HORVU3Hr1G045150	Brast01G272200	Brahy.S01G0280900	Brahy.D02G0176900	Bradi2g12510	Union	Phylogenetic-only	99	99	Proper Root Placement	N/A	N/A	N/A
OG158	OG0000420.0	N/A	HORVU2Hr1G009680	Brast09G033000	Brahy.S09G0035200	Brahy.D05G0051100	Bradi5g03477	Union	Phylogenetic-only	100	100	Proper Root Placement	N/A	N/A	N/A
OG159	OG0000420.1	N/A	HORVU2Hr1G009580	Brast09G032900	Brahy.S09G0035100	Brahy.D05G0050600	Bradi5g03460	Union	Phylogenetic-only	100	100	Proper Root Placement	N/A	N/A	N/A
OG160	OG0000424.0	N/A	HORVU6Hr1G018600	Brast08G174400	Brahy.S08G0186500	Brahy.D02G0424800	Bradi2g32300	Union	Phylogenetic-only	100	100	Proper Root Placement	N/A	N/A	N/A
OG161	OG0000425.0	OG06319	HORVU3Hr1G073780	Brast01G137500	Brahy.S01G0146600	Brahy.D02G0677400	Bradi2g50660	Intersect	N/A	100	100	Proper Root Placement	N/A	N/A	N/A
OG162	OG0000425.1	N/A	HORVU4Hr1G038960	Brast02G228000	Brahy.S02G0242100	Brahy.D01G0198000	Bradi1g15050	Union	Phylogenetic-only	100	100	Proper Root Placement	N/A	N/A	N/A
OG163	OG0000427.0	OG05683	HORVU7Hr1G110660	Brast07G221000	Brahy.S07G0245900	Brahy.D01G0416900	Bradi1g31460	Intersect	N/A	100	99	Proper Root Placement	N/A	N/A	N/A
OG164	OG0000429.0	N/A	HORVU1Hr1G033390	Brast08G161500	Brahy.S08G0165500	Brahy.D02G0407200	Bradi2g30500	Union	Phylogenetic-only	76	100	Proper Root Placement	N/A	N/A	N/A
OG165	OG0000429.1	OG06556	HORVU3Hr1G085710	Brast01G089200	Brahy.S01G0094700	Brahy.D02G0733900	Bradi2g54950	Intersect	N/A	100	100	Proper Root Placement	N/A	N/A	N/A
OG166	OG0000435.0	OG04105	HORVU4Hr1G002400	Brast02G253200	Brahy.S02G0269600	Brahy.D01G0170500	Bradi1g13220	Intersect	N/A	100	100	Proper Root Placement	N/A	N/A	N/A
OG167	OG0000437.0	OG11330	HORVU5Hr1G016320	Brast10G027000	Brahy.S10G0028000	Brahy.D04G0034600	Bradi4g02740	Intersect	N/A	100	100	Proper Root Placement	N/A	N/A	N/A
OG169	OG0000441.0	N/A	HORVU6Hr1G048080	Brast04G177700	Brahy.S04G0190300	Brahy.D03G0626200	Bradi3g45281	Union	Phylogenetic-only	89	91	Proper Root Placement	N/A	N/A	N/A
OG170	OG0000441.1	OG11081	HORVU4Hr1G020160	Brast05G020800	Brahy.S05G0022400	Brahy.D04G0358700	Bradi4g24760	Intersect	N/A	94	93	Proper Root Placement	N/A	N/A	N/A
OG171	OG0000444.0	OG02841	HORVU4Hr1G069390	Brast02G086800	Brahy.S02G0091500	Brahy.D01G0971200	Bradi1g70690	Intersect	N/A	100	100	Proper Root Placement	N/A	N/A	N/A
OG172	OG0000444.1	OG04742	HORVU2Hr1G063420	Brast06G237600	Brahy.S06G0258700	Brahy.D01G0808400	Bradi1g59010	Intersect	N/A	66	99	Proper Root Placement	N/A	N/A	N/A
OG173	OG0000444.2	N/A	HORVU5Hr1G097230	Brast02G316500	Brahy.S02G0340100	Brahy.D01G0098100	Bradi1g07810	Union	Phylogenetic-only	100	100	Proper Root Placement	N/A	N/A	N/A
OG174	OG0000451.0	OG09789	HORVU6Hr1G074030	Brast04G009500	Brahy.S04G0011000	Brahy.D03G0821500	Bradi3g59970	Intersect	N/A	100	100	Proper Root Placement	N/A	N/A	N/A
OG175	OG0000451.1	OG02779	HORVU4Hr1G066860	Brast02G099900	Brahy.S02G0105100	Brahy.D01G0956700	Bradi1g69530	Intersect	N/A	100	100	Proper Root Placement	N/A	N/A	N/A
OG176	OG0000453.0	N/A	HORVU7Hr1G036960	Brast07G078100	Brahy.S07G0084600	Brahy.D01G0603100	Bradi1g45535	Union	Phylogenetic-only	100	99	Proper Root Placement	N/A	N/A	N/A
OG177	OG0000455.1	N/A	HORVU2Hr1G038940	Brast06G227300	Brahy.S06G0246600	Brahy.D01G0795300	Bradi1g58271	Union	Phylogenetic-only	100	100	Proper Root Placement	N/A	N/A	N/A
OG178	OG0000455.2	N/A	HORVU2Hr1G038960	Brast06G227400	Brahy.S06G0246700	Brahy.D01G0795400	Bradi1g58280	Union	Phylogenetic-only	69	100	Proper Root Placement	N/A	N/A	N/A
OG179	OG0000458.0	OG03059	HORVU4Hr1G083840	Brast02G035000	Brahy.S02G0037100	Brahy.D01G1033100	Bradi1g75790	Intersect	N/A	95	100	Proper Root Placement	N/A	N/A	N/A
OG180	OG0000459.0	OG10059	HORVU6Hr1G030870	Brast04G281000	Brahy.S04G0303600	Brahy.D03G0074200	Bradi3g05680	Intersect	N/A	100	100	Proper Root Placement	N/A	N/A	N/A
OG181	OG0000459.1	N/A	HORVU7Hr1G110260	Brast07G219900	Brahy.S07G0244500	Brahy.D01G0418400	Bradi1g31580	Union	Phylogenetic-only	100	98	Proper Root Placement	N/A	N/A	N/A
OG182	OG0000459.2	N/A	HORVU7Hr1G110360	Brast07G220000	Brahy.S07G0244600	Brahy.D01G0418200	Bradi1g31570	Union	Phylogenetic-only	100	98	Proper Root Placement	N/A	N/A	N/A
OG183	OG0000462.0	OG09229	HORVU6Hr1G058340	Brast04G133200	Brahy.S04G0141000	Brahy.D03G0679400	Bradi3g49140	Intersect	N/A	100	100	Proper Root Placement	N/A	N/A	N/A
OG184	OG0000462.1	OG11765	HORVU2Hr1G089190	Brast09G142700	Brahy.S09G0146000	Brahy.D05G0209300	Bradi5g15700	Intersect	N/A	100	100	Proper Root Placement	N/A	N/A	N/A
OG185	OG0000465.0	OG11575	HORVU2Hr1G080020	Brast09G104100	Brahy.S09G0105600	Brahy.D05G0157200	Bradi5g12227	Intersect	N/A	100	100	Proper Root Placement	N/A	N/A	N/A
OG186	OG0000465.1	N/A	HORVU6Hr1G049080	Brast04G160200	Brahy.S04G0171400	Brahy.D03G0645800	Bradi3g46747	Union	Phylogenetic-only	98	100	Proper Root Placement	N/A	N/A	N/A
OG187	OG0000472.0	N/A	HORVU6Hr1G021850	Brast04G302200	Brahy.S04G0326800	Brahy.D03G0047800	Bradi3g03882	Union	Phylogenetic-only	97	100	Proper Root Placement	N/A	N/A	N/A
OG188	OG0000481.0	OG07889	HORVU1Hr1G024710	Brast08G190500	Brahy.S08G0208000	Brahy.D02G0449700	Bradi2g34440	Intersect	N/A	98	99	Proper Root Placement	N/A	N/A	N/A
OG189	OG0000481.1	OG10980	HORVU4Hr1G016190	Brast05G050200	Brahy.S05G0056600	Brahy.D04G0315400	Bradi4g22070	Filtered – Root Placement	Root placed on B. distachyon branch	N/A	N/A	Root placed on B. distachyon branch	30	N/A	N/A
OG190	OG0000483.0	OG07187	HORVU3Hr1G026060	Brast01G346100	Brahy.S01G0361500	Brahy.D02G0087600	Bradi2g06467	Intersect	N/A	100	100	Proper Root Placement	N/A	N/A	N/A
OG191	OG0000484.0	OG07144	HORVU3Hr1G019440	Brast01G354400	Brahy.S01G0370300	Brahy.D02G0078600	Bradi2g05770	Intersect	N/A	97	100	Proper Root Placement	N/A	N/A	N/A
OG192	OG0000484.1	OG05114	HORVU7Hr1G087980	Brast07G147000	Brahy.S07G0163700	Brahy.D01G0512300	Bradi1g37770	Intersect	N/A	100	94	Proper Root Placement	N/A	N/A	N/A
OG193	OG0000485.0	N/A	HORVU3Hr1G086200	Brast01G092300	Brahy.S01G0098200	Brahy.D02G0730000	Bradi2g54680	Union	Phylogenetic-only	100	100	Proper Root Placement	N/A	N/A	N/A
OG194	OG0000487.0	OG06048	HORVU3Hr1G061790	Brast01G187200	Brahy.S01G0199200	Brahy.D02G0620600	Bradi2g46290	Intersect	N/A	98	67	Proper Root Placement	N/A	N/A	N/A
OG195	OG0000487.1	N/A	HORVU1Hr1G086610	Brast08G026300	Brahy.S08G0027500	Brahy.D02G0231500	Bradi2g16770	Union	Phylogenetic-only	100	99	Proper Root Placement	N/A	N/A	N/A
OG196	OG0000489.0	N/A	HORVU1Hr1G062110	Brast08G127800	Brahy.S08G0135400	Brahy.D02G0362500	Bradi2g26050	Union	Phylogenetic-only	100	100	Proper Root Placement	N/A	N/A	N/A
OG197	OG0000490.0	OG07495	HORVU1Hr1G088040	Brast08G023200	Brahy.S08G0024200	Brahy.D02G0226800	Bradi2g16430	Intersect	N/A	98	99	Proper Root Placement	N/A	N/A	N/A
OG198	OG0000490.1	N/A	HORVU3Hr1G060800	Brast01G190300	Brahy.S01G0202600	Brahy.D02G0616000	Bradi2g46010	Union	Phylogenetic-only	99	100	Proper Root Placement	N/A	N/A	N/A
OG199	OG0000492.0	OG08911	HORVU7Hr1G059090	Brast03G306000	Brahy.S03G0333000	Brahy.D03G0586500	Bradi3g42800	Intersect	N/A	100	94	Proper Root Placement	N/A	N/A	N/A
OG200	OG0000493.0	OG08150	HORVU1Hr1G057530	Brast08G140000	Brahy.S08G0148600	Brahy.D02G0381200	Bradi2g27080	Intersect	N/A	94	98	Proper Root Placement	N/A	N/A	N/A
OG201	OG0000498.0	OG05062	HORVU7Hr1G084390	Brast07G159900	Brahy.S07G0178700	Brahy.D01G0497800	Bradi1g36800	Intersect	N/A	100	100	Proper Root Placement	N/A	N/A	N/A
OG202	OG0000498.1	OG10164	HORVU6Hr1G037140	Brast04G257300	Brahy.S04G0278600	Brahy.D03G0103900	Bradi3g07690	Intersect	N/A	100	100	Proper Root Placement	N/A	N/A	N/A
OG203	OG0000503.0	OG10228	HORVU5Hr1G055560	Brast05G096800	Brahy.S05G0110000	Brahy.D04G0404900	Bradi4g27960	Intersect	N/A	100	95	Proper Root Placement	N/A	N/A	N/A
OG204	OG0000504.0	N/A	HORVU3Hr1G084520	Brast01G083700	Brahy.S01G0089200	Brahy.D02G0740400	Bradi2g55460	Filtered – Root Placement	Root placed on B. stacei branch	N/A	91	Root placed on B. stacei branch	55	N/A	N/A
OG205	OG0000504.1	N/A	HORVU1Hr1G073660	Brast08G102900	Brahy.S08G0108500	Brahy.D02G0331600	Bradi2g23820	Union	Phylogenetic-only	99	98	Proper Root Placement	N/A	N/A	N/A
OG206	OG0000509.0	N/A	HORVU2Hr1G018820	Brast06G014600	Brahy.S06G0015000	Brahy.D01G0232600	Bradi1g17970	Union	Phylogenetic-only	100	100	Proper Root Placement	N/A	N/A	N/A
OG207	OG0000510.0	OG12377	HORVU2Hr1G072750	Brast09G071600	Brahy.S09G0071400	Brahy.D05G0116000	Bradi5g09270	Intersect	N/A	100	100	Proper Root Placement	N/A	N/A	N/A
OG208	OG0000512.0	N/A	HORVU4Hr1G016770	Brast05G047600	Brahy.S05G0052000	Brahy.D04G0323400	Bradi4g22620	Union	Phylogenetic-only	100	100	Proper Root Placement	N/A	N/A	N/A
OG209	OG0000513.0	N/A	HORVU5Hr1G079470	Brast05G242000	Brahy.S05G0265600	Brahy.D04G0580000	Bradi4g40174	Union	Phylogenetic-only	100	100	Proper Root Placement	N/A	N/A	N/A
OG210	OG0000516.0	N/A	HORVU6Hr1G055440	Brast02G258600	Brahy.S02G0275500	Brahy.D01G0165200	Bradi1g12787	Filtered – Root Placement	Root placed on B. hybridum D branch	N/A	N/A	Root placed on B. hybridum D branch	42	N/A	N/A
OG211	OG0000516.1	OG11251	HORVU5Hr1G002150	Brast10G008200	Brahy.S10G0008500	Brahy.D04G0010100	Bradi4g00940	Intersect	N/A	98	100	Proper Root Placement	N/A	N/A	N/A
OG213	OG0000520.0	N/A	HORVU7Hr1G010240	Brast09G093700	Brahy.S09G0094800	Brahy.D05G0145000	Bradi5g11230	Union	Phylogenetic-only	100	100	Proper Root Placement	N/A	N/A	N/A
OG214	OG0000525.0	OG04129	HORVU5Hr1G092630	Brast02G247400	Brahy.S02G0263500	Brahy.D01G0177200	Bradi1g13630	Intersect	N/A	96	100	Proper Root Placement	N/A	N/A	N/A
OG215	OG0000525.1	OG12390	HORVU2Hr1G073320	Brast09G073900	Brahy.S09G0073900	Brahy.D05G0119500	Bradi5g09500	Intersect	N/A	100	100	Proper Root Placement	N/A	N/A	N/A
OG216	OG0000542.0	N/A	HORVU5Hr1G002040	Brast03G104000	Brahy.S03G0115100	Brahy.D03G0323400	Bradi3g22550	Union	Phylogenetic-only	100	99	Proper Root Placement	N/A	N/A	N/A
OG217	OG0000543.0	OG04735	HORVU2Hr1G060010	Brast06G229400	Brahy.S06G0248900	Brahy.D01G0798200	Bradi1g58480	Intersect	N/A	100	100	Proper Root Placement	N/A	N/A	N/A
OG218	OG0000543.1	N/A	HORVU0Hr1G013900	Brast02G331400	Brahy.S02G0356000	Brahy.D01G0078400	Bradi1g06430	Union	Phylogenetic-only	100	91	Proper Root Placement	N/A	N/A	N/A
OG219	OG0000548.0	OG12029	HORVU2Hr1G103010	Brast09G213900	Brahy.S09G0222100	Brahy.D05G0297200	Bradi5g22295	Intersect	N/A	100	100	Proper Root Placement	N/A	N/A	N/A
OG220	OG0000551.0	N/A	HORVU6Hr1G016350	Brast02G226100	Brahy.S02G0239800	Brahy.D01G0200000	Bradi1g15190	Filtered – Total dS ≥ 1.0	Total dS = 2.0593	100	100	Proper Root Placement	N/A	N/A	N/A
OG221	OG0000556.0	N/A	HORVU7Hr1G075250	Brast03G047700	Brahy.S03G0051500	Brahy.D03G0188900	Bradi3g13810	Union	Phylogenetic-only	98	100	Proper Root Placement	N/A	N/A	N/A
OG222	OG0000558.0	OG11999	HORVU2Hr1G099230	Brast09G206500	Brahy.S09G0214100	Brahy.D05G0288600	Bradi5g21630	Intersect	N/A	97	100	Proper Root Placement	N/A	N/A	N/A
OG223	OG0000559.0	N/A	HORVU6Hr1G064140	Brast04G108400	Brahy.S04G0115000	Brahy.D03G0709600	Bradi3g51387	Union	Phylogenetic-only	100	97	Proper Root Placement	N/A	N/A	N/A
OG224	OG0000563.0	OG12558	HORVU2Hr1G100660	Brast09G198600	Brahy.S09G0205500	Brahy.D05G0280200	Bradi5g20940	Intersect	N/A	100	98	Proper Root Placement	N/A	N/A	N/A
OG225	OG0000566.0	N/A	HORVU6Hr1G063830	Brast04G112400	Brahy.S04G0119200	Brahy.D03G0704700	Bradi3g51010	Union	Phylogenetic-only	98	96	Proper Root Placement	N/A	N/A	N/A
OG226	OG0000568.0	N/A	HORVU3Hr1G093170	Brast03G062600	Brahy.S03G0068000	Brahy.D03G0267800	Bradi3g18650	Union	Phylogenetic-only	100	100	Proper Root Placement	N/A	N/A	N/A
OG227	OG0000568.1	N/A	HORVU1Hr1G020140	Brast03G062900	Brahy.S03G0068400	Brahy.D03G0268500	Bradi3g18680	Union	Phylogenetic-only	100	98	Proper Root Placement	N/A	N/A	N/A
OG228	OG0000581.0	N/A	HORVU3Hr1G112080	Brast01G012900	Brahy.S01G0014000	Brahy.D02G0824200	Bradi2g61600	Union	Phylogenetic-only	99	99	Proper Root Placement	N/A	N/A	N/A
OG229	OG0000582.0	OG05063	HORVU7Hr1G084420	Brast07G159800	Brahy.S07G0178600	Brahy.D01G0498300	Bradi1g36820	Intersect	N/A	94	100	Proper Root Placement	N/A	N/A	N/A
OG230	OG0000582.1	N/A	HORVU1Hr1G090760	Brast08G015100	Brahy.S08G0015900	Brahy.D02G0217600	Bradi2g15730	Union	Phylogenetic-only	100	100	Proper Root Placement	N/A	N/A	N/A
OG231	OG0000591.0	OG06815	HORVU3Hr1G097530	Brast01G033700	Brahy.S01G0036800	Brahy.D02G0798600	Bradi2g59757	Intersect	N/A	100	100	Proper Root Placement	N/A	N/A	N/A
OG232	OG0000592.0	OG08008	HORVU1Hr1G008130	Brast08G223600	Brahy.S08G0242600	Brahy.D02G0496600	Bradi2g37470	Intersect	N/A	100	98	Proper Root Placement	N/A	N/A	N/A
OG233	OG0000593.0	OG07834	HORVU1Hr1G063940	Brast08G115300	Brahy.S08G0122000	Brahy.D02G0346300	Bradi2g25030	Intersect	N/A	96	100	Proper Root Placement	N/A	N/A	N/A
OG234	OG0000593.1	OG06653	HORVU3Hr1G090840	Brast01G065200	Brahy.S01G0070200	Brahy.D02G0762000	Bradi2g57160	Intersect	N/A	99	99	Proper Root Placement	N/A	N/A	N/A
OG235	OG0000604.0	OG04624	HORVU2Hr1G045250	Brast06G106700	Brahy.S06G0112600	Brahy.D01G0336200	Bradi1g25837	Filtered – Root Placement	Root placed on B. stacei branch	N/A	100	Root placed on B. stacei branch	58	N/A	N/A
OG236	OG0000609.0	OG12485	HORVU2Hr1G071450	Brast09G065200	Brahy.S09G0064000	Brahy.D05G0104800	Bradi5g08460	Intersect	N/A	96	100	Proper Root Placement	N/A	N/A	N/A
OG237	OG0000611.0	OG10801	HORVU4Hr1G000910	Brast05G225500	Brahy.S05G0248200	Brahy.D04G0562000	Bradi4g38880	Intersect	N/A	100	96	Proper Root Placement	N/A	N/A	N/A
OG238	OG0000616.0	N/A	HORVU4Hr1G029960	Brast10G163400	Brahy.S10G0182300	Brahy.D04G0185400	Bradi4g12240	Union	Phylogenetic-only	100	100	Proper Root Placement	N/A	N/A	N/A
OG239	OG0000618.0	OG11393	HORVU5Hr1G023010	Brast10G053000	Brahy.S10G0056900	Brahy.D04G0064800	Bradi4g04710	Intersect	N/A	96	95	Proper Root Placement	N/A	N/A	N/A
OG240	OG0000620.0	N/A	HORVU2Hr1G117140	Brast05G269900	Brahy.S05G0296200	Brahy.D04G0612300	Bradi4g42540	Union	Phylogenetic-only	100	100	Proper Root Placement	N/A	N/A	N/A
OG241	OG0000626.0	N/A	HORVU5Hr1G084750	Brast05G200200	Brahy.S05G0221100	Brahy.D04G0531600	Bradi4g36810	Union	Phylogenetic-only	100	100	Proper Root Placement	N/A	N/A	N/A
OG242	OG0000634.0	OG04040	HORVU4Hr1G004820	Brast02G267300	Brahy.S02G0285500	Brahy.D01G0155700	Bradi1g12117	Intersect	N/A	96	100	Proper Root Placement	N/A	N/A	N/A
OG243	OG0000636.0	N/A	HORVU2Hr1G095360	Brast09G174300	Brahy.S09G0180100	Brahy.D05G0249000	Bradi5g18630	Union	Phylogenetic-only	100	100	Proper Root Placement	N/A	N/A	N/A
OG245	OG0000645.0	OG05263	HORVU7Hr1G038060	Brast07G081600	Brahy.S07G0088600	Brahy.D01G0599200	Bradi1g45260	Intersect	N/A	69	72	Proper Root Placement	N/A	N/A	N/A
OG246	OG0000652.0	N/A	HORVU2Hr1G070850	Brast09G115900	Brahy.S09G0118200	Brahy.D05G0171300	Bradi5g13190	Union	Phylogenetic-only	100	100	Proper Root Placement	N/A	N/A	N/A
OG247	OG0000658.0	N/A	HORVU4Hr1G079440	Brast09G250100	Brahy.S09G0260800	Brahy.D05G0339800	Bradi5g25521	Union	Phylogenetic-only	100	92	Proper Root Placement	N/A	N/A	N/A
OG248	OG0000665.0	N/A	HORVU6Hr1G071840	Brast04G046500	Brahy.S04G0049700	Brahy.D03G0778700	Bradi3g56578	Union	Phylogenetic-only	100	100	Proper Root Placement	N/A	N/A	N/A
OG249	OG0000671.0	N/A	HORVU6Hr1G013920	Brast04G318800	Brahy.S04G0343500	Brahy.D03G0028300	Bradi3g02461	Filtered – Root Placement	Root placed on B. distachyon branch	N/A	N/A	Root placed on B. distachyon branch	37	N/A	N/A
OG251	OG0000680.0	OG07772	HORVU1Hr1G071570	Brast08G092400	Brahy.S08G0097700	Brahy.D02G0316200	Bradi2g22897	Intersect	N/A	100	99	Proper Root Placement	N/A	N/A	N/A
OG252	OG0000684.0	N/A	HORVU3Hr1G034460	Brast01G290800	Brahy.S01G0301000	Brahy.D02G0153400	Bradi2g10990	Union	Phylogenetic-only	100	100	Proper Root Placement	N/A	N/A	N/A
OG253	OG0000686.0	N/A	HORVU3Hr1G012850	Brast01G267800	Brahy.S01G0276000	Brahy.D02G0183000	Bradi2g12950	Union	Phylogenetic-only	100	100	Proper Root Placement	N/A	N/A	N/A
OG254	OG0000695.0	N/A	HORVU1Hr1G084960	Brast08G034300	Brahy.S08G0036300	Brahy.D02G0237900	Bradi2g17150	Union	Phylogenetic-only	100	100	Proper Root Placement	N/A	N/A	N/A
OG255	OG0000700.0	N/A	HORVU7Hr1G020270	Brast01G177100	Brahy.S01G0188400	Brahy.D02G0631300	Bradi2g47121	Union	Phylogenetic-only	100	100	Proper Root Placement	N/A	N/A	N/A
OG256	OG0000702.0	N/A	HORVU1Hr1G081710	Brast01G209600	Brahy.S01G0224000	Brahy.D02G0591300	Bradi2g44150	Union	Phylogenetic-only	100	100	Proper Root Placement	N/A	N/A	N/A
OG257	OG0000703.0	N/A	HORVU0Hr1G022350	Brast03G108200	Brahy.S03G0119800	Brahy.D03G0328500	Bradi3g22880	Union	Phylogenetic-only	100	100	Proper Root Placement	N/A	N/A	N/A
OG259	OG0000734.0	OG03887	HORVU5Hr1G115180	Brast02G366600	Brahy.S02G0392900	Brahy.D01G0037300	Bradi1g03277	Intersect	N/A	99	99	Proper Root Placement	N/A	N/A	N/A
OG260	OG0000740.1	N/A	HORVU5Hr1G081590	Brast06G152300	Brahy.S06G0151600	Brahy.D01G0376100	Bradi1g28750	Union	Phylogenetic-only	98	96	Proper Root Placement	N/A	N/A	N/A
OG261	OG0000745.0	OG09703	HORVU6Hr1G077300	Brast04G027500	Brahy.S04G0028700	Brahy.D03G0801000	Bradi3g58220	Intersect	N/A	90	100	Proper Root Placement	N/A	N/A	N/A
OG262	OG0000763.0	OG02805	HORVU4Hr1G067650	Brast02G095700	Brahy.S02G0100600	Brahy.D01G0961300	Bradi1g69880	Intersect	N/A	100	100	Proper Root Placement	N/A	N/A	N/A
OG263	OG0000764.0	N/A	HORVU6Hr1G044840	Brast04G245400	Brahy.S04G0265000	Brahy.D03G0119700	Bradi3g08680	Union	Phylogenetic-only	100	100	Proper Root Placement	N/A	N/A	N/A
OG265	OG0000777.0	N/A	HORVU7Hr1G089840	Brast03G218800	Brahy.S03G0240600	Brahy.D03G0477400	Bradi3g35150	Union	Phylogenetic-only	100	89	Proper Root Placement	N/A	N/A	N/A
OG267	OG0000794.0	OG06067	HORVU3Hr1G062590	Brast01G183500	Brahy.S01G0195000	Brahy.D02G0624700	Bradi2g46580	Intersect	N/A	98	95	Proper Root Placement	N/A	N/A	N/A
OG268	OG0000794.1	OG07526	HORVU1Hr1G085170	Brast08G029900	Brahy.S08G0031200	Brahy.D02G0235700	Bradi2g17040	Intersect	N/A	100	100	Proper Root Placement	N/A	N/A	N/A
OG269	OG0000801.0	N/A	HORVU3Hr1G087620	Brast01G099200	Brahy.S01G0105500	Brahy.D02G0722100	Bradi2g54067	Union	Phylogenetic-only	100	100	Proper Root Placement	N/A	N/A	N/A
OG270	OG0000803.0	OG06871	HORVU3Hr1G110150	Brast01G015800	Brahy.S01G0016900	Brahy.D02G0820300	Bradi2g61310	Intersect	N/A	100	100	Proper Root Placement	N/A	N/A	N/A
OG271	OG0000807.0	OG07212	HORVU3Hr1G027590	Brast01G338100	Brahy.S01G0353200	Brahy.D02G0094900	Bradi2g07070	Intersect	N/A	100	100	Proper Root Placement	N/A	N/A	N/A
OG272	OG0000810.0	OG07188	HORVU3Hr1G026020	Brast01G345900	Brahy.S01G0361200	Brahy.D02G0087800	Bradi2g06490	Intersect	N/A	100	99	Proper Root Placement	N/A	N/A	N/A
OG273	OG0000813.0	OG07755	HORVU1Hr1G070420	Brast08G088000	Brahy.S08G0093000	Brahy.D02G0309700	Bradi2g22510	Intersect	N/A	100	98	Proper Root Placement	N/A	N/A	N/A
OG274	OG0000815.0	OG06407	HORVU3Hr1G077250	Brast01G122600	Brahy.S01G0130800	Brahy.D02G0694300	Bradi2g51980	Intersect	N/A	100	100	Proper Root Placement	N/A	N/A	N/A
OG275	OG0000819.0	OG08323	HORVU1Hr1G081790	Brast08G052000	Brahy.S08G0054700	Brahy.D02G0264600	Bradi2g19080	Intersect	N/A	100	100	Proper Root Placement	N/A	N/A	N/A
OG276	OG0000822.0	OG10252	HORVU5Hr1G041520	Brast05G103000	Brahy.S05G0116800	Brahy.D04G0412900	Bradi4g28360	Filtered – Root Placement	Root placed on B. distachyon branch	N/A	N/A	Root placed on B. distachyon branch	54	N/A	N/A
OG278	OG0000832.0	N/A	HORVU5Hr1G083110	Brast01G225000	Brahy.S01G0240800	Brahy.D02G0572700	Bradi2g42880	Union	Phylogenetic-only	100	100	Proper Root Placement	N/A	N/A	N/A
OG280	OG0000850.0	N/A	HORVU5Hr1G113880	Brast10G112500	Brahy.S10G0126400	Brahy.D04G0255700	Bradi4g17327	Union	Phylogenetic-only	100	100	Proper Root Placement	N/A	N/A	N/A
OG281	OG0000855.0	N/A	HORVU1Hr1G005690	Brast03G099500	Brahy.S03G0109600	Brahy.D03G0317100	Bradi3g22032	Union	Phylogenetic-only	94	85	Proper Root Placement	N/A	N/A	N/A
OG282	OG0000860.0	OG10897	HORVU5Hr1G045620	Brast05G287300	Brahy.S05G0314900	Brahy.D04G0631700	Bradi4g43980	Intersect	N/A	100	100	Proper Root Placement	N/A	N/A	N/A
OG283	OG0000866.0	OG11050	HORVU4Hr1G018330	Brast05G030800	Brahy.S05G0033400	Brahy.D04G0345500	Bradi4g23990	Intersect	N/A	100	100	Proper Root Placement	N/A	N/A	N/A
OG284	OG0000868.0	N/A	HORVU5Hr1G052200	Brast10G030900	Brahy.S10G0032500	Brahy.D04G0042000	Bradi4g03107	Union	Phylogenetic-only	100	95	Proper Root Placement	N/A	N/A	N/A
OG285	OG0000875.0	N/A	HORVU1Hr1G008930	Brast04G188900	Brahy.S04G0202800	Brahy.D03G0611200	Bradi3g44300	Union	Phylogenetic-only	100	100	Proper Root Placement	N/A	N/A	N/A
OG286	OG0000879.0	OG11104	HORVU4Hr1G022630	Brast05G011600	Brahy.S05G0012900	Brahy.D04G0374600	Bradi4g25880	Intersect	N/A	100	100	Proper Root Placement	N/A	N/A	N/A
OG287	OG0000882.0	OG11429	HORVU5Hr1G026360	Brast10G066200	Brahy.S10G0070800	Brahy.D04G0082500	Bradi4g05970	Intersect	N/A	100	100	Proper Root Placement	N/A	N/A	N/A
OG288	OG0000884.0	N/A	HORVU7Hr1G034660	Brast07G067900	Brahy.S07G0073000	Brahy.D01G0616200	Bradi1g46405	Union	Phylogenetic-only	96	100	Proper Root Placement	N/A	N/A	N/A
OG289	OG0000886.0	OG10587	HORVU5Hr1G076560	Brast05G176000	Brahy.S05G0196600	Brahy.D04G0502200	Bradi4g34710	Intersect	N/A	99	100	Proper Root Placement	N/A	N/A	N/A
OG290	OG0000898.0	OG04151	HORVU5Hr1G093150	Brast02G242900	Brahy.S02G0258600	Brahy.D01G0181300	Bradi1g13910	Intersect	N/A	100	100	Proper Root Placement	N/A	N/A	N/A
OG291	OG0000900.0	N/A	HORVU7Hr1G031430	Brast07G061300	Brahy.S07G0065900	Brahy.D01G0625000	Bradi1g46940	Union	Phylogenetic-only	100	100	Proper Root Placement	N/A	N/A	N/A
OG292	OG0000904.0	OG09123	HORVU6Hr1G051470	Brast04G155400	Brahy.S04G0166300	Brahy.D03G0651700	Bradi3g47240	Intersect	N/A	100	62	Proper Root Placement	N/A	N/A	N/A
OG294	OG0000906.0	N/A	HORVU7Hr1G095940	Brast07G184400	Brahy.S07G0205800	Brahy.D01G0465400	Bradi1g34640	Union	Phylogenetic-only	100	100	Proper Root Placement	N/A	N/A	N/A
OG296	OG0000912.0	N/A	HORVU4Hr1G027030	Brast02G050800	Brahy.S02G0054400	Brahy.D01G1013300	Bradi1g74310	Union	Phylogenetic-only	100	100	Proper Root Placement	N/A	N/A	N/A
OG297	OG0000925.0	OG05520	HORVU7Hr1G019930	Brast07G013500	Brahy.S07G0014300	Brahy.D01G0689200	Bradi1g51210	Intersect	N/A	100	93	Proper Root Placement	N/A	N/A	N/A
OG299	OG0000931.0	OG05115	HORVU7Hr1G088080	Brast07G146600	Brahy.S07G0163100	Brahy.D01G0512900	Bradi1g37790	Intersect	N/A	100	100	Proper Root Placement	N/A	N/A	N/A
OG300	OG0000936.0	N/A	HORVU7Hr1G105460	Brast02G212200	Brahy.S02G0223800	Brahy.D01G0824200	Bradi1g60030	Union	Phylogenetic-only	100	100	Proper Root Placement	N/A	N/A	N/A
OG301	OG0000942.0	N/A	HORVU7Hr1G009610	Brast07G033400	Brahy.S07G0035800	Brahy.D01G0664100	Bradi1g49470	Union	Phylogenetic-only	100	100	Proper Root Placement	N/A	N/A	N/A
OG302	OG0000945.0	N/A	HORVU1Hr1G003060	Brast07G224300	Brahy.S07G0249100	Brahy.D01G0412800	Bradi1g31210	Union	Phylogenetic-only	84	100	Proper Root Placement	N/A	N/A	N/A
OG303	OG0000952.0	N/A	HORVU7Hr1G120130	Brast04G293100	Brahy.S04G0316500	Brahy.D03G0059900	Bradi3g04660	Union	Phylogenetic-only	93	100	Proper Root Placement	N/A	N/A	N/A
OG304	OG0000953.0	OG12360	HORVU2Hr1G071960	Brast09G067300	Brahy.S09G0066900	Brahy.D05G0109900	Bradi5g08890	Intersect	N/A	100	100	Proper Root Placement	N/A	N/A	N/A
OG305	OG0000955.0	OG11664	HORVU2Hr1G083860	Brast09G122900	Brahy.S09G0125700	Brahy.D05G0179900	Bradi5g13800	Intersect	N/A	100	100	Proper Root Placement	N/A	N/A	N/A
OG307	OG0000959.0	N/A	HORVU2Hr1G099480	Brast09G203900	Brahy.S09G0211300	Brahy.D05G0285600	Bradi5g21387	Union	Phylogenetic-only	100	100	Proper Root Placement	N/A	N/A	N/A
OG308	OG0000964.0	OG08975	HORVU7Hr1G077640	Brast03G054600	Brahy.S03G0059000	Brahy.D03G0180700	Bradi3g13200	Intersect	N/A	100	77	Proper Root Placement	N/A	N/A	N/A
OG309	OG0000965.0	N/A	HORVU2Hr1G093390	Brast09G161500	Brahy.S09G0166200	Brahy.D05G0232700	Bradi5g17400	Union	Phylogenetic-only	100	100	Proper Root Placement	N/A	N/A	N/A
OG310	OG0000980.0	OG08502	HORVU1Hr1G045590	Brast03G166100	Brahy.S03G0184600	Brahy.D03G0407900	Bradi3g30160	Intersect	N/A	100	100	Proper Root Placement	N/A	N/A	N/A
OG311	OG0000985.1	OG09447	HORVU6Hr1G070670	Brast04G083800	Brahy.S04G0088600	Brahy.D03G0736500	Bradi3g53460	Intersect	N/A	80	93	Proper Root Placement	N/A	N/A	N/A
OG312	OG0000992.0	OG08933	HORVU1Hr1G051350	Brast03G097400	Brahy.S03G0107400	Brahy.D03G0314000	Bradi3g21680	Intersect	N/A	100	100	Proper Root Placement	N/A	N/A	N/A
OG313	OG0001003.0	OG07603	HORVU1Hr1G080890	Brast08G047900	Brahy.S08G0050500	Brahy.D02G0261000	Bradi2g18780	Intersect	N/A	98	92	Proper Root Placement	N/A	N/A	N/A
OG314	OG0001005.0	OG06132	HORVU3Hr1G066430	Brast01G169700	Brahy.S01G0180800	Brahy.D02G0639800	Bradi2g47760	Intersect	N/A	100	97	Proper Root Placement	N/A	N/A	N/A
OG315	OG0001007.0	N/A	HORVU2Hr1G114280	Brast09G233300	Brahy.S09G0243700	Brahy.D05G0318700	Bradi5g23930	Filtered – Total dS ≥ 1.0	Total dS = 3.5434	100	100	Proper Root Placement	N/A	N/A	N/A
OG316	OG0001012.0	OG07819	HORVU1Hr1G065390	Brast08G111200	Brahy.S08G0118600	Brahy.D02G0341300	Bradi2g24690	Intersect	N/A	100	100	Proper Root Placement	N/A	N/A	N/A
OG317	OG0001013.0	OG06442	HORVU3Hr1G078650	Brast01G115000	Brahy.S01G0122900	Brahy.D02G0703100	Bradi2g52660	Intersect	N/A	100	100	Proper Root Placement	N/A	N/A	N/A
OG319	OG0001017.0	N/A	HORVU6Hr1G083150	Brast01G157300	Brahy.S01G0167800	Brahy.D02G0652900	Bradi2g48800	Union	Phylogenetic-only	100	100	Proper Root Placement	N/A	N/A	N/A
OG320	OG0001018.0	N/A	HORVU1Hr1G084120	Brast08G032700	Brahy.S08G0034500	Brahy.D02G0239700	Bradi2g17266	Union	Phylogenetic-only	100	100	Proper Root Placement	N/A	N/A	N/A
OG321	OG0001019.0	OG06533	HORVU3Hr1G087180	Brast01G096800	Brahy.S01G0103100	Brahy.D02G0724800	Bradi2g54260	Intersect	N/A	100	100	Proper Root Placement	N/A	N/A	N/A
OG322	OG0001020.0	OG08300	HORVU1Hr1G068240	Brast08G073300	Brahy.S08G0081300	Brahy.D02G0295900	Bradi2g21390	Intersect	N/A	98	100	Proper Root Placement	N/A	N/A	N/A
OG323	OG0001021.0	OG06909	HORVU3Hr1G114360	Brast01G007600	Brahy.S01G0008500	Brahy.D02G0830400	Bradi2g62010	Intersect	N/A	100	100	Proper Root Placement	N/A	N/A	N/A
OG324	OG0001025.0	N/A	HORVU1Hr1G003210	Brast01G248000	Brahy.S01G0256500	Brahy.D02G0537200	Bradi2g40450	Union	Phylogenetic-only	100	100	Proper Root Placement	N/A	N/A	N/A
OG325	OG0001028.0	OG06083	HORVU3Hr1G063590	Brast01G181000	Brahy.S01G0192500	Brahy.D02G0627800	Bradi2g46790	Intersect	N/A	100	100	Proper Root Placement	N/A	N/A	N/A
OG326	OG0001029.0	OG07088	HORVU3Hr1G024210	Brast01G367300	Brahy.S01G0384400	Brahy.D02G0062600	Bradi2g04577	Intersect	N/A	100	100	Proper Root Placement	N/A	N/A	N/A
OG327	OG0001032.0	N/A	HORVU0Hr1G000030	Brast08G248700	Brahy.S08G0270300	Brahy.D02G0531700	Bradi2g39980	Union	Phylogenetic-only	100	99	Proper Root Placement	N/A	N/A	N/A
OG328	OG0001037.0	OG07321	HORVU3Hr1G035180	Brast01G314400	Brahy.S01G0328700	Brahy.D02G0124900	Bradi2g09085	Intersect	N/A	99	100	Proper Root Placement	N/A	N/A	N/A
OG329	OG0001040.0	N/A	HORVU1Hr1G076190	Brast08G057100	Brahy.S08G0060100	Brahy.D02G0271300	Bradi2g19540	Union	Phylogenetic-only	100	100	Proper Root Placement	N/A	N/A	N/A
OG330	OG0001042.0	OG08351	HORVU3Hr1G057440	Brast01G203400	Brahy.S01G0216800	Brahy.D02G0599600	Bradi2g44910	Intersect	N/A	100	100	Proper Root Placement	N/A	N/A	N/A
OG331	OG0001046.0	OG07120	HORVU3Hr1G020690	Brast01G359100	Brahy.S01G0375200	Brahy.D02G0072900	Bradi2g05310	Intersect	N/A	100	100	Proper Root Placement	N/A	N/A	N/A
OG332	OG0001047.0	OG07552	HORVU1Hr1G083000	Brast08G035700	Brahy.S08G0037700	Brahy.D02G0244100	Bradi2g17570	Intersect	N/A	100	100	Proper Root Placement	N/A	N/A	N/A
OG333	OG0001049.0	OG06123	HORVU3Hr1G066020	Brast01G171500	Brahy.S01G0182400	Brahy.D02G0637900	Bradi2g47620	Intersect	N/A	100	100	Proper Root Placement	N/A	N/A	N/A
OG334	OG0001050.0	OG05832	HORVU3Hr1G113060	Brast01G010500	Brahy.S01G0011600	Brahy.D02G0825500	Bradi2g61777	Intersect	N/A	100	100	Proper Root Placement	N/A	N/A	N/A
OG335	OG0001051.0	OG07750	HORVU1Hr1G070330	Brast08G087400	Brahy.S08G0092300	Brahy.D02G0309100	Bradi2g22466	Intersect	N/A	100	100	Proper Root Placement	N/A	N/A	N/A
OG336	OG0001054.0	OG07914	HORVU1Hr1G023630	Brast08G194800	Brahy.S08G0212700	Brahy.D02G0453700	Bradi2g34770	Intersect	N/A	100	99	Proper Root Placement	N/A	N/A	N/A
OG337	OG0001055.0	N/A	HORVU1Hr1G072200	Brast08G095700	Brahy.S08G0101100	Brahy.D02G0321300	Bradi2g23240	Union	Phylogenetic-only	100	100	Proper Root Placement	N/A	N/A	N/A
OG338	OG0001056.0	OG08139	HORVU1Hr1G056870	Brast08G136000	Brahy.S08G0144600	Brahy.D02G0377200	Bradi2g26807	Intersect	N/A	100	100	Proper Root Placement	N/A	N/A	N/A
OG339	OG0001057.0	N/A	HORVU1Hr1G073700	Brast08G103400	Brahy.S08G0109100	Brahy.D02G0331800	Bradi2g23837	Union	Phylogenetic-only	100	100	Proper Root Placement	N/A	N/A	N/A
OG340	OG0001058.0	OG08230	HORVU1Hr1G030030	Brast08G176500	Brahy.S08G0184400	Brahy.D02G0421800	Bradi2g31920	Intersect	N/A	100	99	Proper Root Placement	N/A	N/A	N/A
OG341	OG0001060.0	N/A	HORVU1Hr1G020400	Brast08G205600	Brahy.S08G0223700	Brahy.D02G0470600	Bradi2g35820	Union	Phylogenetic-only	100	100	Proper Root Placement	N/A	N/A	N/A
OG342	OG0001061.0	OG07886	HORVU1Hr1G025020	Brast08G189800	Brahy.S08G0207300	Brahy.D02G0448900	Bradi2g34390	Intersect	N/A	100	100	Proper Root Placement	N/A	N/A	N/A
OG343	OG0001066.0	OG06135	HORVU3Hr1G066580	Brast01G169300	Brahy.S01G0180300	Brahy.D02G0640400	Bradi2g47800	Intersect	N/A	100	100	Proper Root Placement	N/A	N/A	N/A
OG344	OG0001067.0	OG07567	HORVU1Hr1G079070	Brast08G039400	Brahy.S08G0041400	Brahy.D02G0250200	Bradi2g17990	Intersect	N/A	100	100	Proper Root Placement	N/A	N/A	N/A
OG345	OG0001072.0	OG04298	HORVU2Hr1G021280	Brast06G018500	Brahy.S06G0019100	Brahy.D01G0237100	Bradi1g18320	Intersect	N/A	100	100	Proper Root Placement	N/A	N/A	N/A
OG346	OG0001078.0	N/A	HORVU7Hr1G011400	Brast04G226700	Brahy.S04G0244300	Brahy.D03G0140300	Bradi3g10020	Union	Phylogenetic-only	71	93	Proper Root Placement	N/A	N/A	N/A
OG347	OG0001082.0	OG05930	HORVU3Hr1G055450	Brast01G213700	Brahy.S01G0228700	Brahy.D02G0586500	Bradi2g43820	Intersect	N/A	100	100	Proper Root Placement	N/A	N/A	N/A
OG348	OG0001087.0	OG06256	HORVU3Hr1G071400	Brast01G147200	Brahy.S01G0157200	Brahy.D02G0665900	Bradi2g49781	Intersect	N/A	100	100	Proper Root Placement	N/A	N/A	N/A
OG349	OG0001090.0	N/A	HORVU3Hr1G083290	Brast01G076500	Brahy.S01G0081600	Brahy.D02G0748300	Bradi2g56070	Union	Phylogenetic-only	100	100	Proper Root Placement	N/A	N/A	N/A
OG350	OG0001091.0	OG07775	HORVU1Hr1G071620	Brast08G092800	Brahy.S08G0098100	Brahy.D02G0317100	Bradi2g22940	Intersect	N/A	100	100	Proper Root Placement	N/A	N/A	N/A
OG351	OG0001092.0	OG08227	HORVU1Hr1G075000	Brast08G112100	Brahy.S08G0114300	Brahy.D02G0336900	Bradi2g24150	Intersect	N/A	100	100	Proper Root Placement	N/A	N/A	N/A
OG352	OG0001095.0	N/A	HORVU3Hr1G017730	Brast01G363400	Brahy.S01G0379900	Brahy.D02G0067800	Bradi2g04920	Union	Phylogenetic-only	100	100	Proper Root Placement	N/A	N/A	N/A
OG353	OG0001096.0	N/A	HORVU3Hr1G086750	Brast01G094600	Brahy.S01G0100800	Brahy.D02G0727500	Bradi2g54480	Union	Phylogenetic-only	100	100	Proper Root Placement	N/A	N/A	N/A
OG354	OG0001097.0	OG07301	HORVU3Hr1G033920	Brast01G319000	Brahy.S01G0333400	Brahy.D02G0118700	Bradi2g08700	Intersect	N/A	99	93	Proper Root Placement	N/A	N/A	N/A
OG355	OG0001098.0	N/A	HORVU3Hr1G097260	Brast01G033800	Brahy.S01G0036900	Brahy.D02G0798500	Bradi2g59750	Union	Phylogenetic-only	100	100	Proper Root Placement	N/A	N/A	N/A
OG357	OG0001100.0	OG06202	HORVU3Hr1G069190	Brast01G157000	Brahy.S01G0167500	Brahy.D02G0653300	Bradi2g48830	Intersect	N/A	100	100	Proper Root Placement	N/A	N/A	N/A
OG358	OG0001101.0	N/A	HORVU3Hr1G108360	Brast01G020000	Brahy.S01G0022200	Brahy.D02G0814900	Bradi2g60926	Union	Phylogenetic-only	100	100	Proper Root Placement	N/A	N/A	N/A
OG359	OG0001102.0	N/A	HORVU1Hr1G051500	Brast08G103100	Brahy.S08G0108800	Brahy.D02G0405200	Bradi2g30390	Union	Phylogenetic-only	100	100	Proper Root Placement	N/A	N/A	N/A
OG360	OG0001103.0	N/A	HORVU3Hr1G053380	Brast01G221700	Brahy.S01G0237100	Brahy.D02G0577300	Bradi2g43150	Union	Phylogenetic-only	100	100	Proper Root Placement	N/A	N/A	N/A
OG361	OG0001105.0	OG06317	HORVU3Hr1G073730	Brast01G138000	Brahy.S01G0147200	Brahy.D02G0676600	Bradi2g50600	Filtered – Root Placement	Root placed on B. distachyon branch	N/A	N/A	Root placed on B. distachyon branch	50	N/A	N/A
OG362	OG0001106.0	N/A	HORVU1Hr1G075030	Brast08G112300	Brahy.S08G0114500	Brahy.D02G0337000	Bradi2g24160	Union	Phylogenetic-only	100	86	Proper Root Placement	N/A	N/A	N/A
OG363	OG0001108.0	OG03256	HORVU4Hr1G051720	Brast02G164300	Brahy.S02G0172600	Brahy.D01G0876600	Bradi1g63800	Intersect	N/A	100	100	Proper Root Placement	N/A	N/A	N/A
OG364	OG0001112.0	N/A	HORVU2Hr1G025510	Brast01G327400	Brahy.S01G0342100	Brahy.D02G0108300	Bradi2g07980	Union	Phylogenetic-only	100	100	Proper Root Placement	N/A	N/A	N/A
OG365	OG0001115.0	OG08238	HORVU1Hr1G028720	Brast08G172900	Brahy.S08G0188300	Brahy.D02G0426600	Bradi2g32600	Intersect	N/A	81	99	Proper Root Placement	N/A	N/A	N/A
OG366	OG0001116.0	OG07354	HORVU3Hr1G037790	Brast01G303100	Brahy.S01G0315900	Brahy.D02G0137300	Bradi2g09950	Intersect	N/A	100	99	Proper Root Placement	N/A	N/A	N/A
OG367	OG0001117.0	OG07860	HORVU1Hr1G027500	Brast08G182500	Brahy.S08G0198900	Brahy.D02G0440000	Bradi2g33640	Intersect	N/A	100	100	Proper Root Placement	N/A	N/A	N/A
OG368	OG0001119.0	N/A	HORVU2Hr1G066400	Brast08G229100	Brahy.S08G0248400	Brahy.D02G0505300	Bradi2g38000	Union	Phylogenetic-only	100	84	Proper Root Placement	N/A	N/A	N/A
OG369	OG0001123.0	OG06052	HORVU3Hr1G061860	Brast01G186400	Brahy.S01G0198500	Brahy.D02G0621400	Bradi2g46340	Intersect	N/A	100	100	Proper Root Placement	N/A	N/A	N/A
OG370	OG0001126.0	OG06920	HORVU3Hr1G116200	Brast01G004300	Brahy.S01G0005200	Brahy.D02G0836000	Bradi2g62370	Filtered – Root Placement	Root placed on B. hybridum D branch	N/A	N/A	Root placed on B. hybridum D branch	53	N/A	N/A
OG371	OG0001130.0	OG04338	HORVU2Hr1G023550	Brast06G028100	Brahy.S06G0029200	Brahy.D01G0249000	Bradi1g19260	Intersect	N/A	100	100	Proper Root Placement	N/A	N/A	N/A
OG372	OG0001134.0	OG07261	HORVU3Hr1G032110	Brast01G326900	Brahy.S01G0341600	Brahy.D02G0109000	Bradi2g08020	Intersect	N/A	100	95	Proper Root Placement	N/A	N/A	N/A
OG373	OG0001135.0	N/A	HORVU5Hr1G059970	Brast05G116800	Brahy.S05G0132400	Brahy.D04G0430700	Bradi4g29560	Union	Phylogenetic-only	100	100	Proper Root Placement	N/A	N/A	N/A
OG374	OG0001136.0	N/A	HORVU2Hr1G049570	Brast04G328700	Brahy.S04G0353300	Brahy.D03G0017400	Bradi3g01640	Union	Phylogenetic-only	56	100	Proper Root Placement	N/A	N/A	N/A
OG375	OG0001137.0	OG10394	HORVU5Hr1G062490	Brast05G135600	Brahy.S05G0152400	Brahy.D04G0454000	Bradi4g31130	Intersect	N/A	100	100	Proper Root Placement	N/A	N/A	N/A
OG376	OG0001138.0	N/A	HORVU5Hr1G042600	Brast05G275700	Brahy.S05G0302400	Brahy.D04G0618800	Bradi4g42980	Filtered – Topology	Maternal diploid groups with paternal tetraploid	N/A	N/A	Root placed on B. distachyon branch	30	Maternal diploid groups with paternal tetraploid	22
OG377	OG0001139.0	OG11190	HORVU5Hr1G042990	Brast05G280200	Brahy.S05G0307100	Brahy.D04G0619400	Bradi4g43037	Intersect	N/A	100	100	Proper Root Placement	N/A	N/A	N/A
OG378	OG0001142.0	OG04142	HORVU5Hr1G092920	Brast02G245100	Brahy.S02G0261200	Brahy.D01G0179100	Bradi1g13777	Intersect	N/A	100	100	Proper Root Placement	N/A	N/A	N/A
OG379	OG0001143.0	N/A	HORVU4Hr1G015560	Brast05G058500	Brahy.S05G0063600	Brahy.D04G0306400	Bradi4g21700	Union	Phylogenetic-only	100	100	Proper Root Placement	N/A	N/A	N/A
OG380	OG0001150.0	OG10949	HORVU5Hr1G048360	Brast05G298900	Brahy.S05G0326800	Brahy.D04G0645800	Bradi4g45080	Intersect	N/A	100	100	Proper Root Placement	N/A	N/A	N/A
OG381	OG0001151.0	OG11519	HORVU5Hr1G022100	Brast10G048100	Brahy.S10G0050700	Brahy.D04G0059800	Bradi4g04390	Intersect	N/A	100	100	Proper Root Placement	N/A	N/A	N/A
OG382	OG0001154.0	OG10594	HORVU5Hr1G077200	Brast05G177100	Brahy.S05G0197800	Brahy.D04G0503500	Bradi4g34810	Intersect	N/A	100	90	Proper Root Placement	N/A	N/A	N/A
OG383	OG0001160.0	N/A	HORVU2Hr1G102790	Brast05G235800	Brahy.S05G0259100	Brahy.D04G0572700	Bradi4g39617	Union	Phylogenetic-only	100	100	Proper Root Placement	N/A	N/A	N/A
OG384	OG0001162.0	OG04113	HORVU4Hr1G002020	Brast02G251000	Brahy.S02G0267300	Brahy.D01G0174000	Bradi1g13440	Intersect	N/A	100	100	Proper Root Placement	N/A	N/A	N/A
OG385	OG0001163.0	N/A	HORVU1Hr1G002820	Brast05G071000	Brahy.S05G0088500	Brahy.D04G0284900	Bradi4g20110	Union	Phylogenetic-only	98	100	Proper Root Placement	N/A	N/A	N/A
OG386	OG0001168.0	N/A	HORVU7Hr1G009340	Brast07G033600	Brahy.S07G0036000	Brahy.D01G0663900	Bradi1g49455	Union	Phylogenetic-only	86	71	Proper Root Placement	N/A	N/A	N/A
OG387	OG0001169.0	OG03350	HORVU4Hr1G055790	Brast02G146700	Brahy.S02G0153600	Brahy.D01G0895700	Bradi1g65270	Intersect	N/A	100	100	Proper Root Placement	N/A	N/A	N/A
OG388	OG0001177.0	N/A	HORVU0Hr1G012300	Brast10G186300	Brahy.S10G0205700	Brahy.D04G0146100	Bradi4g10013	Union	Phylogenetic-only	100	84	Proper Root Placement	N/A	N/A	N/A
OG389	OG0001178.0	N/A	HORVU5Hr1G040000	Brast05G260300	Brahy.S05G0285300	Brahy.D04G0601100	Bradi4g41820	Union	Phylogenetic-only	100	100	Proper Root Placement	N/A	N/A	N/A
OG390	OG0001180.0	OG11122	HORVU4Hr1G026720	Brast05G008000	Brahy.S05G0008900	Brahy.D04G0380000	Bradi4g26270	Intersect	N/A	100	100	Proper Root Placement	N/A	N/A	N/A
OG391	OG0001184.0	OG11109	HORVU4Hr1G023490	Brast05G010600	Brahy.S05G0011600	Brahy.D04G0376100	Bradi4g25980	Intersect	N/A	100	100	Proper Root Placement	N/A	N/A	N/A
OG392	OG0001187.0	N/A	HORVU5Hr1G032550	Brast05G243300	Brahy.S05G0266900	Brahy.D04G0581300	Bradi4g40300	Union	Phylogenetic-only	100	100	Proper Root Placement	N/A	N/A	N/A
OG393	OG0001190.0	OG11141	HORVU4Hr1G024710	Brast05G001200	Brahy.S05G0001700	Brahy.D04G0387800	Bradi4g26877	Intersect	N/A	100	100	Proper Root Placement	N/A	N/A	N/A
OG394	OG0001192.0	OG02887	HORVU4Hr1G071480	Brast02G076900	Brahy.S02G0081600	Brahy.D01G0983300	Bradi1g71600	Intersect	N/A	100	100	Proper Root Placement	N/A	N/A	N/A
OG395	OG0001193.0	OG10507	HORVU5Hr1G071860	Brast05G160200	Brahy.S05G0179200	Brahy.D04G0482800	Bradi4g33315	Intersect	N/A	100	100	Proper Root Placement	N/A	N/A	N/A
OG396	OG0001194.0	N/A	HORVU0Hr1G009740	Brast10G009400	Brahy.S10G0009700	Brahy.D04G0012300	Bradi4g01070	Union	Phylogenetic-only	100	100	Proper Root Placement	N/A	N/A	N/A
OG397	OG0001195.0	OG11377	HORVU5Hr1G021730	Brast10G041100	Brahy.S10G0048700	Brahy.D04G0055700	Bradi4g04120	Intersect	N/A	92	100	Proper Root Placement	N/A	N/A	N/A
OG398	OG0001196.0	N/A	HORVU2Hr1G020550	Brast05G275800	Brahy.S05G0302500	Brahy.D04G0618900	Bradi4g42987	Union	Phylogenetic-only	84	86	Proper Root Placement	N/A	N/A	N/A
OG399	OG0001197.0	OG10938	HORVU5Hr1G047790	Brast05G296800	Brahy.S05G0324600	Brahy.D04G0643500	Bradi4g44880	Intersect	N/A	100	100	Proper Root Placement	N/A	N/A	N/A
OG400	OG0001201.0	N/A	HORVU4Hr1G079620	Brast02G040400	Brahy.S02G0042900	Brahy.D01G1026800	Bradi1g75310	Union	Phylogenetic-only	100	100	Proper Root Placement	N/A	N/A	N/A
OG401	OG0001202.0	OG04137	HORVU5Hr1G092820	Brast02G246100	Brahy.S02G0262200	Brahy.D01G0178200	Bradi1g13710	Intersect	N/A	100	100	Proper Root Placement	N/A	N/A	N/A
OG402	OG0001203.0	OG08895	HORVU7Hr1G057390	Brast03G301200	Brahy.S03G0328000	Brahy.D03G0580900	Bradi3g42360	Intersect	N/A	99	100	Proper Root Placement	N/A	N/A	N/A
OG403	OG0001204.0	N/A	HORVU2Hr1G008390	Brast09G027500	Brahy.S09G0028900	Brahy.D05G0040900	Bradi5g02980	Union	Phylogenetic-only	100	100	Proper Root Placement	N/A	N/A	N/A
OG404	OG0001205.0	N/A	HORVU5Hr1G054420	Brast05G092600	Brahy.S05G0103500	Brahy.D04G0399200	Bradi4g27660	Union	Phylogenetic-only	100	100	Proper Root Placement	N/A	N/A	N/A
OG407	OG0001210.0	OG08899	HORVU7Hr1G057300	Brast03G301800	Brahy.S03G0328600	Brahy.D03G0581600	Bradi3g42420	Intersect	N/A	100	100	Proper Root Placement	N/A	N/A	N/A
OG408	OG0001211.0	N/A	HORVU5Hr1G041230	Brast05G273400	Brahy.S05G0300000	Brahy.D04G0616500	Bradi4g42780	Union	Phylogenetic-only	100	100	Proper Root Placement	N/A	N/A	N/A
OG409	OG0001212.0	OG10260	HORVU5Hr1G041730	Brast05G104700	Brahy.S05G0118700	Brahy.D04G0414900	Bradi4g28500	Intersect	N/A	100	100	Proper Root Placement	N/A	N/A	N/A
OG410	OG0001213.0	OG11074	HORVU4Hr1G019980	Brast05G023600	Brahy.S05G0025800	Brahy.D04G0356600	Bradi4g24610	Intersect	N/A	100	100	Proper Root Placement	N/A	N/A	N/A
OG411	OG0001215.0	OG11255	HORVU5Hr1G002970	Brast10G008700	Brahy.S10G0009000	Brahy.D04G0010500	Bradi4g00987	Intersect	N/A	100	99	Proper Root Placement	N/A	N/A	N/A
OG412	OG0001217.0	N/A	HORVU5Hr1G052280	Brast10G113500	Brahy.S10G0115100	Brahy.D04G0121800	Bradi4g08667	Union	Phylogenetic-only	93	75	Proper Root Placement	N/A	N/A	N/A
OG413	OG0001225.0	N/A	HORVU7Hr1G028530	Brast03G097700	Brahy.S03G0107700	Brahy.D03G0314500	Bradi3g21710	Union	Phylogenetic-only	100	100	Proper Root Placement	N/A	N/A	N/A
OG414	OG0001226.0	N/A	HORVU1Hr1G088560	Brast03G128500	Brahy.S03G0144600	Brahy.D03G0357500	Bradi3g26860	Union	Phylogenetic-only	99	98	Proper Root Placement	N/A	N/A	N/A
OG415	OG0001227.0	N/A	HORVU6Hr1G057560	Brast10G131100	Brahy.S10G0147400	Brahy.D04G0231100	Bradi4g15760	Union	Phylogenetic-only	99	100	Proper Root Placement	N/A	N/A	N/A
OG416	OG0001229.0	OG05641	HORVU7Hr1G115590	Brast07G231500	Brahy.S07G0256400	Brahy.D01G0401700	Bradi1g30520	Intersect	N/A	100	94	Proper Root Placement	N/A	N/A	N/A
OG417	OG0001234.0	OG03164	HORVU4Hr1G088860	Brast02G014000	Brahy.S02G0015400	Brahy.D01G1056300	Bradi1g77580	Intersect	N/A	99	100	Proper Root Placement	N/A	N/A	N/A
OG418	OG0001235.0	N/A	HORVU2Hr1G036570	Brast06G076400	Brahy.S06G0079900	Brahy.D01G0303500	Bradi1g23440	Union	Phylogenetic-only	100	100	Proper Root Placement	N/A	N/A	N/A
OG419	OG0001237.0	OG09453	HORVU6Hr1G070810	Brast04G082900	Brahy.S04G0087600	Brahy.D03G0737700	Bradi3g53550	Intersect	N/A	100	100	Proper Root Placement	N/A	N/A	N/A
OG420	OG0001238.0	N/A	HORVU5Hr1G108990	Brast02G346700	Brahy.S02G0372200	Brahy.D01G0058700	Bradi1g04950	Union	Phylogenetic-only	100	100	Proper Root Placement	N/A	N/A	N/A
OG421	OG0001239.0	N/A	HORVU2Hr1G050270	Brast06G121200	Brahy.S06G0127400	Brahy.D01G0351900	Bradi1g27010	Union	Phylogenetic-only	100	100	Proper Root Placement	N/A	N/A	N/A
OG422	OG0001240.0	OG10054	HORVU6Hr1G030990	Brast04G281900	Brahy.S04G0304400	Brahy.D03G0073200	Bradi3g05600	Intersect	N/A	100	100	Proper Root Placement	N/A	N/A	N/A
OG423	OG0001242.0	OG03065	HORVU4Hr1G080640	Brast02G033200	Brahy.S02G0035200	Brahy.D01G1034900	Bradi1g75960	Intersect	N/A	100	100	Proper Root Placement	N/A	N/A	N/A
OG424	OG0001244.0	OG04347	HORVU2Hr1G024780	Brast06G031900	Brahy.S06G0033100	Brahy.D01G0252500	Bradi1g19570	Intersect	N/A	100	99	Proper Root Placement	N/A	N/A	N/A
OG425	OG0001245.0	OG10137	HORVU6Hr1G032960	Brast04G262300	Brahy.S04G0284400	Brahy.D03G0096500	Bradi3g07230	Filtered – Root Placement	Root placed on B. hybridum S branch	N/A	97	Root placed on B. hybridum S branch	36	N/A	N/A
OG426	OG0001247.0	N/A	HORVU2Hr1G019160	Brast06G015100	Brahy.S06G0015500	Brahy.D01G0233100	Bradi1g18010	Union	Phylogenetic-only	100	100	Proper Root Placement	N/A	N/A	N/A
OG427	OG0001250.0	OG05782	HORVU5Hr1G098840	Brast02G323100	Brahy.S02G0347000	Brahy.D01G0089500	Bradi1g07180	Intersect	N/A	100	100	Proper Root Placement	N/A	N/A	N/A
OG428	OG0001252.0	OG05035	HORVU7Hr1G090790	Brast07G165800	Brahy.S07G0185100	Brahy.D01G0489100	Bradi1g36290	Intersect	N/A	98	100	Proper Root Placement	N/A	N/A	N/A
OG429	OG0001253.0	OG09498	HORVU6Hr1G086190	Brast04G074500	Brahy.S04G0078800	Brahy.D03G0746900	Bradi3g54236	Filtered – Root Placement	Root placed on B. distachyon branch	N/A	N/A	Root placed on B. distachyon branch	41	N/A	N/A
OG430	OG0001254.0	OG09824	HORVU6Hr1G095090	Brast04G001900	Brahy.S04G0003200	Brahy.D03G0832500	Bradi3g60790	Intersect	N/A	100	100	Proper Root Placement	N/A	N/A	N/A
OG431	OG0001255.0	OG02737	HORVU5Hr1G115710	Brast02G370100	Brahy.S02G0396300	Brahy.D01G0035100	Bradi1g03130	Intersect	N/A	93	78	Proper Root Placement	N/A	N/A	N/A
OG432	OG0001256.0	N/A	HORVU5Hr1G028360	Brast06G066800	Brahy.S06G0069700	Brahy.D01G0293400	Bradi1g22671	Union	Phylogenetic-only	99	98	Proper Root Placement	N/A	N/A	N/A
OG433	OG0001258.0	OG05019	HORVU7Hr1G094190	Brast07G170500	Brahy.S07G0190000	Brahy.D01G0483200	Bradi1g35860	Intersect	N/A	100	100	Proper Root Placement	N/A	N/A	N/A
OG434	OG0001261.0	N/A	HORVU0Hr1G039040	Brast06G189200	Brahy.S06G0207700	Brahy.D01G0746400	Bradi1g55287	Union	Phylogenetic-only	100	100	Proper Root Placement	N/A	N/A	N/A
OG435	OG0001264.0	N/A	HORVU4Hr1G081110	Brast02G032000	Brahy.S02G0034000	Brahy.D01G1036400	Bradi1g76070	Union	Phylogenetic-only	98	100	Proper Root Placement	N/A	N/A	N/A
OG436	OG0001265.0	OG05018	HORVU7Hr1G094010	Brast07G170800	Brahy.S07G0190300	Brahy.D01G0482800	Bradi1g35840	Intersect	N/A	99	100	Proper Root Placement	N/A	N/A	N/A
OG437	OG0001266.0	N/A	HORVU5Hr1G002510	Brast02G217200	Brahy.S02G0230400	Brahy.D01G0209800	Bradi1g15920	Union	Phylogenetic-only	100	100	Proper Root Placement	N/A	N/A	N/A
OG438	OG0001268.0	N/A	HORVU4Hr1G049670	Brast02G174400	Brahy.S02G0183400	Brahy.D01G0866600	Bradi1g63010	Union	Phylogenetic-only	100	100	Proper Root Placement	N/A	N/A	N/A
OG439	OG0001269.0	N/A	HORVU2Hr1G054100	Brast06G192000	Brahy.S06G0204400	Brahy.D01G0743300	Bradi1g55090	Union	Phylogenetic-only	98	100	Proper Root Placement	N/A	N/A	N/A
OG440	OG0001270.0	OG04420	HORVU2Hr1G030870	Brast06G047700	Brahy.S06G0049800	Brahy.D01G0270000	Bradi1g20890	Intersect	N/A	100	100	Proper Root Placement	N/A	N/A	N/A
OG441	OG0001271.0	OG04306	HORVU2Hr1G020680	Brast06G020200	Brahy.S06G0020800	Brahy.D01G0239200	Bradi1g18450	Intersect	N/A	100	100	Proper Root Placement	N/A	N/A	N/A
OG442	OG0001272.0	N/A	HORVU2Hr1G053290	Brast06G162500	Brahy.S06G0184500	Brahy.D01G0723300	Bradi1g53740	Union	Phylogenetic-only	98	97	Proper Root Placement	N/A	N/A	N/A
OG444	OG0001277.0	OG04800	HORVU2Hr1G014770	Brast06G002100	Brahy.S06G0003400	Brahy.D01G0218100	Bradi1g16750	Intersect	N/A	100	100	Proper Root Placement	N/A	N/A	N/A
OG445	OG0001278.0	OG09737	HORVU6Hr1G075180	Brast04G019600	Brahy.S04G0021000	Brahy.D03G0810000	Bradi3g59100	Intersect	N/A	97	96	Proper Root Placement	N/A	N/A	N/A
OG446	OG0001280.0	N/A	HORVU6Hr1G003470	Brast04G240300	Brahy.S04G0259900	Brahy.D03G0125000	Bradi3g09050	Union	Phylogenetic-only	100	100	Proper Root Placement	N/A	N/A	N/A
OG447	OG0001283.0	N/A	HORVU4Hr1G027040	Brast02G050900	Brahy.S02G0054500	Brahy.D01G1013200	Bradi1g74300	Union	Phylogenetic-only	98	100	Proper Root Placement	N/A	N/A	N/A
OG448	OG0001284.0	OG09512	HORVU6Hr1G087960	Brast04G070200	Brahy.S04G0074300	Brahy.D03G0751900	Bradi3g54557	Intersect	N/A	100	100	Proper Root Placement	N/A	N/A	N/A
OG449	OG0001286.0	N/A	HORVU2Hr1G024460	Brast06G030400	Brahy.S06G0031400	Brahy.D01G0251200	Bradi1g19460	Union	Phylogenetic-only	100	100	Proper Root Placement	N/A	N/A	N/A
OG450	OG0001288.0	OG09904	HORVU6Hr1G013680	Brast04G321500	Brahy.S04G0346300	Brahy.D03G0025400	Bradi3g02270	Intersect	N/A	100	72	Proper Root Placement	N/A	N/A	N/A
OG451	OG0001289.0	N/A	HORVU6Hr1G050750	Brast06G176800	Brahy.S06G0192100	Brahy.D01G0731000	Bradi1g54250	Union	Phylogenetic-only	100	100	Proper Root Placement	N/A	N/A	N/A
OG452	OG0001291.0	OG03273	HORVU4Hr1G052330	Brast02G161000	Brahy.S02G0169200	Brahy.D01G0880100	Bradi1g64060	Intersect	N/A	100	95	Proper Root Placement	N/A	N/A	N/A
OG453	OG0001297.0	OG08448	HORVU1Hr1G042270	Brast03G153400	Brahy.S03G0171800	Brahy.D03G0392400	Bradi3g29087	Intersect	N/A	100	100	Proper Root Placement	N/A	N/A	N/A
OG454	OG0001299.0	OG09638	HORVU6Hr1G073370	Brast04G043300	Brahy.S04G0046400	Brahy.D03G0782900	Bradi3g56930	Intersect	N/A	100	98	Proper Root Placement	N/A	N/A	N/A
OG455	OG0001300.0	N/A	HORVU5Hr1G109160	Brast02G347000	Brahy.S02G0372500	Brahy.D01G0058300	Bradi1g04917	Union	Phylogenetic-only	100	100	Proper Root Placement	N/A	N/A	N/A
OG456	OG0001302.0	OG03184	HORVU4Hr1G087100	Brast02G006600	Brahy.S02G0007900	Brahy.D01G1063400	Bradi1g78130	Intersect	N/A	100	100	Proper Root Placement	N/A	N/A	N/A
OG457	OG0001303.0	OG09969	HORVU6Hr1G020380	Brast04G305500	Brahy.S04G0330200	Brahy.D03G0044200	Bradi3g03620	Intersect	N/A	100	93	Proper Root Placement	N/A	N/A	N/A
OG458	OG0001305.0	N/A	HORVU5Hr1G109910	Brast02G350000	Brahy.S02G0375700	Brahy.D01G0055100	Bradi1g04660	Union	Phylogenetic-only	100	100	Proper Root Placement	N/A	N/A	N/A
OG459	OG0001306.0	OG09819	HORVU6Hr1G094880	Brast04G002800	Brahy.S04G0004100	Brahy.D03G0831400	Bradi3g60687	Intersect	N/A	100	100	Proper Root Placement	N/A	N/A	N/A
OG460	OG0001309.0	N/A	HORVU2Hr1G057430	Brast06G189300	Brahy.S06G0207600	Brahy.D01G0746300	Bradi1g55280	Union	Phylogenetic-only	100	100	Proper Root Placement	N/A	N/A	N/A
OG461	OG0001310.0	OG03045	HORVU4Hr1G078820	Brast02G038100	Brahy.S02G0040500	Brahy.D01G1029700	Bradi1g75520	Intersect	N/A	100	100	Proper Root Placement	N/A	N/A	N/A
OG463	OG0001313.0	OG05214	HORVU7Hr1G040480	Brast07G089500	Brahy.S07G0097100	Brahy.D01G0588000	Bradi1g44495	Intersect	N/A	100	100	Proper Root Placement	N/A	N/A	N/A
OG464	OG0001315.0	OG05276	HORVU7Hr1G037080	Brast07G078600	Brahy.S07G0085200	Brahy.D01G0602300	Bradi1g45487	Intersect	N/A	100	100	Proper Root Placement	N/A	N/A	N/A
OG465	OG0001316.0	OG08401	HORVU1Hr1G039030	Brast03G143400	Brahy.S03G0161100	Brahy.D03G0378200	Bradi3g28270	Intersect	N/A	99	100	Proper Root Placement	N/A	N/A	N/A
OG466	OG0001318.0	OG03034	HORVU4Hr1G079250	Brast02G040000	Brahy.S02G0042500	Brahy.D01G1027200	Bradi1g75340	Intersect	N/A	100	98	Proper Root Placement	N/A	N/A	N/A
OG467	OG0001319.0	N/A	HORVU4Hr1G055230	Brast02G147900	Brahy.S02G0154800	Brahy.D01G0894300	Bradi1g65150	Union	Phylogenetic-only	100	100	Proper Root Placement	N/A	N/A	N/A
OG468	OG0001320.0	N/A	HORVU2Hr1G019900	Brast06G017400	Brahy.S06G0017900	Brahy.D01G0236000	Bradi1g18240	Union	Phylogenetic-only	100	100	Proper Root Placement	N/A	N/A	N/A
OG469	OG0001321.0	N/A	HORVU6Hr1G039910	Brast04G247700	Brahy.S04G0267600	Brahy.D03G0116200	Bradi3g08400	Union	Phylogenetic-only	100	100	Proper Root Placement	N/A	N/A	N/A
OG471	OG0001330.0	OG08397	HORVU1Hr1G038890	Brast03G143000	Brahy.S03G0160700	Brahy.D03G0377600	Bradi3g28220	Intersect	N/A	100	100	Proper Root Placement	N/A	N/A	N/A
OG472	OG0001331.0	OG08661	HORVU1Hr1G055300	Brast03G202400	Brahy.S03G0223400	Brahy.D03G0455100	Bradi3g33700	Intersect	N/A	100	100	Proper Root Placement	N/A	N/A	N/A
OG473	OG0001333.0	OG02944	HORVU4Hr1G075840	Brast02G061400	Brahy.S02G0065500	Brahy.D01G1000100	Bradi1g72950	Intersect	N/A	100	100	Proper Root Placement	N/A	N/A	N/A
OG474	OG0001334.0	OG03057	HORVU4Hr1G083960	Brast02G035500	Brahy.S02G0037600	Brahy.D01G1032600	Bradi1g75750	Intersect	N/A	100	100	Proper Root Placement	N/A	N/A	N/A
OG475	OG0001337.0	OG10080	HORVU6Hr1G029160	Brast04G277000	Brahy.S04G0299700	Brahy.D03G0078300	Bradi3g05990	Intersect	N/A	100	100	Proper Root Placement	N/A	N/A	N/A
OG476	OG0001338.0	OG04997	HORVU7Hr1G092550	Brast07G175700	Brahy.S07G0196400	Brahy.D01G0478000	Bradi1g35530	Intersect	N/A	100	100	Proper Root Placement	N/A	N/A	N/A
OG477	OG0001340.0	N/A	HORVU7Hr1G115550	Brast07G231100	Brahy.S07G0256000	Brahy.D01G0402200	Bradi1g30560	Union	Phylogenetic-only	100	98	Proper Root Placement	N/A	N/A	N/A
OG478	OG0001341.0	N/A	HORVU7Hr1G113200	Brast03G112300	Brahy.S03G0123800	Brahy.D03G0333700	Bradi3g23240	Union	Phylogenetic-only	100	100	Proper Root Placement	N/A	N/A	N/A
OG479	OG0001342.0	N/A	HORVU2Hr1G013230	Brast06G138000	Brahy.S06G0135800	Brahy.D01G0358300	Bradi1g27405	Union	Phylogenetic-only	100	100	Proper Root Placement	N/A	N/A	N/A
OG480	OG0001343.0	OG08573	HORVU1Hr1G051610	Brast03G183500	Brahy.S03G0203400	Brahy.D03G0431200	Bradi3g32080	Intersect	N/A	100	98	Proper Root Placement	N/A	N/A	N/A
OG481	OG0001344.0	OG05064	HORVU7Hr1G084550	Brast07G159700	Brahy.S07G0178500	Brahy.D01G0498400	Bradi1g36830	Intersect	N/A	96	100	Proper Root Placement	N/A	N/A	N/A
OG483	OG0001354.0	OG11579	HORVU2Hr1G080200	Brast09G104900	Brahy.S09G0106400	Brahy.D05G0158600	Bradi5g12307	Intersect	N/A	100	100	Proper Root Placement	N/A	N/A	N/A
OG484	OG0001355.0	OG11734	HORVU2Hr1G087380	Brast09G136200	Brahy.S09G0139300	Brahy.D05G0197800	Bradi5g14990	Intersect	N/A	100	100	Proper Root Placement	N/A	N/A	N/A
OG485	OG0001358.0	OG12002	HORVU2Hr1G098940	Brast09G207000	Brahy.S09G0214700	Brahy.D05G0289300	Bradi5g21677	Intersect	N/A	100	100	Proper Root Placement	N/A	N/A	N/A
OG486	OG0001360.0	OG09214	HORVU6Hr1G057550	Brast04G136800	Brahy.S04G0144800	Brahy.D03G0675100	Bradi3g48820	Intersect	N/A	100	100	Proper Root Placement	N/A	N/A	N/A
OG487	OG0001363.0	OG11679	HORVU2Hr1G084540	Brast09G125200	Brahy.S09G0128100	Brahy.D05G0183000	Bradi5g14010	Intersect	N/A	100	100	Proper Root Placement	N/A	N/A	N/A
OG488	OG0001365.0	N/A	HORVU0Hr1G032130	Brast04G115400	Brahy.S04G0122500	Brahy.D03G0699800	Bradi3g50690	Union	Phylogenetic-only	98	94	Proper Root Placement	N/A	N/A	N/A
OG489	OG0001367.0	N/A	HORVU4Hr1G014130	Brast09G065100	Brahy.S09G0063900	Brahy.D05G0104700	Bradi5g08453	Union	Phylogenetic-only	100	100	Proper Root Placement	N/A	N/A	N/A
OG490	OG0001368.0	N/A	HORVU2Hr1G082660	Brast09G119400	Brahy.S09G0122100	Brahy.D05G0175100	Bradi5g13460	Union	Phylogenetic-only	100	100	Proper Root Placement	N/A	N/A	N/A
OG491	OG0001369.0	OG11716	HORVU2Hr1G086690	Brast09G133700	Brahy.S09G0136900	Brahy.D05G0194500	Bradi5g14780	Intersect	N/A	100	100	Proper Root Placement	N/A	N/A	N/A
OG492	OG0001371.0	OG11729	HORVU2Hr1G087090	Brast09G135200	Brahy.S09G0138500	Brahy.D05G0196500	Bradi5g14910	Intersect	N/A	100	100	Proper Root Placement	N/A	N/A	N/A
OG493	OG0001373.0	N/A	HORVU2Hr1G093000	Brast09G160400	Brahy.S09G0165200	Brahy.D05G0231400	Bradi5g17320	Union	Phylogenetic-only	100	100	Proper Root Placement	N/A	N/A	N/A
OG494	OG0001374.0	OG09379	HORVU6Hr1G067670	Brast04G095400	Brahy.S04G0101000	Brahy.D03G0722900	Bradi3g52390	Intersect	N/A	100	100	Proper Root Placement	N/A	N/A	N/A
OG495	OG0001375.0	N/A	HORVU7Hr1G095820	Brast03G002400	Brahy.S03G0003600	Brahy.D03G0258500	Bradi3g18077	Union	Phylogenetic-only	100	100	Proper Root Placement	N/A	N/A	N/A
OG496	OG0001376.0	OG11950	HORVU2Hr1G102610	Brast09G192300	Brahy.S09G0199100	Brahy.D05G0271700	Bradi5g20330	Intersect	N/A	100	100	Proper Root Placement	N/A	N/A	N/A
OG497	OG0001383.0	N/A	HORVU7Hr1G067060	Brast03G021600	Brahy.S03G0024100	Brahy.D03G0224500	Bradi3g16170	Union	Phylogenetic-only	100	100	Proper Root Placement	N/A	N/A	N/A
OG498	OG0001386.0	N/A	HORVU5Hr1G016680	Brast03G074800	Brahy.S03G0082000	Brahy.D03G0285300	Bradi3g19690	Union	Phylogenetic-only	100	100	Proper Root Placement	N/A	N/A	N/A
OG499	OG0001388.0	N/A	HORVU6Hr1G057590	Brast04G136700	Brahy.S04G0144700	Brahy.D03G0675200	Bradi3g48830	Union	Phylogenetic-only	75	100	Proper Root Placement	N/A	N/A	N/A
OG500	OG0001395.0	N/A	HORVU1Hr1G015210	Brast03G091600	Brahy.S03G0101100	Brahy.D03G0307000	Bradi3g21274	Union	Phylogenetic-only	100	100	Proper Root Placement	N/A	N/A	N/A
OG501	OG0001397.0	N/A	HORVU0Hr1G015570	Brast03G013500	Brahy.S03G0014900	Brahy.D03G0237000	Bradi3g17010	Union	Phylogenetic-only	100	100	Proper Root Placement	N/A	N/A	N/A
OG502	OG0001398.0	N/A	HORVU6Hr1G082880	Brast04G007700	Brahy.S04G0009300	Brahy.D03G0823500	Bradi3g60120	Union	Phylogenetic-only	100	100	Proper Root Placement	N/A	N/A	N/A
OG503	OG0001400.0	N/A	HORVU2Hr1G099000	Brast03G014100	Brahy.S03G0015400	Brahy.D03G0236500	Bradi3g16960	Union	Phylogenetic-only	100	100	Proper Root Placement	N/A	N/A	N/A
OG504	OG0001401.0	N/A	HORVU6Hr1G019340	Brast03G272800	Brahy.S03G0297900	Brahy.D03G0341200	Bradi3g24670	Union	Phylogenetic-only	100	100	Proper Root Placement	N/A	N/A	N/A
OG505	OG0001405.0	OG09543	HORVU6Hr1G090070	Brast04G063000	Brahy.S04G0067000	Brahy.D03G0760000	Bradi3g55170	Intersect	N/A	99	100	Proper Root Placement	N/A	N/A	N/A
OG506	OG0001406.0	N/A	HORVU5Hr1G024150	Brast03G085100	Brahy.S03G0094100	Brahy.D03G0298800	Bradi3g20710	Union	Phylogenetic-only	100	100	Proper Root Placement	N/A	N/A	N/A
OG507	OG0001407.0	N/A	HORVU1Hr1G039830	Brast03G146200	Brahy.S03G0164000	Brahy.D03G0381500	Bradi3g28460	Union	Phylogenetic-only	100	100	Proper Root Placement	N/A	N/A	N/A
OG508	OG0001408.0	N/A	HORVU7Hr1G084920	Brast03G128400	Brahy.S03G0144500	Brahy.D03G0357300	Bradi3g26850	Union	Phylogenetic-only	100	100	Proper Root Placement	N/A	N/A	N/A
OG509	OG0001412.0	N/A	HORVU1Hr1G048970	Brast03G179000	Brahy.S03G0198500	Brahy.D03G0425700	Bradi3g31637	Union	Phylogenetic-only	100	100	Proper Root Placement	N/A	N/A	N/A
OG511	OG0001437.0	OG07996	HORVU1Hr1G017460	Brast08G218200	Brahy.S08G0237000	Brahy.D02G0488700	Bradi2g36897	Intersect	N/A	100	100	Proper Root Placement	N/A	N/A	N/A
OG512	OG0001452.0	OG06215	HORVU3Hr1G069620	Brast01G155200	Brahy.S01G0165400	Brahy.D02G0655800	Bradi2g49010	Intersect	N/A	100	100	Proper Root Placement	N/A	N/A	N/A
OG513	OG0001453.0	N/A	HORVU5Hr1G052300	Brast01G242300	Brahy.S01G0435100	Brahy.D02G0543800	Bradi2g40850	Union	Phylogenetic-only	100	100	Proper Root Placement	N/A	N/A	N/A
OG514	OG0001463.0	N/A	HORVU3Hr1G030850	Brast01G332500	Brahy.S01G0347500	Brahy.D02G0101500	Bradi2g07540	Union	Phylogenetic-only	100	100	Proper Root Placement	N/A	N/A	N/A
OG516	OG0001473.0	OG07326	HORVU3Hr1G035460	Brast01G313200	Brahy.S01G0327600	Brahy.D02G0125900	Bradi2g09160	Intersect	N/A	100	100	Proper Root Placement	N/A	N/A	N/A
OG517	OG0001475.0	OG06236	HORVU3Hr1G070880	Brast01G149700	Brahy.S01G0159700	Brahy.D02G0663000	Bradi2g49560	Intersect	N/A	100	100	Proper Root Placement	N/A	N/A	N/A
OG518	OG0001479.0	OG06945	HORVU3Hr1G000400	Brast01G410800	Brahy.S01G0430500	Brahy.D02G0006900	Bradi2g00640	Intersect	N/A	100	100	Proper Root Placement	N/A	N/A	N/A
OG519	OG0001480.0	N/A	HORVU1Hr1G068870	Brast08G080100	Brahy.S08G0084200	Brahy.D02G0300000	Bradi2g21860	Union	Phylogenetic-only	99	92	Proper Root Placement	N/A	N/A	N/A
OG520	OG0001485.0	N/A	HORVU3Hr1G094100	Brast08G181600	Brahy.S08G0197900	Brahy.D02G0439300	Bradi2g33570	Union	Phylogenetic-only	99	100	Proper Root Placement	N/A	N/A	N/A
OG521	OG0001486.0	OG06396	HORVU3Hr1G076750	Brast01G124900	Brahy.S01G0133200	Brahy.D02G0691900	Bradi2g51770	Intersect	N/A	100	100	Proper Root Placement	N/A	N/A	N/A
OG522	OG0001487.0	OG07998	HORVU1Hr1G017230	Brast08G218900	Brahy.S08G0237700	Brahy.D02G0489500	Bradi2g36960	Filtered – Root Placement	Root placed on B. hybridum S branch	N/A	100	Root placed on B. hybridum S branch	37	N/A	N/A
OG523	OG0001497.0	OG08330	HORVU1Hr1G023060	Brast08G197100	Brahy.S08G0215100	Brahy.D02G0457000	Bradi2g34970	Filtered – Root Placement	Root placed on B. distachyon branch	N/A	N/A	Root placed on B. distachyon branch	100	N/A	N/A
OG524	OG0001498.0	OG06232	HORVU3Hr1G070690	Brast01G150600	Brahy.S01G0160600	Brahy.D02G0661700	Bradi2g49460	Intersect	N/A	100	100	Proper Root Placement	N/A	N/A	N/A
OG525	OG0001502.0	OG07161	HORVU3Hr1G027270	Brast01G350700	Brahy.S01G0366200	Brahy.D02G0082600	Bradi2g06060	Intersect	N/A	100	100	Proper Root Placement	N/A	N/A	N/A
OG526	OG0001505.0	OG07806	HORVU1Hr1G074330	Brast08G107000	Brahy.S08G0113100	Brahy.D02G0335800	Bradi2g24090	Intersect	N/A	99	100	Proper Root Placement	N/A	N/A	N/A
OG527	OG0001507.0	OG07423	HORVU1Hr1G093240	Brast08G007100	Brahy.S08G0007800	Brahy.D02G0207200	Bradi2g14730	Intersect	N/A	100	100	Proper Root Placement	N/A	N/A	N/A
OG528	OG0001523.0	OG07661	HORVU1Hr1G076970	Brast08G062500	Brahy.S08G0065700	Brahy.D02G0278600	Bradi2g20050	Intersect	N/A	100	100	Proper Root Placement	N/A	N/A	N/A
OG530	OG0001542.0	OG06074	HORVU3Hr1G063050	Brast01G182200	Brahy.S01G0193700	Brahy.D02G0626100	Bradi2g46670	Intersect	N/A	100	100	Proper Root Placement	N/A	N/A	N/A
OG531	OG0001551.0	N/A	HORVU3Hr1G113440	Brast01G009000	Brahy.S01G0009900	Brahy.D02G0828100	Bradi2g61900	Union	Phylogenetic-only	100	100	Proper Root Placement	N/A	N/A	N/A
OG532	OG0001554.0	OG06218	HORVU3Hr1G069970	Brast01G153900	Brahy.S01G0163900	Brahy.D02G0657500	Bradi2g49160	Intersect	N/A	100	100	Proper Root Placement	N/A	N/A	N/A
OG533	OG0001555.0	OG07785	HORVU1Hr1G072570	Brast08G097600	Brahy.S08G0103100	Brahy.D02G0323700	Bradi2g23380	Intersect	N/A	100	99	Proper Root Placement	N/A	N/A	N/A
OG534	OG0001563.0	OG07363	HORVU3Hr1G038200	Brast01G301200	Brahy.S01G0313800	Brahy.D02G0139300	Bradi2g10117	Intersect	N/A	100	100	Proper Root Placement	N/A	N/A	N/A
OG535	OG0001564.0	OG07925	HORVU1Hr1G022810	Brast08G198400	Brahy.S08G0216200	Brahy.D02G0458000	Bradi2g35020	Intersect	N/A	100	66	Proper Root Placement	N/A	N/A	N/A
OG536	OG0001568.0	OG07879	HORVU1Hr1G025500	Brast08G188200	Brahy.S08G0205400	Brahy.D02G0446600	Bradi2g34257	Intersect	N/A	100	100	Proper Root Placement	N/A	N/A	N/A
OG537	OG0001570.0	OG06940	HORVU3Hr1G025510	Brast01G414200	Brahy.S01G0434200	Brahy.D02G0003800	Bradi2g00300	Intersect	N/A	100	100	Proper Root Placement	N/A	N/A	N/A
OG538	OG0001574.0	OG12371	HORVU2Hr1G072470	Brast09G070300	Brahy.S09G0070100	Brahy.D05G0114500	Bradi5g09160	Intersect	N/A	100	100	Proper Root Placement	N/A	N/A	N/A
OG539	OG0001578.0	N/A	HORVU1Hr1G028190	Brast08G179200	Brahy.S08G0195500	Brahy.D02G0436900	Bradi2g33390	Union	Phylogenetic-only	100	99	Proper Root Placement	N/A	N/A	N/A
OG540	OG0001581.0	OG09004	HORVU7Hr1G075760	Brast03G049100	Brahy.S03G0053200	Brahy.D03G0187300	Bradi3g13700	Intersect	N/A	100	100	Proper Root Placement	N/A	N/A	N/A
OG541	OG0001591.0	OG07973	HORVU1Hr1G019340	Brast08G211000	Brahy.S08G0229800	Brahy.D02G0478900	Bradi2g36360	Intersect	N/A	100	100	Proper Root Placement	N/A	N/A	N/A
OG542	OG0001598.0	OG09186	HORVU6Hr1G055750	Brast04G142700	Brahy.S04G0152100	Brahy.D03G0667800	Bradi3g48350	Intersect	N/A	100	100	Proper Root Placement	N/A	N/A	N/A
OG543	OG0001604.0	N/A	HORVU4Hr1G011740	Brast01G078100	Brahy.S01G0083300	Brahy.D02G0746900	Bradi2g55940	Union	Phylogenetic-only	100	100	Proper Root Placement	N/A	N/A	N/A
OG544	OG0001606.0	OG04061	HORVU4Hr1G003890	Brast02G262800	Brahy.S02G0280400	Brahy.D01G0160300	Bradi1g12480	Intersect	N/A	100	98	Proper Root Placement	N/A	N/A	N/A
OG545	OG0001607.0	N/A	HORVU5Hr1G031980	Brast10G081000	Brahy.S10G0087900	Brahy.D04G0099200	Bradi4g07167	Union	Phylogenetic-only	100	99	Proper Root Placement	N/A	N/A	N/A
OG546	OG0001608.0	OG10984	HORVU4Hr1G016350	Brast05G050600	Brahy.S05G0056200	Brahy.D04G0316100	Bradi4g22120	Intersect	N/A	98	100	Proper Root Placement	N/A	N/A	N/A
OG547	OG0001611.0	N/A	HORVU4Hr1G025770	Brast05G274900	Brahy.S05G0301600	Brahy.D04G0618000	Bradi4g42910	Union	Phylogenetic-only	100	99	Proper Root Placement	N/A	N/A	N/A
OG548	OG0001614.0	N/A	HORVU2Hr1G003300	Brast06G107600	Brahy.S06G0113400	Brahy.D01G0337300	Bradi1g25916	Union	Phylogenetic-only	100	100	Proper Root Placement	N/A	N/A	N/A
OG549	OG0001616.0	N/A	HORVU4Hr1G041530	Brast05G156600	Brahy.S05G0175500	Brahy.D04G0478500	Bradi4g33020	Union	Phylogenetic-only	100	93	Proper Root Placement	N/A	N/A	N/A
OG550	OG0001625.0	N/A	HORVU4Hr1G027260	Brast10G200000	Brahy.S10G0219000	Brahy.D04G0128800	Bradi4g09125	Union	Phylogenetic-only	100	96	Proper Root Placement	N/A	N/A	N/A
OG551	OG0001627.0	N/A	HORVU4Hr1G040770	Brast10G153500	Brahy.S10G0171200	Brahy.D04G0205500	Bradi4g13740	Union	Phylogenetic-only	100	100	Proper Root Placement	N/A	N/A	N/A
OG552	OG0001633.0	N/A	HORVU5Hr1G033310	Brast05G243200	Brahy.S05G0266800	Brahy.D04G0581200	Bradi4g40287	Union	Phylogenetic-only	99	99	Proper Root Placement	N/A	N/A	N/A
OG553	OG0001635.0	OG10218	HORVU5Hr1G055070	Brast05G094800	Brahy.S05G0107500	Brahy.D04G0402200	Bradi4g27810	Intersect	N/A	90	99	Proper Root Placement	N/A	N/A	N/A
OG554	OG0001638.0	N/A	HORVU5Hr1G061930	Brast05G138700	Brahy.S05G0156200	Brahy.D04G0457000	Bradi4g31380	Union	Phylogenetic-only	100	100	Proper Root Placement	N/A	N/A	N/A
OG555	OG0001645.0	OG10918	HORVU5Hr1G046850	Brast05G292700	Brahy.S05G0320100	Brahy.D04G0638400	Bradi4g44470	Intersect	N/A	100	97	Proper Root Placement	N/A	N/A	N/A
OG556	OG0001651.0	N/A	HORVU5Hr1G008990	Brast10G015200	Brahy.S10G0015900	Brahy.D04G0019600	Bradi4g01661	Union	Phylogenetic-only	100	100	Proper Root Placement	N/A	N/A	N/A
OG557	OG0001652.0	N/A	HORVU5Hr1G068800	Brast05G148900	Brahy.S05G0167100	Brahy.D04G0468600	Bradi4g32300	Union	Phylogenetic-only	100	100	Proper Root Placement	N/A	N/A	N/A
OG558	OG0001657.0	N/A	HORVU5Hr1G020400	Brast10G039100	Brahy.S10G0041500	Brahy.D04G0051300	Bradi4g03787	Union	Phylogenetic-only	100	100	Proper Root Placement	N/A	N/A	N/A
OG559	OG0001662.0	N/A	HORVU1Hr1G002420	Brast10G177500	Brahy.S10G0197500	Brahy.D04G0166700	Bradi4g11127	Union	Phylogenetic-only	100	100	Proper Root Placement	N/A	N/A	N/A
OG560	OG0001668.0	OG11541	HORVU5Hr1G065650	Brast05G125300	Brahy.S05G0141800	Brahy.D04G0440900	Bradi4g30260	Intersect	N/A	100	100	Proper Root Placement	N/A	N/A	N/A
OG561	OG0001676.0	OG10248	HORVU5Hr1G056130	Brast05G101400	Brahy.S05G0114800	Brahy.D04G0410500	Bradi4g28280	Intersect	N/A	100	100	Proper Root Placement	N/A	N/A	N/A
OG562	OG0001678.0	OG11001	HORVU4Hr1G015370	Brast05G057300	Brahy.S05G0064700	Brahy.D04G0303000	Bradi4g21510	Intersect	N/A	100	100	Proper Root Placement	N/A	N/A	N/A
OG563	OG0001680.0	N/A	HORVU4Hr1G031010	Brast10G158700	Brahy.S10G0177800	Brahy.D04G0195200	Bradi4g12930	Union	Phylogenetic-only	98	94	Proper Root Placement	N/A	N/A	N/A
OG564	OG0001682.0	OG11401	HORVU5Hr1G023660	Brast10G055700	Brahy.S10G0059900	Brahy.D04G0068900	Bradi4g05040	Intersect	N/A	100	100	Proper Root Placement	N/A	N/A	N/A
OG565	OG0001683.0	OG11442	HORVU5Hr1G027890	Brast10G070900	Brahy.S10G0075300	Brahy.D04G0087400	Bradi4g06350	Intersect	N/A	100	100	Proper Root Placement	N/A	N/A	N/A
OG566	OG0001684.0	OG09468	HORVU6Hr1G083890	Brast04G080300	Brahy.S04G0085000	Brahy.D03G0740600	Bradi3g53770	Intersect	N/A	100	100	Proper Root Placement	N/A	N/A	N/A
OG568	OG0001690.0	OG10432	HORVU5Hr1G067740	Brast05G144400	Brahy.S05G0162300	Brahy.D04G0463900	Bradi4g31900	Intersect	N/A	100	97	Proper Root Placement	N/A	N/A	N/A
OG569	OG0001693.0	OG09469	HORVU6Hr1G083900	Brast04G080200	Brahy.S04G0084900	Brahy.D03G0740700	Bradi3g53775	Intersect	N/A	100	100	Proper Root Placement	N/A	N/A	N/A
OG570	OG0001698.0	OG10906	HORVU5Hr1G046170	Brast05G289800	Brahy.S05G0317300	Brahy.D04G0633900	Bradi4g44190	Intersect	N/A	100	100	Proper Root Placement	N/A	N/A	N/A
OG571	OG0001701.0	N/A	HORVU7Hr1G006990	Brast02G228500	Brahy.S02G0242600	Brahy.D01G0197400	Bradi1g15000	Union	Phylogenetic-only	98	100	Proper Root Placement	N/A	N/A	N/A
OG572	OG0001702.0	OG10823	HORVU5Hr1G037120	Brast05G253100	Brahy.S05G0277600	Brahy.D04G0593700	Bradi4g41210	Intersect	N/A	100	99	Proper Root Placement	N/A	N/A	N/A
OG573	OG0001711.0	OG10448	HORVU5Hr1G068280	Brast05G146400	Brahy.S05G0164500	Brahy.D04G0466300	Bradi4g32110	Intersect	N/A	100	100	Proper Root Placement	N/A	N/A	N/A
OG574	OG0001712.0	OG08851	HORVU7Hr1G054920	Brast03G291400	Brahy.S03G0317400	Brahy.D03G0567800	Bradi3g41440	Intersect	N/A	100	100	Proper Root Placement	N/A	N/A	N/A
OG575	OG0001714.0	OG11219	HORVU5Hr1G067380	Brast05G141500	Brahy.S05G0160300	Brahy.D04G0461400	Bradi4g31727	Intersect	N/A	100	97	Proper Root Placement	N/A	N/A	N/A
OG576	OG0001716.0	N/A	HORVU7Hr1G035570	Brast05G150100	Brahy.S05G0168500	Brahy.D04G0470100	Bradi4g32407	Union	Phylogenetic-only	100	92	Proper Root Placement	N/A	N/A	N/A
OG577	OG0001717.0	N/A	HORVU6Hr1G014360	Brast05G011500	Brahy.S05G0012800	Brahy.D04G0374700	Bradi4g25890	Union	Phylogenetic-only	100	100	Proper Root Placement	N/A	N/A	N/A
OG578	OG0001718.0	N/A	HORVU6Hr1G092600	Brast10G175200	Brahy.S10G0195000	Brahy.D04G0170400	Bradi4g11338	Filtered – Root Placement	Root placed on B. hybridum D branch	N/A	N/A	Root placed on B. hybridum D branch	24	N/A	N/A
OG579	OG0001719.0	OG11185	HORVU5Hr1G053950	Brast05G084500	Brahy.S05G0101200	Brahy.D04G0396400	Bradi4g27450	Intersect	N/A	100	99	Proper Root Placement	N/A	N/A	N/A
OG580	OG0001727.0	OG11174	HORVU5Hr1G053550	Brast05G088400	Brahy.S05G0095900	Brahy.D04G0392900	Bradi4g27230	Intersect	N/A	100	97	Proper Root Placement	N/A	N/A	N/A
OG581	OG0001728.0	N/A	HORVU1Hr1G076610	Brast10G025100	Brahy.S10G0026000	Brahy.D04G0031800	Bradi4g02587	Union	Phylogenetic-only	100	97	Proper Root Placement	N/A	N/A	N/A
OG582	OG0001729.0	N/A	HORVU5Hr1G000590	Brast10G000400	Brahy.S10G0000700	Brahy.D04G0000400	Bradi4g00200	Union	Phylogenetic-only	100	100	Proper Root Placement	N/A	N/A	N/A
OG583	OG0001731.0	N/A	HORVU4Hr1G043970	Brast05G215500	Brahy.S05G0237400	Brahy.D04G0551800	Bradi4g38030	Union	Phylogenetic-only	100	99	Proper Root Placement	N/A	N/A	N/A
OG584	OG0001732.0	OG04772	HORVU2Hr1G065080	Brast06G246800	Brahy.S06G0268700	Brahy.D01G0820200	Bradi1g59830	Intersect	N/A	100	99	Proper Root Placement	N/A	N/A	N/A
OG585	OG0001736.0	OG11312	HORVU5Hr1G012170	Brast10G021500	Brahy.S10G0022300	Brahy.D04G0027300	Bradi4g02256	Intersect	N/A	99	100	Proper Root Placement	N/A	N/A	N/A
OG586	OG0001737.0	OG10793	HORVU4Hr1G000070	Brast05G224200	Brahy.S05G0246900	Brahy.D04G0560700	Bradi4g38760	Intersect	N/A	100	100	Proper Root Placement	N/A	N/A	N/A
OG588	OG0001745.0	OG04523	HORVU2Hr1G036710	Brast06G077000	Brahy.S06G0080600	Brahy.D01G0304000	Bradi1g23470	Intersect	N/A	100	100	Proper Root Placement	N/A	N/A	N/A
OG589	OG0001748.0	OG05644	HORVU7Hr1G115540	Brast07G231200	Brahy.S07G0256100	Brahy.D01G0402100	Bradi1g30550	Intersect	N/A	100	100	Proper Root Placement	N/A	N/A	N/A
OG591	OG0001751.0	OG03515	HORVU4Hr1G062500	Brast02G118300	Brahy.S02G0124400	Brahy.D01G0931500	Bradi1g67870	Intersect	N/A	100	98	Proper Root Placement	N/A	N/A	N/A
OG593	OG0001762.0	N/A	HORVU1Hr1G001700	Brast02G234900	Brahy.S02G0249500	Brahy.D01G0190400	Bradi1g14536	Union	Phylogenetic-only	100	100	Proper Root Placement	N/A	N/A	N/A
OG594	OG0001765.0	OG09227	HORVU6Hr1G058570	Brast04G133500	Brahy.S04G0141200	Brahy.D03G0679100	Bradi3g49120	Intersect	N/A	100	73	Proper Root Placement	N/A	N/A	N/A
OG595	OG0001774.0	N/A	HORVU5Hr1G014510	Brast02G225700	Brahy.S02G0239400	Brahy.D01G0200200	Bradi1g15230	Union	Phylogenetic-only	100	100	Proper Root Placement	N/A	N/A	N/A
OG596	OG0001777.0	N/A	HORVU4Hr1G081990	Brast02G029900	Brahy.S02G0031900	Brahy.D01G1038500	Bradi1g76260	Union	Phylogenetic-only	99	100	Proper Root Placement	N/A	N/A	N/A
OG597	OG0001780.0	OG04366	HORVU2Hr1G025890	Brast06G035700	Brahy.S06G0037200	Brahy.D01G0256900	Bradi1g19880	Intersect	N/A	100	100	Proper Root Placement	N/A	N/A	N/A
OG598	OG0001789.0	OG05197	HORVU7Hr1G041710	Brast07G094400	Brahy.S07G0102400	Brahy.D01G0582100	Bradi1g44090	Intersect	N/A	100	100	Proper Root Placement	N/A	N/A	N/A
OG599	OG0001792.0	N/A	HORVU2Hr1G022590	Brast06G025000	Brahy.S06G0025600	Brahy.D01G0245600	Bradi1g18970	Union	Phylogenetic-only	100	89	Proper Root Placement	N/A	N/A	N/A
OG600	OG0001794.0	N/A	HORVU7Hr1G107520	Brast06G046200	Brahy.S06G0048400	Brahy.D01G0268000	Bradi1g20760	Union	Phylogenetic-only	98	100	Proper Root Placement	N/A	N/A	N/A
OG601	OG0001796.0	N/A	HORVU4Hr1G060350	Brast02G129100	Brahy.S02G0135300	Brahy.D01G0918600	Bradi1g66910	Union	Phylogenetic-only	100	100	Proper Root Placement	N/A	N/A	N/A
OG602	OG0001797.0	OG04686	HORVU2Hr1G052650	Brast06G127000	Brahy.S06G0133800	Brahy.D01G0356400	Bradi1g27332	Intersect	N/A	100	100	Proper Root Placement	N/A	N/A	N/A
OG603	OG0001799.0	OG04664	HORVU2Hr1G047870	Brast06G116600	Brahy.S06G0122400	Brahy.D01G0346500	Bradi1g26607	Intersect	N/A	100	100	Proper Root Placement	N/A	N/A	N/A
OG604	OG0001802.0	N/A	HORVU1Hr1G014610	Brast06G051500	Brahy.S06G0053700	Brahy.D01G0274500	Bradi1g21210	Union	Phylogenetic-only	91	99	Proper Root Placement	N/A	N/A	N/A
OG605	OG0001804.0	N/A	HORVU4Hr1G078460	Brast02G073700	Brahy.S02G0078300	Brahy.D01G0986800	Bradi1g71880	Union	Phylogenetic-only	99	100	Proper Root Placement	N/A	N/A	N/A
OG606	OG0001806.0	OG05117	HORVU7Hr1G088140	Brast07G146300	Brahy.S07G0162800	Brahy.D01G0513400	Bradi1g37810	Intersect	N/A	100	100	Proper Root Placement	N/A	N/A	N/A
OG607	OG0001811.0	OG03865	HORVU5Hr1G118040	Brast02G375100	Brahy.S02G0402200	Brahy.D01G0028100	Bradi1g02530	Intersect	N/A	100	98	Proper Root Placement	N/A	N/A	N/A
OG608	OG0001813.0	OG03970	HORVU5Hr1G107510	Brast02G345300	Brahy.S02G0370800	Brahy.D01G0059800	Bradi1g05030	Intersect	N/A	97	98	Proper Root Placement	N/A	N/A	N/A
OG610	OG0001821.0	N/A	HORVU6Hr1G012210	Brast06G060400	Brahy.S06G0062700	Brahy.D01G0284700	Bradi1g21971	Union	Phylogenetic-only	100	100	Proper Root Placement	N/A	N/A	N/A
OG611	OG0001823.0	OG09653	HORVU6Hr1G081140	Brast04G039000	Brahy.S04G0041800	Brahy.D03G0787200	Bradi3g57290	Intersect	N/A	100	99	Proper Root Placement	N/A	N/A	N/A
OG612	OG0001825.0	N/A	HORVU2Hr1G120990	Brast09G251900	Brahy.S09G0262600	Brahy.D05G0341900	Bradi5g25680	Union	Phylogenetic-only	100	100	Proper Root Placement	N/A	N/A	N/A
OG613	OG0001826.0	N/A	HORVU2Hr1G063880	Brast06G240600	Brahy.S06G0261900	Brahy.D01G0812700	Bradi1g59280	Union	Phylogenetic-only	97	100	Proper Root Placement	N/A	N/A	N/A
OG614	OG0001831.0	N/A	HORVU4Hr1G059980	Brast02G130800	Brahy.S02G0137300	Brahy.D01G0916200	Bradi1g66740	Union	Phylogenetic-only	100	100	Proper Root Placement	N/A	N/A	N/A
OG615	OG0001835.0	N/A	HORVU7Hr1G067280	Brast03G021800	Brahy.S03G0024300	Brahy.D03G0224300	Bradi3g16150	Union	Phylogenetic-only	99	100	Proper Root Placement	N/A	N/A	N/A
OG616	OG0001837.0	N/A	HORVU5Hr1G109680	Brast02G349200	Brahy.S02G0374700	Brahy.D01G0056100	Bradi1g04720	Union	Phylogenetic-only	100	100	Proper Root Placement	N/A	N/A	N/A
OG617	OG0001842.0	OG12033	HORVU2Hr1G106490	Brast09G214400	Brahy.S09G0222600	Brahy.D05G0297700	Bradi5g22340	Filtered – Root Placement	Root placed on B. hybridum D branch	N/A	N/A	Root placed on B. hybridum D branch	4	N/A	N/A
OG618	OG0001851.0	N/A	HORVU1Hr1G093860	Brast03G089600	Brahy.S03G0098900	Brahy.D03G0304900	Bradi3g21110	Union	Phylogenetic-only	100	100	Proper Root Placement	N/A	N/A	N/A
OG619	OG0001852.0	N/A	HORVU0Hr1G022070	Brast07G170600	Brahy.S07G0190100	Brahy.D01G0482700	Bradi1g35835	Union	Phylogenetic-only	100	100	Proper Root Placement	N/A	N/A	N/A
OG620	OG0001853.0	N/A	HORVU7Hr1G030870	Brast07G059400	Brahy.S07G0063800	Brahy.D01G0627400	Bradi1g47107	Union	Phylogenetic-only	100	100	Proper Root Placement	N/A	N/A	N/A
OG621	OG0001854.0	N/A	HORVU3Hr1G028790	Brast06G146000	Brahy.S06G0160300	Brahy.D01G0714200	Bradi1g53040	Union	Phylogenetic-only	100	100	Proper Root Placement	N/A	N/A	N/A
OG622	OG0001855.0	OG04854	HORVU7Hr1G043230	Brast07G103300	Brahy.S07G0110600	Brahy.D01G0573300	Bradi1g43560	Intersect	N/A	100	99	Proper Root Placement	N/A	N/A	N/A
OG623	OG0001857.0	OG05694	HORVU7Hr1G109770	Brast07G218400	Brahy.S07G0242900	Brahy.D01G0420400	Bradi1g31690	Intersect	N/A	100	98	Proper Root Placement	N/A	N/A	N/A
OG624	OG0001863.0	N/A	HORVU6Hr1G030800	Brast04G280900	Brahy.S04G0303500	Brahy.D03G0074400	Bradi3g05690	Union	Phylogenetic-only	98	100	Proper Root Placement	N/A	N/A	N/A
OG625	OG0001867.0	N/A	HORVU4Hr1G013530	Brast02G232500	Brahy.S02G0246800	Brahy.D01G0193200	Bradi1g14710	Union	Phylogenetic-only	91	99	Proper Root Placement	N/A	N/A	N/A
OG626	OG0001868.0	N/A	HORVU0Hr1G017350	Brast04G075200	Brahy.S04G0079700	Brahy.D03G0746000	Bradi3g54177	Union	Phylogenetic-only	92	100	Proper Root Placement	N/A	N/A	N/A
OG627	OG0001871.0	N/A	HORVU4Hr1G007890	Brast02G282500	Brahy.S02G0302400	Brahy.D01G0147400	Bradi1g11490	Union	Phylogenetic-only	100	100	Proper Root Placement	N/A	N/A	N/A
OG628	OG0001872.0	N/A	HORVU5Hr1G115030	Brast06G205400	Brahy.S06G0223000	Brahy.D01G0763300	Bradi1g56290	Union	Phylogenetic-only	100	100	Proper Root Placement	N/A	N/A	N/A
OG629	OG0001874.0	N/A	HORVU4Hr1G011910	Brast02G236500	Brahy.S02G0251200	Brahy.D01G0188700	Bradi1g14430	Union	Phylogenetic-only	74	97	Proper Root Placement	N/A	N/A	N/A
OG630	OG0001875.0	N/A	HORVU2Hr1G098990	Brast07G053400	Brahy.S07G0057000	Brahy.D01G0636200	Bradi1g47660	Union	Phylogenetic-only	100	100	Proper Root Placement	N/A	N/A	N/A
OG631	OG0001880.0	OG04377	HORVU2Hr1G026870	Brast06G038400	Brahy.S06G0039900	Brahy.D01G0259400	Bradi1g20080	Intersect	N/A	100	100	Proper Root Placement	N/A	N/A	N/A
OG633	OG0001884.0	OG03611	HORVU5Hr1G097630	Brast02G318100	Brahy.S02G0341700	Brahy.D01G0095500	Bradi1g07620	Intersect	N/A	100	100	Proper Root Placement	N/A	N/A	N/A
OG634	OG0001891.0	N/A	HORVU0Hr1G015750	Brast04G275100	Brahy.S04G0297800	Brahy.D03G0081000	Bradi3g06140	Union	Phylogenetic-only	100	82	Proper Root Placement	N/A	N/A	N/A
OG635	OG0001893.0	OG04422	HORVU2Hr1G030680	Brast06G049700	Brahy.S06G0051800	Brahy.D01G0272100	Bradi1g21050	Intersect	N/A	100	100	Proper Root Placement	N/A	N/A	N/A
OG636	OG0001895.0	N/A	HORVU7Hr1G091910	Brast06G168100	Brahy.S06G0163900	Brahy.D01G0716900	Bradi1g53237	Union	Phylogenetic-only	100	100	Proper Root Placement	N/A	N/A	N/A
OG637	OG0001897.0	N/A	HORVU1Hr1G025090	Brast05G169300	Brahy.S05G0189500	Brahy.D01G0073700	Bradi1g06095	Union	Phylogenetic-only	98	73	Proper Root Placement	N/A	N/A	N/A
OG638	OG0001900.0	N/A	HORVU0Hr1G013780	Brast02G357500	Brahy.S02G0383100	Brahy.D01G0046500	Bradi1g04010	Union	Phylogenetic-only	100	100	Proper Root Placement	N/A	N/A	N/A
OG639	OG0001904.0	N/A	HORVU4Hr1G051320	Brast02G167000	Brahy.S02G0175600	Brahy.D01G0874100	Bradi1g63610	Union	Phylogenetic-only	97	97	Proper Root Placement	N/A	N/A	N/A
OG640	OG0001909.0	OG04916	HORVU7Hr1G099670	Brast07G197800	Brahy.S07G0219800	Brahy.D01G0448900	Bradi1g33550	Intersect	N/A	98	99	Proper Root Placement	N/A	N/A	N/A
OG641	OG0001910.0	OG12307	HORVU2Hr1G007840	Brast09G026400	Brahy.S09G0027800	Brahy.D05G0039200	Bradi5g02890	Intersect	N/A	100	100	Proper Root Placement	N/A	N/A	N/A
OG642	OG0001912.0	N/A	HORVU7Hr1G020810	Brast07G014600	Brahy.S07G0015500	Brahy.D01G0687700	Bradi1g51097	Union	Phylogenetic-only	100	100	Proper Root Placement	N/A	N/A	N/A
OG643	OG0001917.0	OG05707	HORVU7Hr1G108890	Brast07G215300	Brahy.S07G0239700	Brahy.D01G0424500	Bradi1g31987	Intersect	N/A	100	100	Proper Root Placement	N/A	N/A	N/A
OG644	OG0001918.0	OG09975	HORVU6Hr1G020910	Brast04G304400	Brahy.S04G0328900	Brahy.D03G0045300	Bradi3g03710	Intersect	N/A	94	100	Proper Root Placement	N/A	N/A	N/A
OG645	OG0001919.0	OG04875	HORVU7Hr1G008320	Brast07G021200	Brahy.S07G0022900	Brahy.D01G0680100	Bradi1g50540	Intersect	N/A	100	100	Proper Root Placement	N/A	N/A	N/A
OG646	OG0001922.0	OG05097	HORVU7Hr1G087050	Brast07G151200	Brahy.S07G0168300	Brahy.D01G0507900	Bradi1g37490	Intersect	N/A	100	100	Proper Root Placement	N/A	N/A	N/A
OG647	OG0001928.0	OG04378	HORVU2Hr1G027040	Brast06G038500	Brahy.S06G0040100	Brahy.D01G0259700	Bradi1g20100	Intersect	N/A	100	100	Proper Root Placement	N/A	N/A	N/A
OG648	OG0001930.0	OG10154	HORVU6Hr1G038120	Brast04G260000	Brahy.S04G0281700	Brahy.D03G0100400	Bradi3g07450	Intersect	N/A	100	100	Proper Root Placement	N/A	N/A	N/A
OG650	OG0001936.0	OG03417	HORVU4Hr1G059270	Brast02G133600	Brahy.S02G0140100	Brahy.D01G0912200	Bradi1g66460	Intersect	N/A	100	100	Proper Root Placement	N/A	N/A	N/A
OG651	OG0001937.0	N/A	HORVU4Hr1G054210	Brast02G154200	Brahy.S02G0161800	Brahy.D01G0888200	Bradi1g64640	Union	Phylogenetic-only	100	100	Proper Root Placement	N/A	N/A	N/A
OG652	OG0001940.0	OG10039	HORVU6Hr1G032070	Brast04G285300	Brahy.S04G0308100	Brahy.D03G0069000	Bradi3g05300	Intersect	N/A	99	100	Proper Root Placement	N/A	N/A	N/A
OG653	OG0001945.0	OG08656	HORVU1Hr1G055440	Brast03G200600	Brahy.S03G0221800	Brahy.D03G0453400	Bradi3g33570	Intersect	N/A	100	100	Proper Root Placement	N/A	N/A	N/A
OG654	OG0001948.0	N/A	HORVU2Hr1G062360	Brast06G199500	Brahy.S06G0216700	Brahy.D01G0756000	Bradi1g55814	Union	Phylogenetic-only	99	100	Proper Root Placement	N/A	N/A	N/A
OG655	OG0001953.0	N/A	HORVU4Hr1G089520	Brast02G011200	Brahy.S02G0012600	Brahy.D01G1058800	Bradi1g77800	Union	Phylogenetic-only	100	100	Proper Root Placement	N/A	N/A	N/A
OG656	OG0001954.0	OG11841	HORVU2Hr1G092930	Brast09G159900	Brahy.S09G0164600	Brahy.D05G0230700	Bradi5g17260	Intersect	N/A	100	100	Proper Root Placement	N/A	N/A	N/A
OG657	OG0001959.0	OG03953	HORVU5Hr1G110120	Brast02G350700	Brahy.S02G0376400	Brahy.D01G0054200	Bradi1g04590	Intersect	N/A	62	100	Proper Root Placement	N/A	N/A	N/A
OG658	OG0001964.0	N/A	HORVU5Hr1G111400	Brast02G354900	Brahy.S02G0380500	Brahy.D01G0049700	Bradi1g04240	Union	Phylogenetic-only	98	94	Proper Root Placement	N/A	N/A	N/A
OG660	OG0001972.0	OG09222	HORVU0Hr1G016180	Brast04G135200	Brahy.S04G0143000	Brahy.D03G0677000	Bradi3g48940	Intersect	N/A	100	100	Proper Root Placement	N/A	N/A	N/A
OG661	OG0001977.0	N/A	HORVU6Hr1G061870	Brast04G119500	Brahy.S04G0126500	Brahy.D03G0695100	Bradi3g50350	Union	Phylogenetic-only	98	100	Proper Root Placement	N/A	N/A	N/A
OG662	OG0001978.0	N/A	HORVU2Hr1G070300	Brast09G060100	Brahy.S09G0058000	Brahy.D05G0098100	Bradi5g08260	Union	Phylogenetic-only	100	99	Proper Root Placement	N/A	N/A	N/A
OG663	OG0001979.0	N/A	HORVU2Hr1G108180	Brast09G220900	Brahy.S09G0230100	Brahy.D05G0304600	Bradi5g22820	Union	Phylogenetic-only	100	100	Proper Root Placement	N/A	N/A	N/A
OG664	OG0001981.0	OG11985	HORVU2Hr1G100100	Brast09G201400	Brahy.S09G0208200	Brahy.D05G0282500	Bradi5g21140	Intersect	N/A	100	100	Proper Root Placement	N/A	N/A	N/A
OG665	OG0001991.0	OG12478	HORVU2Hr1G070000	Brast09G059500	Brahy.S09G0057300	Brahy.D05G0097400	Bradi5g08210	Intersect	N/A	100	100	Proper Root Placement	N/A	N/A	N/A
OG666	OG0001992.0	OG11990	HORVU2Hr1G099580	Brast09G203300	Brahy.S09G0210700	Brahy.D05G0284800	Bradi5g21336	Intersect	N/A	100	100	Proper Root Placement	N/A	N/A	N/A
OG667	OG0001995.0	N/A	HORVU2Hr1G090740	Brast09G149400	Brahy.S09G0153200	Brahy.D05G0216900	Bradi5g16300	Union	Phylogenetic-only	100	100	Proper Root Placement	N/A	N/A	N/A
OG668	OG0002000.0	OG11768	HORVU2Hr1G089140	Brast09G143400	Brahy.S09G0146800	Brahy.D05G0209800	Bradi5g15741	Intersect	N/A	100	100	Proper Root Placement	N/A	N/A	N/A
OG669	OG0002002.0	OG09233	HORVU6Hr1G058750	Brast04G132100	Brahy.S04G0139900	Brahy.D03G0680400	Bradi3g49230	Intersect	N/A	99	100	Proper Root Placement	N/A	N/A	N/A
OG670	OG0002004.0	OG12349	HORVU2Hr1G066620	Brast09G044100	Brahy.S09G0290000	Brahy.D05G0070900	Bradi5g05150	Intersect	N/A	100	100	Proper Root Placement	N/A	N/A	N/A
OG671	OG0002005.0	N/A	HORVU2Hr1G096920	Brast09G168400	Brahy.S09G0173200	Brahy.D05G0240400	Bradi5g18020	Union	Phylogenetic-only	100	100	Proper Root Placement	N/A	N/A	N/A
OG672	OG0002006.0	N/A	HORVU2Hr1G066910	Brast09G046100	Brahy.S09G0287800	Brahy.D05G0074300	Bradi5g05650	Union	Phylogenetic-only	100	100	Proper Root Placement	N/A	N/A	N/A
OG673	OG0002008.0	OG12406	HORVU2Hr1G074220	Brast09G077300	Brahy.S09G0077600	Brahy.D05G0123600	Bradi5g09817	Intersect	N/A	100	100	Proper Root Placement	N/A	N/A	N/A
OG674	OG0002012.0	N/A	HORVU1Hr1G081810	Brast09G200800	Brahy.S09G0207600	Brahy.D05G0281900	Bradi5g21080	Union	Phylogenetic-only	100	100	Proper Root Placement	N/A	N/A	N/A
OG675	OG0002018.0	N/A	HORVU1Hr1G023160	Brast03G087700	Brahy.S03G0096800	Brahy.D03G0303300	Bradi3g20960	Union	Phylogenetic-only	100	100	Proper Root Placement	N/A	N/A	N/A
OG676	OG0002019.0	OG12490	HORVU2Hr1G068120	Brast09G051200	Brahy.S09G0047200	Brahy.D05G0085900	Bradi5g07170	Intersect	N/A	95	100	Proper Root Placement	N/A	N/A	N/A
OG677	OG0002020.0	N/A	HORVU6Hr1G072320	Brast04G191300	Brahy.S04G0205400	Brahy.D03G0608000	Bradi3g44130	Union	Phylogenetic-only	100	100	Proper Root Placement	N/A	N/A	N/A
OG678	OG0002021.0	OG12460	HORVU2Hr1G068630	Brast09G048600	Brahy.S09G0049400	Brahy.D05G0089200	Bradi5g07380	Intersect	N/A	100	67	Proper Root Placement	N/A	N/A	N/A
OG679	OG0002022.0	OG09124	HORVU6Hr1G051450	Brast04G155300	Brahy.S04G0166200	Brahy.D03G0651800	Bradi3g47250	Intersect	N/A	93	84	Proper Root Placement	N/A	N/A	N/A
OG680	OG0002023.0	OG12000	HORVU2Hr1G099220	Brast09G206600	Brahy.S09G0214200	Brahy.D05G0288800	Bradi5g21650	Intersect	N/A	100	100	Proper Root Placement	N/A	N/A	N/A
OG681	OG0002025.0	N/A	HORVU2Hr1G111140	Brast09G243000	Brahy.S09G0253500	Brahy.D05G0330200	Bradi5g24800	Union	Phylogenetic-only	100	100	Proper Root Placement	N/A	N/A	N/A
OG682	OG0002026.0	OG09390	HORVU6Hr1G068150	Brast04G094100	Brahy.S04G0099400	Brahy.D03G0724300	Bradi3g52505	Intersect	N/A	100	100	Proper Root Placement	N/A	N/A	N/A
OG683	OG0002028.0	N/A	HORVU2Hr1G068050	Brast09G053300	Brahy.S09G0046100	Brahy.D05G0084700	Bradi5g07100	Union	Phylogenetic-only	100	100	Proper Root Placement	N/A	N/A	N/A
OG684	OG0002031.0	OG11549	HORVU2Hr1G078630	Brast09G097500	Brahy.S09G0098500	Brahy.D05G0149900	Bradi5g11660	Intersect	N/A	100	99	Proper Root Placement	N/A	N/A	N/A
OG685	OG0002033.0	N/A	HORVU6Hr1G062960	Brast04G115700	Brahy.S04G0122800	Brahy.D03G0699500	Bradi3g50660	Union	Phylogenetic-only	96	100	Proper Root Placement	N/A	N/A	N/A
OG686	OG0002035.0	OG09176	HORVU6Hr1G055260	Brast04G145000	Brahy.S04G0154500	Brahy.D03G0664800	Bradi3g48130	Intersect	N/A	89	95	Proper Root Placement	N/A	N/A	N/A
OG687	OG0002039.0	OG12527	HORVU2Hr1G077080	Brast09G092400	Brahy.S09G0093400	Brahy.D05G0147200	Bradi5g11340	Intersect	N/A	100	100	Proper Root Placement	N/A	N/A	N/A
OG688	OG0002040.0	OG09350	HORVU6Hr1G066510	Brast04G101300	Brahy.S04G0107200	Brahy.D03G0717500	Bradi3g51990	Intersect	N/A	100	100	Proper Root Placement	N/A	N/A	N/A
OG689	OG0002045.0	N/A	HORVU4Hr1G082590	Brast04G215800	Brahy.S04G0241800	Brahy.D03G0142900	Bradi3g10220	Union	Phylogenetic-only	100	100	Proper Root Placement	N/A	N/A	N/A
OG690	OG0002047.0	OG11651	HORVU2Hr1G083410	Brast09G121500	Brahy.S09G0124200	Brahy.D05G0178000	Bradi5g13663	Filtered – Root Placement	Root placed on B. stacei branch	N/A	100	Root placed on B. stacei branch	49	N/A	N/A
OG691	OG0002048.0	N/A	HORVU5Hr1G082610	Brast03G097800	Brahy.S03G0107800	Brahy.D03G0314600	Bradi3g21721	Union	Phylogenetic-only	100	100	Proper Root Placement	N/A	N/A	N/A
OG692	OG0002049.0	N/A	HORVU7Hr1G073410	Brast03G039600	Brahy.S03G0043000	Brahy.D03G0199200	Bradi3g14520	Union	Phylogenetic-only	100	100	Proper Root Placement	N/A	N/A	N/A
OG693	OG0002055.0	OG09573	HORVU6Hr1G091720	Brast04G056700	Brahy.S04G0060200	Brahy.D03G0767800	Bradi3g55710	Intersect	N/A	100	100	Proper Root Placement	N/A	N/A	N/A
OG694	OG0002065.0	N/A	HORVU6Hr1G019840	Brast04G306600	Brahy.S04G0331600	Brahy.D03G0042000	Bradi3g03490	Union	Phylogenetic-only	100	100	Proper Root Placement	N/A	N/A	N/A
OG695	OG0002066.0	N/A	HORVU0Hr1G011660	Brast03G087200	Brahy.S03G0096300	Brahy.D03G0302400	Bradi3g20916	Union	Phylogenetic-only	98	87	Proper Root Placement	N/A	N/A	N/A
OG696	OG0002067.0	N/A	HORVU0Hr1G023490	Brast03G245800	Brahy.S03G0268800	Brahy.D03G0510600	Bradi3g37440	Filtered – Total dS ≥ 1.0	Total dS = 3.3002	100	96	Proper Root Placement	N/A	N/A	N/A
OG697	OG0002073.0	N/A	HORVU0Hr1G017000	Brast03G228500	Brahy.S03G0251100	Brahy.D03G0488100	Bradi3g35910	Union	Phylogenetic-only	100	100	Proper Root Placement	N/A	N/A	N/A
OG698	OG0002076.0	N/A	HORVU6Hr1G030140	Brast04G279400	Brahy.S04G0301900	Brahy.D03G0075900	Bradi3g05780	Union	Phylogenetic-only	100	100	Proper Root Placement	N/A	N/A	N/A
OG700	OG0002097.0	N/A	HORVU7Hr1G086340	Brast03G006100	Brahy.S03G0007700	Brahy.D03G0251300	Bradi3g17715	Union	Phylogenetic-only	68	100	Proper Root Placement	N/A	N/A	N/A
OG701	OG0002099.0	N/A	HORVU6Hr1G066260	Brast04G102500	Brahy.S04G0108500	Brahy.D03G0715800	Bradi3g51872	Filtered – Root Placement	Root placed on B. hybridum D branch	N/A	N/A	Root placed on B. hybridum D branch	58	N/A	N/A
OG702	OG0002100.0	N/A	HORVU6Hr1G088880	Brast04G067600	Brahy.S04G0071800	Brahy.D03G0754900	Bradi3g54770	Union	Phylogenetic-only	98	100	Proper Root Placement	N/A	N/A	N/A
OG703	OG0002103.0	N/A	HORVU5Hr1G083300	Brast04G305600	Brahy.S04G0330400	Brahy.D03G0043200	Bradi3g03550	Filtered – Root Placement	Root placed on B. stacei branch	N/A	100	Root placed on B. stacei branch	71	N/A	N/A
OG705	OG0002219.0	N/A	HORVU5Hr1G111240	Brast01G127600	Brahy.S01G0136000	Brahy.D02G0688600	Bradi2g51560	Union	Phylogenetic-only	100	100	Proper Root Placement	N/A	N/A	N/A
OG706	OG0002224.0	OG07449	HORVU1Hr1G092640	Brast08G012600	Brahy.S08G0013400	Brahy.D02G0214700	Bradi2g15500	Intersect	N/A	100	100	Proper Root Placement	N/A	N/A	N/A
OG707	OG0002243.0	N/A	HORVU5Hr1G050240	Brast10G099500	Brahy.S10G0105300	Brahy.D04G0117400	Bradi4g08340	Union	Phylogenetic-only	100	100	Proper Root Placement	N/A	N/A	N/A
OG708	OG0002253.0	N/A	HORVU5Hr1G001360	Brast10G006100	Brahy.S10G0006600	Brahy.D04G0007300	Bradi4g00775	Union	Phylogenetic-only	100	100	Proper Root Placement	N/A	N/A	N/A
OG709	OG0002269.0	N/A	HORVU2Hr1G113160	Brast10G181400	Brahy.S10G0201400	Brahy.D04G0155500	Bradi4g10630	Filtered – Total dS ≥ 1.0	Total dS = 2.2682	100	100	Proper Root Placement	N/A	N/A	N/A
OG710	OG0002288.0	N/A	HORVU5Hr1G039870	Brast05G261100	Brahy.S05G0286200	Brahy.D04G0602000	Bradi4g41890	Filtered – Root Placement	Root placed on B. stacei branch	N/A	100	Root placed on B. stacei branch	31	N/A	N/A
OG711	OG0002305.0	OG11395	HORVU5Hr1G023090	Brast10G053700	Brahy.S10G0057600	Brahy.D04G0066000	Bradi4g04820	Intersect	N/A	99	100	Proper Root Placement	N/A	N/A	N/A
OG712	OG0002330.0	N/A	HORVU3Hr1G083190	Brast02G192300	Brahy.S02G0202300	Brahy.D01G0847100	Bradi1g61540	Union	Phylogenetic-only	100	100	Proper Root Placement	N/A	N/A	N/A
OG713	OG0002337.0	N/A	HORVU5Hr1G112610	Brast02G165700	Brahy.S02G0174000	Brahy.D01G0875500	Bradi1g63700	Union	Phylogenetic-only	100	100	Proper Root Placement	N/A	N/A	N/A
OG714	OG0002373.0	N/A	HORVU2Hr1G102050	Brast06G030800	Brahy.S06G0032000	Brahy.D01G0251300	Bradi1g19470	Union	Phylogenetic-only	98	98	Proper Root Placement	N/A	N/A	N/A
OG715	OG0002380.0	N/A	HORVU4Hr1G071310	Brast07G235700	Brahy.S07G0260900	Brahy.D01G0396100	Bradi1g30150	Union	Phylogenetic-only	100	99	Proper Root Placement	N/A	N/A	N/A
OG716	OG0002405.0	N/A	HORVU7Hr1G036500	Brast07G076900	Brahy.S07G0083300	Brahy.D01G0604700	Bradi1g45644	Union	Phylogenetic-only	100	98	Proper Root Placement	N/A	N/A	N/A
OG717	OG0002409.0	N/A	HORVU7Hr1G098280	Brast07G195100	Brahy.S07G0216900	Brahy.D01G0453000	Bradi1g33840	Union	Phylogenetic-only	100	100	Proper Root Placement	N/A	N/A	N/A
OG718	OG0002412.0	N/A	HORVU1Hr1G010400	Brast07G000400	Brahy.S07G0001000	Brahy.D01G0706800	Bradi1g52470	Union	Phylogenetic-only	96	100	Proper Root Placement	N/A	N/A	N/A
OG719	OG0002414.0	N/A	HORVU0Hr1G008750	Brast07G014500	Brahy.S07G0015400	Brahy.D01G0687900	Bradi1g51120	Union	Phylogenetic-only	99	86	Proper Root Placement	N/A	N/A	N/A
OG720	OG0002424.0	OG03068	HORVU4Hr1G080780	Brast02G032600	Brahy.S02G0034600	Brahy.D01G1035700	Bradi1g76020	Intersect	N/A	100	100	Proper Root Placement	N/A	N/A	N/A
OG721	OG0002426.0	OG04407	HORVU2Hr1G029350	Brast06G044700	Brahy.S06G0046800	Brahy.D01G0266700	Bradi1g20640	Intersect	N/A	100	99	Proper Root Placement	N/A	N/A	N/A
OG722	OG0002430.0	N/A	HORVU5Hr1G047640	Brast02G105100	Brahy.S02G0121100	Brahy.D01G0935800	Bradi1g68120	Union	Phylogenetic-only	97	97	Proper Root Placement	N/A	N/A	N/A
OG723	OG0002436.0	N/A	HORVU5Hr1G122190	Brast07G005700	Brahy.S07G0006500	Brahy.D01G0700200	Bradi1g51954	Union	Phylogenetic-only	100	100	Proper Root Placement	N/A	N/A	N/A
OG724	OG0002440.0	OG04796	HORVU2Hr1G014440	Brast06G003000	Brahy.S06G0002400	Brahy.D01G0217100	Bradi1g16680	Intersect	N/A	100	100	Proper Root Placement	N/A	N/A	N/A
OG727	OG0002473.0	OG09165	HORVU6Hr1G054280	Brast04G147600	Brahy.S04G0157800	Brahy.D03G0661700	Bradi3g47930	Intersect	N/A	100	100	Proper Root Placement	N/A	N/A	N/A
OG728	OG0002475.0	N/A	HORVU6Hr1G022360	Brast04G300300	Brahy.S04G0324700	Brahy.D03G0050300	Bradi3g04061	Union	Phylogenetic-only	100	100	Proper Root Placement	N/A	N/A	N/A
OG729	OG0002479.0	N/A	HORVU1Hr1G045020	Brast03G018900	Brahy.S03G0021300	Brahy.D03G0228000	Bradi3g16427	Union	Phylogenetic-only	98	100	Proper Root Placement	N/A	N/A	N/A
OG730	OG0002482.0	N/A	HORVU6Hr1G090870	Brast03G030400	Brahy.S03G0033600	Brahy.D03G0213600	Bradi3g15473	Union	Phylogenetic-only	100	100	Proper Root Placement	N/A	N/A	N/A
OG731	OG0002487.0	N/A	HORVU1Hr1G004660	Brast03G075500	Brahy.S03G0082700	Brahy.D03G0286100	Bradi3g19730	Union	Phylogenetic-only	97	99	Proper Root Placement	N/A	N/A	N/A
OG733	OG0002492.0	N/A	HORVU6Hr1G063100	Brast04G115100	Brahy.S04G0122100	Brahy.D03G0700400	Bradi3g50726	Union	Phylogenetic-only	100	100	Proper Root Placement	N/A	N/A	N/A
OG734	OG0002522.0	N/A	HORVU2Hr1G026980	Brast03G173400	Brahy.S03G0193000	Brahy.D03G0418600	Bradi3g30820	Union	Phylogenetic-only	100	100	Proper Root Placement	N/A	N/A	N/A
OG735	OG0002526.0	N/A	HORVU6Hr1G082230	Brast04G233800	Brahy.S04G0252200	Brahy.D03G0131500	Bradi3g09495	Union	Phylogenetic-only	100	100	Proper Root Placement	N/A	N/A	N/A
OG737	OG0002564.0	OG08688	HORVU1Hr1G050300	Brast03G206900	Brahy.S03G0228200	Brahy.D03G0461800	Bradi3g34097	Intersect	N/A	96	95	Proper Root Placement	N/A	N/A	N/A
OG738	OG0002571.0	N/A	HORVU6Hr1G089510	Brast01G290100	Brahy.S01G0300200	Brahy.D02G0154200	Bradi2g11050	Union	Phylogenetic-only	100	100	Proper Root Placement	N/A	N/A	N/A
OG739	OG0002572.0	N/A	HORVU1Hr1G029460	Brast08G174000	Brahy.S08G0187100	Brahy.D02G0425400	Bradi2g32520	Union	Phylogenetic-only	100	100	Proper Root Placement	N/A	N/A	N/A
OG740	OG0002576.0	OG06597	HORVU3Hr1G083310	Brast01G076700	Brahy.S01G0081800	Brahy.D02G0748100	Bradi2g56050	Intersect	N/A	99	100	Proper Root Placement	N/A	N/A	N/A
OG742	OG0002590.0	OG06851	HORVU3Hr1G106850	Brast01G022700	Brahy.S01G0025000	Brahy.D02G0811900	Bradi2g60705	Intersect	N/A	100	100	Proper Root Placement	N/A	N/A	N/A
OG743	OG0002593.0	N/A	HORVU1Hr1G081900	Brast08G052500	Brahy.S08G0055200	Brahy.D02G0265500	Bradi2g19177	Union	Phylogenetic-only	100	100	Proper Root Placement	N/A	N/A	N/A
OG744	OG0002594.0	N/A	HORVU3Hr1G080440	Brast01G107200	Brahy.S01G0113900	Brahy.D02G0712200	Bradi2g53330	Union	Phylogenetic-only	100	100	Proper Root Placement	N/A	N/A	N/A
OG745	OG0002608.0	N/A	HORVU5Hr1G010880	Brast08G077200	Brahy.S08G0077200	Brahy.D02G0290200	Bradi2g21010	Union	Phylogenetic-only	100	100	Proper Root Placement	N/A	N/A	N/A
OG746	OG0002633.0	N/A	HORVU2Hr1G039850	Brast01G277400	Brahy.S01G0286500	Brahy.D02G0171400	Bradi2g12080	Union	Phylogenetic-only	100	100	Proper Root Placement	N/A	N/A	N/A
OG747	OG0002635.0	OG06767	HORVU3Hr1G094440	Brast01G042000	Brahy.S01G0045400	Brahy.D02G0788500	Bradi2g59047	Intersect	N/A	100	100	Proper Root Placement	N/A	N/A	N/A
OG748	OG0002641.0	N/A	HORVU1Hr1G078460	Brast08G037600	Brahy.S08G0039500	Brahy.D02G0246400	Bradi2g17730	Union	Phylogenetic-only	100	100	Proper Root Placement	N/A	N/A	N/A
OG749	OG0002642.0	N/A	HORVU4Hr1G045580	Brast01G368700	Brahy.S01G0385900	Brahy.D02G0061000	Bradi2g04430	Union	Phylogenetic-only	100	100	Proper Root Placement	N/A	N/A	N/A
OG750	OG0002651.0	N/A	HORVU1Hr1G074820	Brast08G107800	Brahy.S08G0115200	Brahy.D02G0337900	Bradi2g24220	Union	Phylogenetic-only	100	100	Proper Root Placement	N/A	N/A	N/A
OG752	OG0002666.0	N/A	HORVU1Hr1G002600	Brast08G245600	Brahy.S08G0267400	Brahy.D02G0528800	Bradi2g39710	Union	Phylogenetic-only	100	100	Proper Root Placement	N/A	N/A	N/A
OG753	OG0002677.0	N/A	HORVU5Hr1G012240	Brast08G167000	Brahy.S08G0181000	Brahy.D02G0417500	Bradi2g31690	Union	Phylogenetic-only	100	100	Proper Root Placement	N/A	N/A	N/A
OG754	OG0002682.0	N/A	HORVU0Hr1G019670	Brast01G401100	Brahy.S01G0420700	Brahy.D02G0019200	Bradi2g01590	Union	Phylogenetic-only	100	100	Proper Root Placement	N/A	N/A	N/A
OG757	OG0002706.0	N/A	HORVU6Hr1G075240	Brast01G260900	Brahy.S01G0268200	Brahy.D02G0191300	Bradi2g13520	Union	Phylogenetic-only	100	100	Proper Root Placement	N/A	N/A	N/A
OG759	OG0002709.0	N/A	HORVU3Hr1G023700	Brast01G238200	Brahy.S01G0446400	Brahy.D02G0554700	Bradi2g41636	Union	Phylogenetic-only	98	100	Proper Root Placement	N/A	N/A	N/A
OG760	OG0002716.0	OG07810	HORVU1Hr1G074660	Brast08G108100	Brahy.S08G0115600	Brahy.D02G0338200	Bradi2g24260	Intersect	N/A	100	100	Proper Root Placement	N/A	N/A	N/A
OG761	OG0002722.0	N/A	HORVU7Hr1G083270	Brast08G162400	Brahy.S08G0174000	Brahy.D02G0409000	Bradi2g30695	Union	Phylogenetic-only	100	100	Proper Root Placement	N/A	N/A	N/A
OG762	OG0002735.0	N/A	HORVU5Hr1G077910	Brast05G178800	Brahy.S05G0199400	Brahy.D04G0505700	Bradi4g34940	Union	Phylogenetic-only	100	100	Proper Root Placement	N/A	N/A	N/A
OG763	OG0002746.0	N/A	HORVU2Hr1G088440	Brast03G101900	Brahy.S03G0113000	Brahy.D04G0183100	Bradi4g12080	Filtered – Total dS ≥ 1.0	Total dS = 8.1958	100	100	Proper Root Placement	N/A	N/A	N/A
OG764	OG0002755.0	N/A	HORVU7Hr1G003850	Brast10G020500	Brahy.S10G0021800	Brahy.D04G0025300	Bradi4g02110	Union	Phylogenetic-only	100	100	Proper Root Placement	N/A	N/A	N/A
OG765	OG0002756.0	N/A	HORVU5Hr1G089860	Brast05G234200	Brahy.S05G0257300	Brahy.D04G0571300	Bradi4g39560	Union	Phylogenetic-only	100	100	Proper Root Placement	N/A	N/A	N/A
OG766	OG0002761.0	N/A	HORVU0Hr1G013110	Brast05G182600	Brahy.S05G0203200	Brahy.D04G0510800	Bradi4g35287	Union	Phylogenetic-only	100	86	Proper Root Placement	N/A	N/A	N/A
OG767	OG0002773.0	N/A	HORVU5Hr1G046970	Brast05G292800	Brahy.S05G0320200	Brahy.D04G0638500	Bradi4g44480	Union	Phylogenetic-only	100	100	Proper Root Placement	N/A	N/A	N/A
OG768	OG0002780.0	N/A	HORVU4Hr1G089850	Brast10G003600	Brahy.S10G0004100	Brahy.D04G0003900	Bradi4g00482	Union	Phylogenetic-only	100	84	Proper Root Placement	N/A	N/A	N/A
OG769	OG0002791.0	N/A	HORVU5Hr1G077700	Brast05G223300	Brahy.S05G0246100	Brahy.D04G0560100	Bradi4g38690	Union	Phylogenetic-only	76	77	Proper Root Placement	N/A	N/A	N/A
OG770	OG0002796.0	OG10933	HORVU5Hr1G047550	Brast05G296100	Brahy.S05G0324000	Brahy.D04G0642900	Bradi4g44832	Intersect	N/A	100	100	Proper Root Placement	N/A	N/A	N/A
OG771	OG0002800.0	N/A	HORVU2Hr1G093140	Brast05G149200	Brahy.S05G0167400	Brahy.D04G0469000	Bradi4g32330	Union	Phylogenetic-only	100	100	Proper Root Placement	N/A	N/A	N/A
OG772	OG0002804.0	OG11343	HORVU5Hr1G017680	Brast10G029800	Brahy.S10G0031200	Brahy.D04G0039000	Bradi4g02970	Intersect	N/A	100	100	Proper Root Placement	N/A	N/A	N/A
OG774	OG0002808.0	N/A	HORVU5Hr1G076430	Brast05G175800	Brahy.S05G0196400	Brahy.D04G0502000	Bradi4g34690	Union	Phylogenetic-only	100	100	Proper Root Placement	N/A	N/A	N/A
OG775	OG0002814.0	N/A	HORVU5Hr1G063330	Brast05G133600	Brahy.S05G0150500	Brahy.D04G0450400	Bradi4g30940	Union	Phylogenetic-only	100	100	Proper Root Placement	N/A	N/A	N/A
OG776	OG0002830.0	N/A	HORVU4Hr1G021700	Brast05G015600	Brahy.S05G0017000	Brahy.D04G0367600	Bradi4g25430	Union	Phylogenetic-only	100	100	Proper Root Placement	N/A	N/A	N/A
OG778	OG0002833.0	N/A	HORVU5Hr1G070290	Brast05G154000	Brahy.S05G0172700	Brahy.D04G0475600	Bradi4g32810	Union	Phylogenetic-only	100	100	Proper Root Placement	N/A	N/A	N/A
OG779	OG0002835.0	OG11241	HORVU5Hr1G000800	Brast10G004300	Brahy.S10G0004800	Brahy.D04G0004700	Bradi4g00530	Filtered – Root Placement	Root placed on B. hybridum D branch	N/A	N/A	Root placed on B. hybridum D branch	0	N/A	N/A
OG780	OG0002841.0	N/A	HORVU2Hr1G120530	Brast10G139800	Brahy.S10G0156400	Brahy.D04G0220800	Bradi4g14920	Union	Phylogenetic-only	100	100	Proper Root Placement	N/A	N/A	N/A
OG782	OG0002848.0	N/A	HORVU4Hr1G044120	Brast05G062900	Brahy.S05G0067100	Brahy.D04G0298400	Bradi4g21120	Union	Phylogenetic-only	100	100	Proper Root Placement	N/A	N/A	N/A
OG783	OG0002860.0	OG05629	HORVU7Hr1G116640	Brast07G234300	Brahy.S07G0259500	Brahy.D01G0397800	Bradi1g30273	Intersect	N/A	93	100	Proper Root Placement	N/A	N/A	N/A
OG784	OG0002872.0	N/A	HORVU7Hr1G093360	Brast07G172200	Brahy.S07G0192200	Brahy.D01G0481500	Bradi1g35742	Union	Phylogenetic-only	100	100	Proper Root Placement	N/A	N/A	N/A
OG785	OG0002886.0	N/A	HORVU4Hr1G062870	Brast07G017600	Brahy.S07G0018800	Brahy.D01G0683900	Bradi1g50850	Filtered – Root Placement	Root placed on B. hybridum D branch	N/A	N/A	Root placed on B. hybridum D branch	58	N/A	N/A
OG786	OG0002892.0	N/A	HORVU2Hr1G044360	Brast06G013600	Brahy.S06G0014100	Brahy.D01G0231500	Bradi1g17870	Union	Phylogenetic-only	100	100	Proper Root Placement	N/A	N/A	N/A
OG787	OG0002894.0	N/A	HORVU5Hr1G088970	Brast02G051800	Brahy.S02G0055400	Brahy.D01G1012200	Bradi1g74210	Union	Phylogenetic-only	100	100	Proper Root Placement	N/A	N/A	N/A
OG788	OG0002906.0	OG04260	HORVU2Hr1G016100	Brast06G005900	Brahy.S06G0006400	Brahy.D01G0221000	Bradi1g17160	Intersect	N/A	100	87	Proper Root Placement	N/A	N/A	N/A
OG789	OG0002912.0	N/A	HORVU0Hr1G003260	Brast06G082200	Brahy.S06G0086100	Brahy.D01G0310200	Bradi1g23910	Union	Phylogenetic-only	100	97	Proper Root Placement	N/A	N/A	N/A
OG790	OG0002919.0	N/A	HORVU5Hr1G054970	Brast02G245300	Brahy.S02G0261400	Brahy.D01G0178800	Bradi1g13760	Union	Phylogenetic-only	100	100	Proper Root Placement	N/A	N/A	N/A
OG791	OG0002920.0	N/A	HORVU4Hr1G008610	Brast02G285900	Brahy.S02G0306300	Brahy.D01G0133100	Bradi1g10520	Union	Phylogenetic-only	100	100	Proper Root Placement	N/A	N/A	N/A
OG792	OG0002921.0	OG05627	HORVU7Hr1G116690	Brast07G234500	Brahy.S07G0259700	Brahy.D01G0397600	Bradi1g30260	Intersect	N/A	100	100	Proper Root Placement	N/A	N/A	N/A
OG793	OG0002925.0	N/A	HORVU7Hr1G091250	Brast07G180100	Brahy.S07G0201300	Brahy.D01G0471200	Bradi1g35050	Union	Phylogenetic-only	100	100	Proper Root Placement	N/A	N/A	N/A
OG794	OG0002930.0	N/A	HORVU6Hr1G094720	Brast07G240600	Brahy.S07G0265900	Brahy.D01G0390500	Bradi1g29710	Union	Phylogenetic-only	100	100	Proper Root Placement	N/A	N/A	N/A
OG795	OG0002933.0	N/A	HORVU0Hr1G009900	Brast02G183600	Brahy.S02G0193000	Brahy.D01G0856800	Bradi1g62270	Union	Phylogenetic-only	100	100	Proper Root Placement	N/A	N/A	N/A
OG796	OG0002939.0	N/A	HORVU1Hr1G086360	Brast02G198500	Brahy.S02G0209100	Brahy.D01G0839200	Bradi1g61010	Union	Phylogenetic-only	100	100	Proper Root Placement	N/A	N/A	N/A
OG797	OG0002954.0	N/A	HORVU6Hr1G077270	Brast06G089200	Brahy.S06G0093500	Brahy.D01G0317400	Bradi1g24410	Union	Phylogenetic-only	100	100	Proper Root Placement	N/A	N/A	N/A
OG798	OG0002955.0	OG04171	HORVU4Hr1G011850	Brast02G237000	Brahy.S02G0251800	Brahy.D01G0188100	Bradi1g14410	Intersect	N/A	99	100	Proper Root Placement	N/A	N/A	N/A
OG799	OG0002962.0	N/A	HORVU2Hr1G017400	Brast06G009100	Brahy.S06G0009500	Brahy.D01G0224200	Bradi1g17440	Union	Phylogenetic-only	100	100	Proper Root Placement	N/A	N/A	N/A
OG800	OG0002965.0	N/A	HORVU7Hr1G092810	Brast07G174900	Brahy.S07G0195500	Brahy.D01G0479000	Bradi1g35604	Union	Phylogenetic-only	100	99	Proper Root Placement	N/A	N/A	N/A
OG802	OG0002986.0	OG05286	HORVU7Hr1G036380	Brast07G076200	Brahy.S07G0082600	Brahy.D01G0605800	Bradi1g45727	Intersect	N/A	100	100	Proper Root Placement	N/A	N/A	N/A
OG803	OG0002989.0	N/A	HORVU7Hr1G108510	Brast07G232500	Brahy.S07G0257400	Brahy.D01G0400900	Bradi1g30462	Union	Phylogenetic-only	100	100	Proper Root Placement	N/A	N/A	N/A
OG804	OG0002993.0	N/A	HORVU1Hr1G082950	Brast02G202900	Brahy.S02G0213200	Brahy.D01G0835000	Bradi1g60680	Union	Phylogenetic-only	100	100	Proper Root Placement	N/A	N/A	N/A
OG805	OG0002997.0	N/A	HORVU3Hr1G116080	Brast02G076200	Brahy.S02G0080900	Brahy.D01G0984200	Bradi1g71650	Union	Phylogenetic-only	99	99	Proper Root Placement	N/A	N/A	N/A
OG806	OG0002998.0	N/A	HORVU5Hr1G096950	Brast02G230000	Brahy.S02G0244100	Brahy.D01G0195800	Bradi1g14900	Union	Phylogenetic-only	100	100	Proper Root Placement	N/A	N/A	N/A
OG807	OG0003004.0	N/A	HORVU3Hr1G079480	Brast07G137800	Brahy.S07G0153400	Brahy.D01G0526200	Bradi1g38350	Union	Phylogenetic-only	100	100	Proper Root Placement	N/A	N/A	N/A
OG808	OG0003014.0	N/A	HORVU3Hr1G092310	Brast06G104800	Brahy.S06G0110400	Brahy.D01G0334300	Bradi1g25690	Union	Phylogenetic-only	83	100	Proper Root Placement	N/A	N/A	N/A
OG809	OG0003025.0	N/A	HORVU2Hr1G062910	Brast06G142000	Brahy.S06G0149500	Brahy.D01G0374100	Bradi1g28620	Union	Phylogenetic-only	100	100	Proper Root Placement	N/A	N/A	N/A
OG811	OG0003039.0	N/A	HORVU5Hr1G098290	Brast02G320300	Brahy.S02G0343900	Brahy.D01G0093000	Bradi1g07420	Union	Phylogenetic-only	100	100	Proper Root Placement	N/A	N/A	N/A
OG812	OG0003050.0	N/A	HORVU6Hr1G005060	Brast09G042000	Brahy.S09G0292200	Brahy.D05G0067700	Bradi5g04810	Union	Phylogenetic-only	99	100	Proper Root Placement	N/A	N/A	N/A
OG813	OG0003053.0	N/A	HORVU2Hr1G104300	Brast09G209700	Brahy.S09G0217800	Brahy.D05G0292200	Bradi5g21895	Union	Phylogenetic-only	100	100	Proper Root Placement	N/A	N/A	N/A
OG814	OG0003064.0	OG11705	HORVU2Hr1G085960	Brast09G131900	Brahy.S09G0135100	Brahy.D05G0191800	Bradi5g14630	Intersect	N/A	84	90	Proper Root Placement	N/A	N/A	N/A
OG815	OG0003071.0	OG12223	HORVU2Hr1G124930	Brast09G266000	Brahy.S09G0277800	Brahy.D05G0361000	Bradi5g27130	Intersect	N/A	100	100	Proper Root Placement	N/A	N/A	N/A
OG817	OG0003088.0	N/A	HORVU5Hr1G087560	Brast09G247000	Brahy.S09G0257500	Brahy.D05G0335300	Bradi5g25175	Union	Phylogenetic-only	100	100	Proper Root Placement	N/A	N/A	N/A
OG820	OG0003103.0	N/A	HORVU5Hr1G115250	Brast04G253600	Brahy.S04G0274000	Brahy.D03G0109300	Bradi3g07980	Union	Phylogenetic-only	100	100	Proper Root Placement	N/A	N/A	N/A
OG821	OG0003104.0	N/A	HORVU6Hr1G068350	Brast04G093700	Brahy.S04G0099000	Brahy.D03G0724900	Bradi3g52537	Union	Phylogenetic-only	100	100	Proper Root Placement	N/A	N/A	N/A
OG822	OG0003109.0	N/A	HORVU1Hr1G055490	Brast03G201700	Brahy.S03G0222700	Brahy.D03G0454000	Bradi3g33620	Union	Phylogenetic-only	100	100	Proper Root Placement	N/A	N/A	N/A
OG823	OG0003116.0	N/A	HORVU0Hr1G031650	Brast04G235300	Brahy.S04G0253700	Brahy.D03G0130100	Bradi3g09407	Filtered – Total dS ≥ 1.0	Total dS = 1.623	100	100	Proper Root Placement	N/A	N/A	N/A
OG825	OG0003138.0	N/A	HORVU2Hr1G099730	Brast04G307100	Brahy.S04G0332000	Brahy.D03G0041600	Bradi3g03460	Union	Phylogenetic-only	100	100	Proper Root Placement	N/A	N/A	N/A
OG826	OG0003152.0	N/A	HORVU6Hr1G027050	Brast03G308500	Brahy.S03G0335500	Brahy.D03G0589400	Bradi3g43050	Union	Phylogenetic-only	100	100	Proper Root Placement	N/A	N/A	N/A
OG827	OG0003158.0	N/A	HORVU7Hr1G009840	Brast10G079200	Brahy.S10G0085300	Brahy.D03G0637500	Bradi3g46136	Filtered – Total dS ≥ 1.0	Total dS = 2.2005	100	100	Proper Root Placement	N/A	N/A	N/A
OG828	OG0003159.0	N/A	HORVU6Hr1G091490	Brast04G057800	Brahy.S04G0061300	Brahy.D03G0766100	Bradi3g55596	Union	Phylogenetic-only	100	100	Proper Root Placement	N/A	N/A	N/A
OG830	OG0003176.0	N/A	HORVU0Hr1G032120	Brast04G095500	Brahy.S04G0101100	Brahy.D03G0722800	Bradi3g52380	Union	Phylogenetic-only	100	100	Proper Root Placement	N/A	N/A	N/A
OG831	OG0003180.0	N/A	HORVU5Hr1G094700	Brast04G217900	Brahy.S04G0239200	Brahy.D03G0146400	Bradi3g10430	Union	Phylogenetic-only	100	100	Proper Root Placement	N/A	N/A	N/A
OG832	OG0003195.0	N/A	HORVU6Hr1G026610	Brast03G230500	Brahy.S03G0253400	Brahy.D03G0490800	Bradi3g36140	Union	Phylogenetic-only	95	95	Proper Root Placement	N/A	N/A	N/A
OG833	OG0003223.0	OG05958	HORVU3Hr1G056330	Brast01G205300	Brahy.S01G0218800	Brahy.D02G0596600	Bradi2g44550	Intersect	N/A	100	100	Proper Root Placement	N/A	N/A	N/A
OG834	OG0003230.0	N/A	HORVU1Hr1G059580	Brast08G153500	Brahy.S08G0163800	Brahy.D02G0398100	Bradi2g28254	Union	Phylogenetic-only	99	100	Proper Root Placement	N/A	N/A	N/A
OG835	OG0003233.0	N/A	HORVU1Hr1G014580	Brast08G231500	Brahy.S08G0250800	Brahy.D02G0507600	Bradi2g38170	Union	Phylogenetic-only	100	100	Proper Root Placement	N/A	N/A	N/A
OG836	OG0003236.0	OG07710	HORVU1Hr1G068320	Brast08G077900	Brahy.S08G0082000	Brahy.D02G0296300	Bradi2g21407	Intersect	N/A	100	100	Proper Root Placement	N/A	N/A	N/A
OG838	OG0003239.0	OG07057	HORVU3Hr1G018190	Brast01G374800	Brahy.S01G0392500	Brahy.D02G0054200	Bradi2g03930	Intersect	N/A	100	100	Proper Root Placement	N/A	N/A	N/A
OG839	OG0003241.0	N/A	HORVU3Hr1G093030	Brast01G048300	Brahy.S01G0052300	Brahy.D02G0781100	Bradi2g58520	Union	Phylogenetic-only	100	100	Proper Root Placement	N/A	N/A	N/A
OG840	OG0003243.0	OG06975	HORVU3Hr1G006000	Brast01G401600	Brahy.S01G0421200	Brahy.D02G0018700	Bradi2g01550	Intersect	N/A	100	100	Proper Root Placement	N/A	N/A	N/A
OG841	OG0003246.0	N/A	HORVU1Hr1G067430	Brast01G263500	Brahy.S01G0271000	Brahy.D02G0188400	Bradi2g13290	Union	Phylogenetic-only	100	100	Proper Root Placement	N/A	N/A	N/A
OG842	OG0003247.0	N/A	HORVU1Hr1G063240	Brast08G134100	Brahy.S08G0142600	Brahy.D02G0374800	Bradi2g26640	Union	Phylogenetic-only	100	99	Proper Root Placement	N/A	N/A	N/A
OG843	OG0003258.0	OG07734	HORVU1Hr1G069420	Brast08G082800	Brahy.S08G0087600	Brahy.D02G0303700	Bradi2g22130	Intersect	N/A	100	99	Proper Root Placement	N/A	N/A	N/A
OG845	OG0003275.0	N/A	HORVU3Hr1G031000	Brast01G331900	Brahy.S01G0346900	Brahy.D02G0102500	Bradi2g07577	Union	Phylogenetic-only	100	100	Proper Root Placement	N/A	N/A	N/A
OG846	OG0003277.0	N/A	HORVU1Hr1G069360	Brast08G082300	Brahy.S08G0086900	Brahy.D02G0303200	Bradi2g22070	Filtered – Root Placement	Root placed on B. stacei branch	N/A	85	Root placed on B. stacei branch	1	N/A	N/A
OG847	OG0003287.0	N/A	HORVU3Hr1G093100	Brast01G048200	Brahy.S01G0052200	Brahy.D02G0781200	Bradi2g58530	Union	Phylogenetic-only	100	98	Proper Root Placement	N/A	N/A	N/A
OG848	OG0003290.0	OG08263	HORVU1Hr1G063380	Brast08G120800	Brahy.S08G0128300	Brahy.D02G0353400	Bradi2g25470	Intersect	N/A	100	100	Proper Root Placement	N/A	N/A	N/A
OG849	OG0003292.0	OG07332	HORVU3Hr1G035840	Brast01G309800	Brahy.S01G0323800	Brahy.D02G0129200	Bradi2g09370	Intersect	N/A	100	100	Proper Root Placement	N/A	N/A	N/A
OG852	OG0003299.0	N/A	HORVU3Hr1G024630	Brast08G173900	Brahy.S08G0187200	Brahy.D02G0425500	Bradi2g32530	Union	Phylogenetic-only	100	100	Proper Root Placement	N/A	N/A	N/A
OG853	OG0003300.0	OG07717	HORVU1Hr1G068580	Brast08G079000	Brahy.S08G0083200	Brahy.D02G0298900	Bradi2g21760	Intersect	N/A	100	100	Proper Root Placement	N/A	N/A	N/A
OG854	OG0003305.0	N/A	HORVU7Hr1G022550	Brast01G290700	Brahy.S01G0300900	Brahy.D02G0153500	Bradi2g11000	Union	Phylogenetic-only	100	100	Proper Root Placement	N/A	N/A	N/A
OG855	OG0003308.0	OG08283	HORVU1Hr1G067190	Brast08G076500	Brahy.S08G0078000	Brahy.D02G0291300	Bradi2g21090	Intersect	N/A	100	77	Proper Root Placement	N/A	N/A	N/A
OG857	OG0003314.0	OG07655	HORVU1Hr1G076910	Brast08G061700	Brahy.S08G0064900	Brahy.D02G0277700	Bradi2g19970	Intersect	N/A	100	100	Proper Root Placement	N/A	N/A	N/A
OG858	OG0003323.0	N/A	HORVU3Hr1G098400	Brast01G030400	Brahy.S01G0033300	Brahy.D02G0801800	Bradi2g60010	Union	Phylogenetic-only	100	100	Proper Root Placement	N/A	N/A	N/A
OG859	OG0003331.0	N/A	HORVU3Hr1G092600	Brast01G050500	Brahy.S01G0054800	Brahy.D02G0779000	Bradi2g58360	Union	Phylogenetic-only	100	100	Proper Root Placement	N/A	N/A	N/A
OG860	OG0003332.0	N/A	HORVU5Hr1G046350	Brast01G397000	Brahy.S01G0416400	Brahy.D02G0024600	Bradi2g02000	Union	Phylogenetic-only	99	88	Proper Root Placement	N/A	N/A	N/A
OG861	OG0003342.0	N/A	HORVU3Hr1G080930	Brast01G272600	Brahy.S01G0281300	Brahy.D02G0176500	Bradi2g12470	Union	Phylogenetic-only	100	73	Proper Root Placement	N/A	N/A	N/A
OG862	OG0003346.0	N/A	HORVU1Hr1G067880	Brast08G074300	Brahy.S08G0080300	Brahy.D02G0294700	Bradi2g21290	Union	Phylogenetic-only	100	100	Proper Root Placement	N/A	N/A	N/A
OG863	OG0003348.0	N/A	HORVU3Hr1G112880	Brast01G228800	Brahy.S01G0244600	Brahy.D02G0567700	Bradi2g42523	Union	Phylogenetic-only	100	97	Proper Root Placement	N/A	N/A	N/A
OG865	OG0003356.0	N/A	HORVU6Hr1G074810	Brast01G048000	Brahy.S01G0052000	Brahy.D02G0781600	Bradi2g58540	Union	Phylogenetic-only	99	99	Proper Root Placement	N/A	N/A	N/A
OG866	OG0003367.0	OG08335	HORVU3Hr1G068550	Brast01G160600	Brahy.S01G0171200	Brahy.D02G0649600	Bradi2g48521	Filtered – Total dS ≥ 1.0	Total dS = 53.9905	100	100	Proper Root Placement	N/A	N/A	N/A
OG867	OG0003368.0	N/A	HORVU1Hr1G059870	Brast08G160400	Brahy.S08G0168300	Brahy.D02G0400300	Bradi2g28470	Union	Phylogenetic-only	100	100	Proper Root Placement	N/A	N/A	N/A
OG868	OG0003376.0	N/A	HORVU3Hr1G078150	Brast01G118300	Brahy.S01G0126200	Brahy.D02G0699000	Bradi2g52370	Union	Phylogenetic-only	100	100	Proper Root Placement	N/A	N/A	N/A
OG869	OG0003379.0	OG06936	HORVU3Hr1G025670	Brast01G414600	Brahy.S01G0434600	Brahy.D02G0004300	Bradi2g00232	Intersect	N/A	100	100	Proper Root Placement	N/A	N/A	N/A
OG871	OG0003384.0	OG06689	HORVU3Hr1G089540	Brast01G059100	Brahy.S01G0063400	Brahy.D02G0769200	Bradi2g57630	Intersect	N/A	100	100	Proper Root Placement	N/A	N/A	N/A
OG872	OG0003385.0	OG07723	HORVU1Hr1G068850	Brast08G079900	Brahy.S08G0084000	Brahy.D02G0299700	Bradi2g21837	Intersect	N/A	100	100	Proper Root Placement	N/A	N/A	N/A
OG873	OG0003386.0	N/A	HORVU3Hr1G040360	Brast01G284700	Brahy.S01G0294500	Brahy.D02G0162500	Bradi2g11480	Union	Phylogenetic-only	100	100	Proper Root Placement	N/A	N/A	N/A
OG874	OG0003390.0	OG07719	HORVU1Hr1G068650	Brast08G079200	Brahy.S08G0083400	Brahy.D02G0299100	Bradi2g21780	Intersect	N/A	100	100	Proper Root Placement	N/A	N/A	N/A
OG875	OG0003394.0	N/A	HORVU3Hr1G012030	Brast01G258300	Brahy.S01G0264800	Brahy.D02G0194500	Bradi2g13760	Union	Phylogenetic-only	100	68	Proper Root Placement	N/A	N/A	N/A
OG876	OG0003399.0	N/A	HORVU3Hr1G077110	Brast01G123200	Brahy.S01G0131500	Brahy.D02G0693600	Bradi2g51917	Union	Phylogenetic-only	100	100	Proper Root Placement	N/A	N/A	N/A
OG877	OG0003402.0	OG06151	HORVU3Hr1G067050	Brast01G167300	Brahy.S01G0178300	Brahy.D02G0642700	Bradi2g48000	Intersect	N/A	100	100	Proper Root Placement	N/A	N/A	N/A
OG878	OG0003405.0	N/A	HORVU6Hr1G017590	Brast01G242100	Brahy.S01G0261700	Brahy.D02G0535000	Bradi2g40170	Union	Phylogenetic-only	100	100	Proper Root Placement	N/A	N/A	N/A
OG880	OG0003414.0	N/A	HORVU1Hr1G081090	Brast08G049600	Brahy.S08G0052100	Brahy.D02G0262300	Bradi2g18910	Union	Phylogenetic-only	97	99	Proper Root Placement	N/A	N/A	N/A
OG881	OG0003420.0	OG07304	HORVU3Hr1G034150	Brast01G317300	Brahy.S01G0331600	Brahy.D02G0120300	Bradi2g08810	Intersect	N/A	99	100	Proper Root Placement	N/A	N/A	N/A
OG882	OG0003423.0	N/A	HORVU3Hr1G050810	Brast01G246600	Brahy.S01G0439900	Brahy.D02G0548200	Bradi2g41200	Union	Phylogenetic-only	100	100	Proper Root Placement	N/A	N/A	N/A
OG885	OG0003431.0	OG06719	HORVU3Hr1G088450	Brast01G053500	Brahy.S01G0057800	Brahy.D02G0775500	Bradi2g58070	Intersect	N/A	100	100	Proper Root Placement	N/A	N/A	N/A
OG886	OG0003434.0	OG06938	HORVU3Hr1G025610	Brast01G414400	Brahy.S01G0434400	Brahy.D02G0004100	Bradi2g00245	Intersect	N/A	100	100	Proper Root Placement	N/A	N/A	N/A
OG887	OG0003439.0	N/A	HORVU5Hr1G036260	Brast01G397100	Brahy.S01G0416500	Brahy.D02G0024500	Bradi2g01990	Union	Phylogenetic-only	100	99	Proper Root Placement	N/A	N/A	N/A
OG888	OG0003442.0	N/A	HORVU3Hr1G088140	Brast01G102000	Brahy.S01G0108400	Brahy.D02G0718800	Bradi2g53800	Union	Phylogenetic-only	100	100	Proper Root Placement	N/A	N/A	N/A
OG890	OG0003454.0	N/A	HORVU7Hr1G121250	Brast08G171500	Brahy.S08G0189700	Brahy.D02G0429600	Bradi2g32890	Union	Phylogenetic-only	100	100	Proper Root Placement	N/A	N/A	N/A
OG891	OG0003459.0	N/A	HORVU3Hr1G098310	Brast01G030700	Brahy.S01G0033600	Brahy.D02G0801500	Bradi2g59980	Union	Phylogenetic-only	100	100	Proper Root Placement	N/A	N/A	N/A
OG892	OG0003464.0	OG05898	HORVU3Hr1G053090	Brast01G222600	Brahy.S01G0238000	Brahy.D02G0576000	Bradi2g43062	Intersect	N/A	99	100	Proper Root Placement	N/A	N/A	N/A
OG894	OG0003472.0	N/A	HORVU1Hr1G069460	Brast08G176200	Brahy.S08G0184600	Brahy.D02G0422000	Bradi2g31937	Union	Phylogenetic-only	100	100	Proper Root Placement	N/A	N/A	N/A
OG896	OG0003474.0	N/A	HORVU3Hr1G018530	Brast01G062200	Brahy.S01G0067000	Brahy.D02G0764800	Bradi2g57370	Union	Phylogenetic-only	100	100	Proper Root Placement	N/A	N/A	N/A
OG897	OG0003477.0	N/A	HORVU3Hr1G092760	Brast01G049700	Brahy.S01G0053700	Brahy.D02G0779600	Bradi2g58415	Union	Phylogenetic-only	100	100	Proper Root Placement	N/A	N/A	N/A
OG898	OG0003480.0	N/A	HORVU5Hr1G010780	Brast01G248700	Brahy.S01G0255700	Brahy.D02G0538400	Bradi2g40516	Union	Phylogenetic-only	100	100	Proper Root Placement	N/A	N/A	N/A
OG899	OG0003484.0	N/A	HORVU3Hr1G074380	Brast01G134700	Brahy.S01G0143800	Brahy.D02G0680500	Bradi2g50950	Union	Phylogenetic-only	100	100	Proper Root Placement	N/A	N/A	N/A
OG900	OG0003488.0	N/A	HORVU2Hr1G117410	Brast08G156900	Brahy.S08G0174400	Brahy.D02G0409600	Bradi2g30818	Union	Phylogenetic-only	99	99	Proper Root Placement	N/A	N/A	N/A
OG901	OG0003492.0	N/A	HORVU3Hr1G027990	Brast01G338900	Brahy.S01G0354100	Brahy.D02G0094000	Bradi2g06990	Union	Phylogenetic-only	93	97	Proper Root Placement	N/A	N/A	N/A
OG902	OG0003493.0	N/A	HORVU3Hr1G010570	Brast01G387100	Brahy.S01G0405900	Brahy.D02G0038500	Bradi2g02822	Union	Phylogenetic-only	100	100	Proper Root Placement	N/A	N/A	N/A
OG903	OG0003497.0	OG07694	HORVU1Hr1G066030	Brast08G070000	Brahy.S08G0073600	Brahy.D02G0286300	Bradi2g20650	Intersect	N/A	100	97	Proper Root Placement	N/A	N/A	N/A
OG904	OG0003504.0	N/A	HORVU0Hr1G023660	Brast08G079600	Brahy.S08G0083700	Brahy.D02G0299400	Bradi2g21812	Union	Phylogenetic-only	100	100	Proper Root Placement	N/A	N/A	N/A
OG905	OG0003505.0	N/A	HORVU1Hr1G083180	Brast08G035300	Brahy.S08G0037300	Brahy.D02G0243600	Bradi2g17530	Union	Phylogenetic-only	100	100	Proper Root Placement	N/A	N/A	N/A
OG906	OG0003506.0	N/A	HORVU3Hr1G052510	Brast01G329600	Brahy.S01G0344300	Brahy.D02G0104800	Bradi2g07760	Union	Phylogenetic-only	100	100	Proper Root Placement	N/A	N/A	N/A
OG907	OG0003508.0	N/A	HORVU3Hr1G097900	Brast01G032200	Brahy.S01G0035300	Brahy.D02G0799900	Bradi2g59840	Union	Phylogenetic-only	100	100	Proper Root Placement	N/A	N/A	N/A
OG908	OG0003509.0	N/A	HORVU5Hr1G026750	Brast08G175900	Brahy.S08G0185000	Brahy.D02G0422700	Bradi2g31980	Union	Phylogenetic-only	88	89	Proper Root Placement	N/A	N/A	N/A
OG909	OG0003510.0	OG06457	HORVU3Hr1G079270	Brast01G112300	Brahy.S01G0120100	Brahy.D02G0706500	Bradi2g52900	Intersect	N/A	93	100	Proper Root Placement	N/A	N/A	N/A
OG911	OG0003514.0	N/A	HORVU3Hr1G055330	Brast01G199100	Brahy.S01G0212100	Brahy.D02G0604500	Bradi2g45231	Union	Phylogenetic-only	100	100	Proper Root Placement	N/A	N/A	N/A
OG912	OG0003517.0	N/A	HORVU5Hr1G110410	Brast01G220100	Brahy.S01G0235600	Brahy.D02G0579700	Bradi2g43290	Union	Phylogenetic-only	100	100	Proper Root Placement	N/A	N/A	N/A
OG913	OG0003519.0	N/A	HORVU3Hr1G016900	Brast01G160300	Brahy.S01G0171000	Brahy.D02G0649800	Bradi2g48540	Union	Phylogenetic-only	100	100	Proper Root Placement	N/A	N/A	N/A
OG914	OG0003523.0	OG07825	HORVU1Hr1G065590	Brast08G113300	Brahy.S08G0119700	Brahy.D02G0342700	Bradi2g24800	Intersect	N/A	100	100	Proper Root Placement	N/A	N/A	N/A
OG915	OG0003524.0	N/A	HORVU6Hr1G087250	Brast01G283600	Brahy.S01G0293200	Brahy.D02G0164700	Bradi2g11620	Union	Phylogenetic-only	100	100	Proper Root Placement	N/A	N/A	N/A
OG916	OG0003525.0	OG08030	HORVU1Hr1G012470	Brast08G228200	Brahy.S08G0247500	Brahy.D02G0504100	Bradi2g37930	Intersect	N/A	100	99	Proper Root Placement	N/A	N/A	N/A
OG917	OG0003526.0	N/A	HORVU7Hr1G025670	Brast10G076200	Brahy.S10G0081200	Brahy.D02G0394300	Bradi2g27987	Union	Phylogenetic-only	100	100	Proper Root Placement	N/A	N/A	N/A
OG919	OG0003530.0	N/A	HORVU2Hr1G099250	Brast01G259600	Brahy.S01G0266700	Brahy.D02G0192800	Bradi2g13630	Union	Phylogenetic-only	100	89	Proper Root Placement	N/A	N/A	N/A
OG920	OG0003533.0	N/A	HORVU1Hr1G067980	Brast08G074400	Brahy.S08G0080200	Brahy.D02G0294600	Bradi2g21280	Union	Phylogenetic-only	99	100	Proper Root Placement	N/A	N/A	N/A
OG921	OG0003534.0	N/A	HORVU3Hr1G113050	Brast08G162300	Brahy.S08G0166400	Brahy.D02G0406100	Bradi2g30460	Union	Phylogenetic-only	100	100	Proper Root Placement	N/A	N/A	N/A
OG922	OG0003535.0	N/A	HORVU0Hr1G006190	Brast01G386900	Brahy.S01G0405600	Brahy.D02G0039800	Bradi2g02870	Union	Phylogenetic-only	98	100	Proper Root Placement	N/A	N/A	N/A
OG923	OG0003536.0	N/A	HORVU3Hr1G082150	Brast01G071700	Brahy.S01G0076900	Brahy.D02G0753700	Bradi2g56530	Filtered – Root Placement	Root placed on B. distachyon branch	N/A	N/A	Root placed on B. distachyon branch	11	N/A	N/A
OG924	OG0003540.0	N/A	HORVU1Hr1G065480	Brast08G112700	Brahy.S08G0119000	Brahy.D02G0341800	Bradi2g24720	Union	Phylogenetic-only	100	100	Proper Root Placement	N/A	N/A	N/A
OG925	OG0003541.0	N/A	HORVU3Hr1G088270	Brast01G323200	Brahy.S01G0337800	Brahy.D02G0112900	Bradi2g08300	Union	Phylogenetic-only	94	100	Proper Root Placement	N/A	N/A	N/A
OG926	OG0003547.0	N/A	HORVU5Hr1G014470	Brast05G278000	Brahy.S05G0304800	Brahy.D04G0622000	Bradi4g43175	Union	Phylogenetic-only	100	95	Proper Root Placement	N/A	N/A	N/A
OG927	OG0003550.0	N/A	HORVU2Hr1G108330	Brast05G275900	Brahy.S05G0302600	Brahy.D04G0619000	Bradi4g42997	Union	Phylogenetic-only	100	100	Proper Root Placement	N/A	N/A	N/A
OG928	OG0003553.0	N/A	HORVU4Hr1G018450	Brast05G030100	Brahy.S05G0032700	Brahy.D04G0346400	Bradi4g24040	Union	Phylogenetic-only	100	100	Proper Root Placement	N/A	N/A	N/A
OG929	OG0003559.0	N/A	HORVU5Hr1G045550	Brast05G286900	Brahy.S05G0314300	Brahy.D04G0631100	Bradi4g43937	Union	Phylogenetic-only	100	100	Proper Root Placement	N/A	N/A	N/A
OG930	OG0003560.0	N/A	HORVU5Hr1G007260	Brast10G011700	Brahy.S10G0012000	Brahy.D04G0015400	Bradi4g01300	Union	Phylogenetic-only	88	100	Proper Root Placement	N/A	N/A	N/A
OG931	OG0003568.0	N/A	HORVU5Hr1G105820	Brast05G179800	Brahy.S05G0200500	Brahy.D04G0506600	Bradi4g35030	Union	Phylogenetic-only	100	100	Proper Root Placement	N/A	N/A	N/A
OG932	OG0003574.0	N/A	HORVU5Hr1G052010	Brast10G113400	Brahy.S10G0115000	Brahy.D04G0121700	Bradi4g08660	Union	Phylogenetic-only	100	100	Proper Root Placement	N/A	N/A	N/A
OG933	OG0003578.0	N/A	HORVU5Hr1G090000	Brast05G215900	Brahy.S05G0237800	Brahy.D04G0552200	Bradi4g38060	Union	Phylogenetic-only	98	99	Proper Root Placement	N/A	N/A	N/A
OG934	OG0003579.0	OG10734	HORVU5Hr1G087910	Brast05G208900	Brahy.S05G0230300	Brahy.D04G0542500	Bradi4g37420	Intersect	N/A	100	99	Proper Root Placement	N/A	N/A	N/A
OG935	OG0003580.0	N/A	HORVU5Hr1G057210	Brast05G240800	Brahy.S05G0264200	Brahy.D04G0578600	Bradi4g40090	Union	Phylogenetic-only	100	100	Proper Root Placement	N/A	N/A	N/A
OG936	OG0003583.0	N/A	HORVU3Hr1G031770	Brast10G157000	Brahy.S10G0175600	Brahy.D04G0198500	Bradi4g13260	Union	Phylogenetic-only	100	100	Proper Root Placement	N/A	N/A	N/A
OG937	OG0003586.0	N/A	HORVU4Hr1G027590	Brast10G197000	Brahy.S10G0216000	Brahy.D04G0134100	Bradi4g09260	Union	Phylogenetic-only	100	100	Proper Root Placement	N/A	N/A	N/A
OG938	OG0003589.0	N/A	HORVU0Hr1G035560	Brast10G093500	Brahy.S10G0101700	Brahy.D04G0113600	Bradi4g08060	Union	Phylogenetic-only	98	90	Proper Root Placement	N/A	N/A	N/A
OG941	OG0003592.0	N/A	HORVU5Hr1G066340	Brast05G122400	Brahy.S05G0138400	Brahy.D04G0437700	Bradi4g30030	Union	Phylogenetic-only	100	100	Proper Root Placement	N/A	N/A	N/A
OG942	OG0003596.0	N/A	HORVU5Hr1G058330	Brast05G110500	Brahy.S05G0125300	Brahy.D04G0423100	Bradi4g29037	Union	Phylogenetic-only	100	100	Proper Root Placement	N/A	N/A	N/A
OG945	OG0003611.0	OG10827	HORVU5Hr1G036930	Brast05G253600	Brahy.S05G0278200	Brahy.D04G0594200	Bradi4g41260	Intersect	N/A	100	100	Proper Root Placement	N/A	N/A	N/A
OG947	OG0003616.0	N/A	HORVU5Hr1G023710	Brast10G120600	Brahy.S10G0134900	Brahy.D04G0247300	Bradi4g16885	Union	Phylogenetic-only	100	86	Proper Root Placement	N/A	N/A	N/A
OG949	OG0003630.0	N/A	HORVU5Hr1G057890	Brast05G110100	Brahy.S05G0124700	Brahy.D04G0422300	Bradi4g28990	Union	Phylogenetic-only	100	100	Proper Root Placement	N/A	N/A	N/A
OG950	OG0003634.0	OG10335	HORVU5Hr1G060460	Brast05G118700	Brahy.S05G0134600	Brahy.D04G0433100	Bradi4g29730	Intersect	N/A	100	99	Proper Root Placement	N/A	N/A	N/A
OG951	OG0003635.0	N/A	HORVU0Hr1G014050	Brast10G009600	Brahy.S10G0009900	Brahy.D04G0012600	Bradi4g01080	Union	Phylogenetic-only	100	100	Proper Root Placement	N/A	N/A	N/A
OG952	OG0003641.0	N/A	HORVU2Hr1G030380	Brast10G018500	Brahy.S10G0019400	Brahy.D04G0023300	Bradi4g01945	Union	Phylogenetic-only	100	100	Proper Root Placement	N/A	N/A	N/A
OG953	OG0003650.0	OG10870	HORVU5Hr1G041030	Brast05G274500	Brahy.S05G0301100	Brahy.D04G0617500	Bradi4g42860	Intersect	N/A	100	100	Proper Root Placement	N/A	N/A	N/A
OG954	OG0003653.0	N/A	HORVU5Hr1G066160	Brast05G124100	Brahy.S05G0140300	Brahy.D04G0439400	Bradi4g30150	Union	Phylogenetic-only	100	99	Proper Root Placement	N/A	N/A	N/A
OG955	OG0003654.0	N/A	HORVU5Hr1G057780	Brast05G109000	Brahy.S05G0123400	Brahy.D04G0421300	Bradi4g28940	Union	Phylogenetic-only	100	100	Proper Root Placement	N/A	N/A	N/A
OG957	OG0003662.0	N/A	HORVU5Hr1G033980	Brast05G245100	Brahy.S05G0269000	Brahy.D04G0583800	Bradi4g40440	Union	Phylogenetic-only	100	100	Proper Root Placement	N/A	N/A	N/A
OG958	OG0003663.0	N/A	HORVU5Hr1G078820	Brast05G181500	Brahy.S05G0202400	Brahy.D04G0508400	Bradi4g35162	Union	Phylogenetic-only	100	100	Proper Root Placement	N/A	N/A	N/A
OG959	OG0003664.0	N/A	HORVU3Hr1G014470	Brast10G172400	Brahy.S10G0192000	Brahy.D04G0174100	Bradi4g11550	Union	Phylogenetic-only	100	100	Proper Root Placement	N/A	N/A	N/A
OG960	OG0003667.0	OG10981	HORVU4Hr1G016200	Brast05G050300	Brahy.S05G0056500	Brahy.D04G0315500	Bradi4g22080	Intersect	N/A	100	100	Proper Root Placement	N/A	N/A	N/A
OG961	OG0003673.0	N/A	HORVU5Hr1G075370	Brast05G171800	Brahy.S05G0192200	Brahy.D04G0497700	Bradi4g34330	Union	Phylogenetic-only	100	100	Proper Root Placement	N/A	N/A	N/A
OG963	OG0003683.0	N/A	HORVU2Hr1G114050	Brast10G082600	Brahy.S10G0090000	Brahy.D04G0100900	Bradi4g07310	Union	Phylogenetic-only	100	100	Proper Root Placement	N/A	N/A	N/A
OG964	OG0003690.0	OG10926	HORVU5Hr1G047250	Brast05G294900	Brahy.S05G0322800	Brahy.D04G0640700	Bradi4g44712	Intersect	N/A	100	100	Proper Root Placement	N/A	N/A	N/A
OG965	OG0003702.0	N/A	HORVU5Hr1G069110	Brast05G149400	Brahy.S05G0167600	Brahy.D04G0469200	Bradi4g32350	Union	Phylogenetic-only	100	100	Proper Root Placement	N/A	N/A	N/A
OG966	OG0003704.0	N/A	HORVU7Hr1G045800	Brast10G150000	Brahy.S10G0167500	Brahy.D04G0213300	Bradi4g14090	Union	Phylogenetic-only	100	95	Proper Root Placement	N/A	N/A	N/A
OG967	OG0003706.0	OG10908	HORVU5Hr1G046230	Brast05G290300	Brahy.S05G0317800	Brahy.D04G0635700	Bradi4g44260	Intersect	N/A	100	100	Proper Root Placement	N/A	N/A	N/A
OG968	OG0003709.0	OG10419	HORVU5Hr1G061510	Brast05G140200	Brahy.S05G0157400	Brahy.D04G0458700	Bradi4g31500	Intersect	N/A	100	100	Proper Root Placement	N/A	N/A	N/A
OG969	OG0003710.0	N/A	HORVU7Hr1G030860	Brast05G259700	Brahy.S05G0284700	Brahy.D04G0600500	Bradi4g41765	Union	Phylogenetic-only	100	100	Proper Root Placement	N/A	N/A	N/A
OG971	OG0003712.0	N/A	HORVU4Hr1G026800	Brast05G008400	Brahy.S05G0009300	Brahy.D04G0379500	Bradi4g26240	Union	Phylogenetic-only	100	100	Proper Root Placement	N/A	N/A	N/A
OG972	OG0003717.0	N/A	HORVU5Hr1G122280	Brast05G281600	Brahy.S05G0308700	Brahy.D04G0625200	Bradi4g43481	Filtered – Total dS ≥ 1.0	Total dS = 2.232	100	100	Proper Root Placement	N/A	N/A	N/A
OG976	OG0003728.0	N/A	HORVU2Hr1G023110	Brast05G295800	Brahy.S05G0323700	Brahy.D04G0642500	Bradi4g44797	Union	Phylogenetic-only	100	100	Proper Root Placement	N/A	N/A	N/A
OG977	OG0003732.0	OG10545	HORVU5Hr1G073630	Brast05G166300	Brahy.S05G0185900	Brahy.D04G0490800	Bradi4g33860	Intersect	N/A	100	97	Proper Root Placement	N/A	N/A	N/A
OG978	OG0003733.0	N/A	HORVU5Hr1G002120	Brast10G008100	Brahy.S10G0008400	Brahy.D04G0010000	Bradi4g00930	Union	Phylogenetic-only	100	100	Proper Root Placement	N/A	N/A	N/A
OG979	OG0003736.0	N/A	HORVU5Hr1G017890	Brast10G030200	Brahy.S10G0031600	Brahy.D04G0039600	Bradi4g03000	Union	Phylogenetic-only	100	100	Proper Root Placement	N/A	N/A	N/A
OG980	OG0003742.0	N/A	HORVU5Hr1G068120	Brast05G146000	Brahy.S05G0164100	Brahy.D04G0465800	Bradi4g32070	Union	Phylogenetic-only	100	100	Proper Root Placement	N/A	N/A	N/A
OG981	OG0003753.0	OG10978	HORVU4Hr1G016010	Brast05G049600	Brahy.S05G0057400	Brahy.D04G0314000	Bradi4g22017	Intersect	N/A	100	100	Proper Root Placement	N/A	N/A	N/A
OG982	OG0003756.0	N/A	HORVU5Hr1G033060	Brast05G249300	Brahy.S05G0273400	Brahy.D04G0588400	Bradi4g40800	Filtered – Root Placement	Root placed on B. hybridum D branch	N/A	N/A	Root placed on B. hybridum D branch	41	N/A	N/A
OG983	OG0003770.0	N/A	HORVU1Hr1G020590	Brast05G073300	Brahy.S05G0085900	Brahy.D04G0280500	Bradi4g19690	Union	Phylogenetic-only	100	100	Proper Root Placement	N/A	N/A	N/A
OG985	OG0003780.0	N/A	HORVU1Hr1G010210	Brast10G109600	Brahy.S10G0116300	Brahy.D04G0268100	Bradi4g18350	Union	Phylogenetic-only	100	99	Proper Root Placement	N/A	N/A	N/A
OG986	OG0003788.0	N/A	HORVU5Hr1G049330	Brast05G301100	Brahy.S05G0329600	Brahy.D04G0650000	Bradi4g45330	Union	Phylogenetic-only	99	100	Proper Root Placement	N/A	N/A	N/A
OG987	OG0003789.0	N/A	HORVU0Hr1G013220	Brast05G151600	Brahy.S05G0170000	Brahy.D04G0471500	Bradi4g32530	Union	Phylogenetic-only	100	100	Proper Root Placement	N/A	N/A	N/A
OG988	OG0003790.0	N/A	HORVU5Hr1G080010	Brast10G080000	Brahy.S10G0086400	Brahy.D04G0098100	Bradi4g07110	Union	Phylogenetic-only	100	100	Proper Root Placement	N/A	N/A	N/A
OG989	OG0003793.0	N/A	HORVU2Hr1G110120	Brast05G075900	Brahy.S05G0082700	Brahy.D04G0276600	Bradi4g19457	Union	Phylogenetic-only	94	100	Proper Root Placement	N/A	N/A	N/A
OG990	OG0003796.0	N/A	HORVU1Hr1G045870	Brast05G110000	Brahy.S05G0124600	Brahy.D04G0422200	Bradi4g28980	Union	Phylogenetic-only	100	94	Proper Root Placement	N/A	N/A	N/A
OG991	OG0003803.0	N/A	HORVU3Hr1G017190	Brast10G166100	Brahy.S10G0185100	Brahy.D04G0182500	Bradi4g12039	Union	Phylogenetic-only	100	97	Proper Root Placement	N/A	N/A	N/A
OG993	OG0003811.0	N/A	HORVU7Hr1G024280	Brast06G147800	Brahy.S06G0168000	Brahy.D01G0709500	Bradi1g52625	Union	Phylogenetic-only	100	100	Proper Root Placement	N/A	N/A	N/A
OG994	OG0003818.0	N/A	HORVU2Hr1G110410	Brast07G007000	Brahy.S07G0007800	Brahy.D01G0698700	Bradi1g51817	Union	Phylogenetic-only	100	100	Proper Root Placement	N/A	N/A	N/A
OG996	OG0003822.0	OG03910	HORVU5Hr1G113190	Brast02G361100	Brahy.S02G0386900	Brahy.D01G0042400	Bradi1g03710	Filtered – Root Placement	Root placed on B. distachyon branch	N/A	N/A	Root placed on B. distachyon branch	25	N/A	N/A
OG997	OG0003823.0	N/A	HORVU7Hr1G096100	Brast07G186100	Brahy.S07G0207500	Brahy.D01G0464300	Bradi1g34572	Union	Phylogenetic-only	100	99	Proper Root Placement	N/A	N/A	N/A
OG998	OG0003827.0	N/A	HORVU1Hr1G060330	Brast08G154600	Brahy.S08G0171200	Brahy.D01G0184500	Bradi1g14127	Union	Phylogenetic-only	100	100	Proper Root Placement	N/A	N/A	N/A
OG999	OG0003831.0	OG03954	HORVU5Hr1G109940	Brast02G350300	Brahy.S02G0376000	Brahy.D01G0054600	Bradi1g04620	Intersect	N/A	100	98	Proper Root Placement	N/A	N/A	N/A
OG1000	OG0003836.0	N/A	HORVU2Hr1G117450	Brast02G224400	Brahy.S02G0238100	Brahy.D01G0201100	Bradi1g15300	Union	Phylogenetic-only	100	100	Proper Root Placement	N/A	N/A	N/A
OG1001	OG0003840.0	N/A	HORVU4Hr1G080740	Brast03G269600	Brahy.S03G0294600	Brahy.D01G1035600	Bradi1g76015	Filtered – Total dS ≥ 1.0	Total dS = 1.3554	100	100	Proper Root Placement	N/A	N/A	N/A
OG1003	OG0003849.0	N/A	HORVU7Hr1G095390	Brast07G182500	Brahy.S07G0203900	Brahy.D01G0467500	Bradi1g34820	Union	Phylogenetic-only	100	100	Proper Root Placement	N/A	N/A	N/A
OG1004	OG0003850.0	N/A	HORVU1Hr1G020800	Brast06G133200	Brahy.S06G0140600	Brahy.D01G0363400	Bradi1g27910	Union	Phylogenetic-only	100	100	Proper Root Placement	N/A	N/A	N/A
OG1005	OG0003851.0	N/A	HORVU2Hr1G126150	Brast06G194500	Brahy.S06G0201400	Brahy.D01G0740500	Bradi1g54890	Union	Phylogenetic-only	100	100	Proper Root Placement	N/A	N/A	N/A
OG1006	OG0003854.0	N/A	HORVU6Hr1G073080	Brast06G200300	Brahy.S06G0217500	Brahy.D01G0756700	Bradi1g55840	Union	Phylogenetic-only	78	77	Proper Root Placement	N/A	N/A	N/A
OG1007	OG0003855.0	N/A	HORVU4Hr1G089930	Brast06G172200	Brahy.S06G0197000	Brahy.D01G0735700	Bradi1g54505	Union	Phylogenetic-only	100	100	Proper Root Placement	N/A	N/A	N/A
OG1008	OG0003857.0	N/A	HORVU0Hr1G002770	Brast06G036800	Brahy.S06G0038400	Brahy.D01G0258000	Bradi1g19980	Union	Phylogenetic-only	100	100	Proper Root Placement	N/A	N/A	N/A
OG1009	OG0003860.0	OG04566	HORVU2Hr1G039640	Brast06G088900	Brahy.S06G0093100	Brahy.D01G0316900	Bradi1g24390	Intersect	N/A	100	100	Proper Root Placement	N/A	N/A	N/A
OG1010	OG0003871.0	N/A	HORVU2Hr1G056510	Brast06G196500	Brahy.S06G0213700	Brahy.D01G0751400	Bradi1g55540	Union	Phylogenetic-only	100	100	Proper Root Placement	N/A	N/A	N/A
OG1011	OG0003877.0	OG05083	HORVU7Hr1G085750	Brast07G154300	Brahy.S07G0172100	Brahy.D01G0504200	Bradi1g37250	Intersect	N/A	100	100	Proper Root Placement	N/A	N/A	N/A
OG1013	OG0003884.0	N/A	HORVU7Hr1G038330	Brast07G082600	Brahy.S07G0089600	Brahy.D01G0597900	Bradi1g45180	Union	Phylogenetic-only	100	100	Proper Root Placement	N/A	N/A	N/A
OG1014	OG0003896.0	N/A	HORVU6Hr1G077900	Brast02G199000	Brahy.S02G0209600	Brahy.D01G0838500	Bradi1g60970	Union	Phylogenetic-only	100	100	Proper Root Placement	N/A	N/A	N/A
OG1015	OG0003901.0	N/A	HORVU7Hr1G034030	Brast07G065700	Brahy.S07G0070700	Brahy.D01G0619300	Bradi1g46570	Union	Phylogenetic-only	100	100	Proper Root Placement	N/A	N/A	N/A
OG1016	OG0003907.0	N/A	HORVU1Hr1G019530	Brast06G064900	Brahy.S06G0067900	Brahy.D01G0290800	Bradi1g22460	Union	Phylogenetic-only	100	99	Proper Root Placement	N/A	N/A	N/A
OG1017	OG0003915.0	N/A	HORVU2Hr1G015140	Brast07G207200	Brahy.S07G0230700	Brahy.D01G0435800	Bradi1g32710	Union	Phylogenetic-only	99	100	Proper Root Placement	N/A	N/A	N/A
OG1019	OG0003925.0	N/A	HORVU2Hr1G004130	Brast06G167100	Brahy.S06G0185400	Brahy.D01G0724200	Bradi1g53770	Union	Phylogenetic-only	100	100	Proper Root Placement	N/A	N/A	N/A
OG1020	OG0003930.0	OG05668	HORVU7Hr1G112680	Brast07G225200	Brahy.S07G0250000	Brahy.D01G0411400	Bradi1g31121	Intersect	N/A	100	100	Proper Root Placement	N/A	N/A	N/A
OG1021	OG0003935.0	N/A	HORVU7Hr1G089190	Brast07G140500	Brahy.S07G0156100	Brahy.D01G0521200	Bradi1g38260	Union	Phylogenetic-only	100	100	Proper Root Placement	N/A	N/A	N/A
OG1022	OG0003937.0	N/A	HORVU6Hr1G091350	Brast06G119200	Brahy.S06G0125300	Brahy.D01G0349900	Bradi1g26840	Union	Phylogenetic-only	100	100	Proper Root Placement	N/A	N/A	N/A
OG1023	OG0003939.0	N/A	HORVU7Hr1G042040	Brast07G095700	Brahy.S07G0103700	Brahy.D01G0580300	Bradi1g44010	Union	Phylogenetic-only	100	100	Proper Root Placement	N/A	N/A	N/A
OG1025	OG0003958.0	N/A	HORVU4Hr1G083650	Brast02G034700	Brahy.S02G0036800	Brahy.D01G1033500	Bradi1g75820	Union	Phylogenetic-only	100	100	Proper Root Placement	N/A	N/A	N/A
OG1026	OG0003963.0	N/A	HORVU3Hr1G097170	Brast02G382600	Brahy.S02G0410400	Brahy.D01G0016600	Bradi1g01780	Union	Phylogenetic-only	99	96	Proper Root Placement	N/A	N/A	N/A
OG1027	OG0003965.0	OG03407	HORVU4Hr1G058560	Brast02G135900	Brahy.S02G0142600	Brahy.D01G0909400	Bradi1g66280	Intersect	N/A	100	100	Proper Root Placement	N/A	N/A	N/A
OG1029	OG0003974.0	N/A	HORVU4Hr1G006530	Brast02G276100	Brahy.S02G0295400	Brahy.D01G0139800	Bradi1g10940	Union	Phylogenetic-only	100	100	Proper Root Placement	N/A	N/A	N/A
OG1030	OG0003986.0	OG04241	HORVU4Hr1G062930	Brast02G106400	Brahy.S02G0122400	Brahy.D01G0933900	Bradi1g68000	Intersect	N/A	100	100	Proper Root Placement	N/A	N/A	N/A
OG1031	OG0003987.0	N/A	HORVU3Hr1G004470	Brast06G150700	Brahy.S06G0153300	Brahy.D01G0377000	Bradi1g28810	Union	Phylogenetic-only	100	97	Proper Root Placement	N/A	N/A	N/A
OG1032	OG0003988.0	N/A	HORVU5Hr1G113790	Brast02G362500	Brahy.S02G0388400	Brahy.D01G0040800	Bradi1g03595	Union	Phylogenetic-only	100	98	Proper Root Placement	N/A	N/A	N/A
OG1033	OG0003990.0	N/A	HORVU4Hr1G007950	Brast02G283300	Brahy.S02G0303300	Brahy.D01G0136900	Bradi1g10770	Union	Phylogenetic-only	100	100	Proper Root Placement	N/A	N/A	N/A
OG1035	OG0003993.0	N/A	HORVU2Hr1G061600	Brast06G219000	Brahy.S06G0238100	Brahy.D01G0782300	Bradi1g57531	Union	Phylogenetic-only	100	100	Proper Root Placement	N/A	N/A	N/A
OG1036	OG0003994.0	N/A	HORVU2Hr1G123310	Brast07G021600	Brahy.S07G0023500	Brahy.D01G0679200	Bradi1g50510	Union	Phylogenetic-only	100	100	Proper Root Placement	N/A	N/A	N/A
OG1037	OG0003995.0	OG02912	HORVU4Hr1G077970	Brast02G070900	Brahy.S02G0075400	Brahy.D01G0989300	Bradi1g72120	Intersect	N/A	100	100	Proper Root Placement	N/A	N/A	N/A
OG1040	OG0004003.0	N/A	HORVU2Hr1G075400	Brast06G157800	Brahy.S06G0162500	Brahy.D01G0716000	Bradi1g53182	Union	Phylogenetic-only	100	100	Proper Root Placement	N/A	N/A	N/A
OG1041	OG0004007.0	OG05007	HORVU7Hr1G093050	Brast07G173700	Brahy.S07G0194100	Brahy.D01G0480700	Bradi1g35690	Intersect	N/A	100	100	Proper Root Placement	N/A	N/A	N/A
OG1042	OG0004009.0	N/A	HORVU7Hr1G035900	Brast07G074100	Brahy.S07G0080000	Brahy.D01G0608500	Bradi1g45890	Union	Phylogenetic-only	100	100	Proper Root Placement	N/A	N/A	N/A
OG1043	OG0004010.0	N/A	HORVU0Hr1G003540	Brast06G139400	Brahy.S06G0146900	Brahy.D01G0370700	Bradi1g28390	Union	Phylogenetic-only	100	100	Proper Root Placement	N/A	N/A	N/A
OG1044	OG0004020.0	N/A	HORVU0Hr1G007720	Brast02G235100	Brahy.S02G0249700	Brahy.D01G0190300	Bradi1g14530	Union	Phylogenetic-only	100	100	Proper Root Placement	N/A	N/A	N/A
OG1045	OG0004022.0	OG04013	HORVU4Hr1G005950	Brast02G273400	Brahy.S02G0292600	Brahy.D01G0149100	Bradi1g11640	Intersect	N/A	100	100	Proper Root Placement	N/A	N/A	N/A
OG1047	OG0004029.0	N/A	HORVU5Hr1G107170	Brast02G344100	Brahy.S02G0369400	Brahy.D01G0061300	Bradi1g05150	Union	Phylogenetic-only	100	100	Proper Root Placement	N/A	N/A	N/A
OG1048	OG0004034.0	N/A	HORVU1Hr1G012150	Brast06G148400	Brahy.S06G0167400	Brahy.D01G0710600	Bradi1g52670	Union	Phylogenetic-only	100	100	Proper Root Placement	N/A	N/A	N/A
OG1049	OG0004036.0	N/A	HORVU7Hr1G091270	Brast07G179800	Brahy.S07G0200900	Brahy.D01G0471600	Bradi1g35080	Union	Phylogenetic-only	88	90	Proper Root Placement	N/A	N/A	N/A
OG1051	OG0004043.0	OG03808	HORVU5Hr1G124010	Brast02G388100	Brahy.S02G0415700	Brahy.D01G0008000	Bradi1g01170	Intersect	N/A	100	100	Proper Root Placement	N/A	N/A	N/A
OG1056	OG0004059.0	OG05368	HORVU7Hr1G030380	Brast07G057100	Brahy.S07G0061400	Brahy.D01G0629900	Bradi1g47300	Intersect	N/A	100	100	Proper Root Placement	N/A	N/A	N/A
OG1057	OG0004060.0	N/A	HORVU4Hr1G074710	Brast02G055000	Brahy.S02G0058700	Brahy.D01G1007700	Bradi1g73840	Union	Phylogenetic-only	99	81	Proper Root Placement	N/A	N/A	N/A
OG1058	OG0004064.0	OG04114	HORVU4Hr1G002170	Brast02G250900	Brahy.S02G0267200	Brahy.D01G0174100	Bradi1g13450	Intersect	N/A	100	100	Proper Root Placement	N/A	N/A	N/A
OG1059	OG0004075.0	N/A	HORVU2Hr1G085360	Brast02G201900	Brahy.S02G0212200	Brahy.D01G0835700	Bradi1g60740	Union	Phylogenetic-only	100	100	Proper Root Placement	N/A	N/A	N/A
OG1060	OG0004080.0	OG05187	HORVU7Hr1G042150	Brast07G096900	Brahy.S07G0104600	Brahy.D01G0579200	Bradi1g43940	Intersect	N/A	100	100	Proper Root Placement	N/A	N/A	N/A
OG1061	OG0004083.0	N/A	HORVU4Hr1G058720	Brast02G135300	Brahy.S02G0142000	Brahy.D01G0910200	Bradi1g66330	Union	Phylogenetic-only	100	98	Proper Root Placement	N/A	N/A	N/A
OG1062	OG0004084.0	N/A	HORVU7Hr1G113460	Brast07G226600	Brahy.S07G0251500	Brahy.D01G0409300	Bradi1g30980	Union	Phylogenetic-only	99	100	Proper Root Placement	N/A	N/A	N/A
OG1064	OG0004092.0	N/A	HORVU0Hr1G027460	Brast02G385700	Brahy.S02G0413300	Brahy.D01G0012900	Bradi1g01470	Union	Phylogenetic-only	100	99	Proper Root Placement	N/A	N/A	N/A
OG1065	OG0004093.0	N/A	HORVU4Hr1G054120	Brast02G155100	Brahy.S02G0162900	Brahy.D01G0887300	Bradi1g64570	Union	Phylogenetic-only	100	100	Proper Root Placement	N/A	N/A	N/A
OG1066	OG0004096.0	N/A	HORVU1Hr1G092610	Brast02G185900	Brahy.S02G0195800	Brahy.D01G0854100	Bradi1g62070	Union	Phylogenetic-only	100	100	Proper Root Placement	N/A	N/A	N/A
OG1067	OG0004098.0	N/A	HORVU7Hr1G101970	Brast06G132300	Brahy.S06G0141600	Brahy.D01G0364200	Bradi1g27970	Union	Phylogenetic-only	100	100	Proper Root Placement	N/A	N/A	N/A
OG1068	OG0004101.0	N/A	HORVU3Hr1G012550	Brast02G227200	Brahy.S02G0241000	Brahy.D01G0199100	Bradi1g15123	Union	Phylogenetic-only	100	100	Proper Root Placement	N/A	N/A	N/A
OG1071	OG0004108.0	OG03610	HORVU5Hr1G097650	Brast02G318300	Brahy.S02G0341900	Brahy.D01G0095200	Bradi1g07590	Intersect	N/A	100	100	Proper Root Placement	N/A	N/A	N/A
OG1073	OG0004112.0	N/A	HORVU2Hr1G033060	Brast06G061200	Brahy.S06G0063500	Brahy.D01G0285500	Bradi1g22030	Union	Phylogenetic-only	100	100	Proper Root Placement	N/A	N/A	N/A
OG1074	OG0004113.0	N/A	HORVU1Hr1G018730	Brast02G008600	Brahy.S02G0010000	Brahy.D01G1061700	Bradi1g78010	Filtered – Total dS ≥ 1.0	Total dS = 3.0547	100	100	Proper Root Placement	N/A	N/A	N/A
OG1075	OG0004115.0	N/A	HORVU0Hr1G007320	Brast07G182100	Brahy.S07G0203400	Brahy.D01G0468600	Bradi1g34857	Union	Phylogenetic-only	100	100	Proper Root Placement	N/A	N/A	N/A
OG1076	OG0004116.0	OG04640	HORVU2Hr1G046210	Brast06G110200	Brahy.S06G0116000	Brahy.D01G0340000	Bradi1g26120	Intersect	N/A	100	100	Proper Root Placement	N/A	N/A	N/A
OG1077	OG0004117.0	N/A	HORVU1Hr1G009800	Brast06G199000	Brahy.S06G0216300	Brahy.D01G0755100	Bradi1g55770	Union	Phylogenetic-only	100	100	Proper Root Placement	N/A	N/A	N/A
OG1078	OG0004120.0	N/A	HORVU6Hr1G005990	Brast06G207600	Brahy.S06G0225900	Brahy.D01G0767100	Bradi1g56620	Union	Phylogenetic-only	100	100	Proper Root Placement	N/A	N/A	N/A
OG1079	OG0004122.0	OG03131	HORVU4Hr1G084950	Brast02G019600	Brahy.S02G0021200	Brahy.D01G1049700	Bradi1g77150	Intersect	N/A	98	100	Proper Root Placement	N/A	N/A	N/A
OG1080	OG0004124.0	OG04356	HORVU2Hr1G025270	Brast06G033500	Brahy.S06G0035000	Brahy.D01G0253900	Bradi1g19702	Intersect	N/A	100	100	Proper Root Placement	N/A	N/A	N/A
OG1082	OG0004127.0	N/A	HORVU2Hr1G025940	Brast06G035600	Brahy.S06G0037100	Brahy.D01G0256800	Bradi1g19870	Union	Phylogenetic-only	100	100	Proper Root Placement	N/A	N/A	N/A
OG1083	OG0004130.0	N/A	HORVU4Hr1G090220	Brast02G001000	Brahy.S02G0002400	Brahy.D01G1069800	Bradi1g78630	Union	Phylogenetic-only	100	100	Proper Root Placement	N/A	N/A	N/A
OG1084	OG0004132.0	N/A	HORVU7Hr1G044990	Brast07G106800	Brahy.S07G0115500	Brahy.D01G0566000	Bradi1g43170	Union	Phylogenetic-only	100	100	Proper Root Placement	N/A	N/A	N/A
OG1085	OG0004137.0	N/A	HORVU7Hr1G108010	Brast07G226500	Brahy.S07G0251300	Brahy.D01G0409800	Bradi1g31010	Union	Phylogenetic-only	100	100	Proper Root Placement	N/A	N/A	N/A
OG1086	OG0004138.0	OG03103	HORVU4Hr1G083020	Brast02G024900	Brahy.S02G0026700	Brahy.D01G1043800	Bradi1g76660	Intersect	N/A	100	100	Proper Root Placement	N/A	N/A	N/A
OG1087	OG0004143.0	N/A	HORVU7Hr1G045510	Brast07G112400	Brahy.S07G0118600	Brahy.D01G0562600	Bradi1g42950	Union	Phylogenetic-only	100	100	Proper Root Placement	N/A	N/A	N/A
OG1088	OG0004145.0	N/A	HORVU0Hr1G019710	Brast07G073800	Brahy.S07G0079600	Brahy.D01G0608900	Bradi1g45921	Union	Phylogenetic-only	100	100	Proper Root Placement	N/A	N/A	N/A
OG1089	OG0004147.0	N/A	HORVU5Hr1G005910	Brast02G184700	Brahy.S02G0194300	Brahy.D01G0855600	Bradi1g62180	Filtered – Root Placement	Root placed on B. hybridum D branch	N/A	N/A	Root placed on B. hybridum D branch	11	N/A	N/A
OG1091	OG0004150.0	N/A	HORVU2Hr1G037000	Brast06G078800	Brahy.S06G0082500	Brahy.D01G0306200	Bradi1g23620	Union	Phylogenetic-only	100	100	Proper Root Placement	N/A	N/A	N/A
OG1092	OG0004152.0	OG05248	HORVU7Hr1G038610	Brast07G084000	Brahy.S07G0091100	Brahy.D01G0596100	Bradi1g45060	Intersect	N/A	100	100	Proper Root Placement	N/A	N/A	N/A
OG1093	OG0004154.0	N/A	HORVU7Hr1G046050	Brast07G109600	Brahy.S07G0121500	Brahy.D01G0558600	Bradi1g42707	Union	Phylogenetic-only	100	100	Proper Root Placement	N/A	N/A	N/A
OG1094	OG0004155.0	N/A	HORVU7Hr1G121410	Brast02G051500	Brahy.S02G0055100	Brahy.D01G1012600	Bradi1g74250	Filtered – Root Placement	Root placed on B. distachyon branch	N/A	N/A	Root placed on B. distachyon branch	36	N/A	N/A
OG1095	OG0004156.0	N/A	HORVU7Hr1G088630	Brast07G143300	Brahy.S07G0159200	Brahy.D01G0517400	Bradi1g38025	Union	Phylogenetic-only	100	100	Proper Root Placement	N/A	N/A	N/A
OG1096	OG0004157.0	N/A	HORVU4Hr1G069930	Brast02G084500	Brahy.S02G0089200	Brahy.D01G0973700	Bradi1g70900	Union	Phylogenetic-only	100	100	Proper Root Placement	N/A	N/A	N/A
OG1097	OG0004161.0	N/A	HORVU7Hr1G024250	Brast07G038400	Brahy.S07G0041000	Brahy.D01G0656800	Bradi1g49000	Union	Phylogenetic-only	100	100	Proper Root Placement	N/A	N/A	N/A
OG1098	OG0004163.0	N/A	HORVU1Hr1G094230	Brast06G181400	Brahy.S06G0187000	Brahy.D01G0725500	Bradi1g53830	Union	Phylogenetic-only	94	98	Proper Root Placement	N/A	N/A	N/A
OG1100	OG0004169.0	OG05560	HORVU7Hr1G002200	Brast07G005000	Brahy.S07G0005700	Brahy.D01G0701100	Bradi1g52030	Intersect	N/A	99	100	Proper Root Placement	N/A	N/A	N/A
OG1101	OG0004176.0	N/A	HORVU5Hr1G120780	Brast02G381100	Brahy.S02G0408300	Brahy.D01G0018300	Bradi1g01870	Union	Phylogenetic-only	93	79	Proper Root Placement	N/A	N/A	N/A
OG1102	OG0004182.0	OG03060	HORVU4Hr1G083800	Brast02G034900	Brahy.S02G0037000	Brahy.D01G1033300	Bradi1g75800	Intersect	N/A	100	100	Proper Root Placement	N/A	N/A	N/A
OG1103	OG0004185.0	N/A	HORVU6Hr1G020210	Brast04G146200	Brahy.S04G0156000	Brahy.D01G0612500	Bradi1g46170	Union	Phylogenetic-only	100	100	Proper Root Placement	N/A	N/A	N/A
OG1104	OG0004187.0	N/A	HORVU1Hr1G067690	Brast06G174500	Brahy.S06G0194700	Brahy.D01G0733200	Bradi1g54380	Union	Phylogenetic-only	100	100	Proper Root Placement	N/A	N/A	N/A
OG1105	OG0004188.0	N/A	HORVU7Hr1G088890	Brast07G142300	Brahy.S07G0158000	Brahy.D01G0519200	Bradi1g38120	Union	Phylogenetic-only	100	100	Proper Root Placement	N/A	N/A	N/A
OG1106	OG0004190.0	N/A	HORVU7Hr1G095750	Brast07G182900	Brahy.S07G0204300	Brahy.D01G0467100	Bradi1g34770	Union	Phylogenetic-only	100	100	Proper Root Placement	N/A	N/A	N/A
OG1111	OG0004213.0	N/A	HORVU2Hr1G089050	Brast09G142000	Brahy.S09G0145300	Brahy.D05G0205900	Bradi5g15540	Union	Phylogenetic-only	100	100	Proper Root Placement	N/A	N/A	N/A
OG1112	OG0004215.0	N/A	HORVU2Hr1G100450	Brast09G200300	Brahy.S09G0207100	Brahy.D05G0281400	Bradi5g21030	Union	Phylogenetic-only	100	100	Proper Root Placement	N/A	N/A	N/A
OG1113	OG0004218.0	N/A	HORVU2Hr1G006320	Brast09G021300	Brahy.S09G0023200	Brahy.D05G0032700	Bradi5g02400	Union	Phylogenetic-only	100	100	Proper Root Placement	N/A	N/A	N/A
OG1115	OG0004222.0	N/A	HORVU2Hr1G108370	Brast09G221400	Brahy.S09G0230600	Brahy.D05G0305700	Bradi5g22900	Union	Phylogenetic-only	100	97	Proper Root Placement	N/A	N/A	N/A
OG1117	OG0004232.0	N/A	HORVU0Hr1G004200	Brast09G055900	Brahy.S09G0053400	Brahy.D05G0091200	Bradi5g07710	Union	Phylogenetic-only	100	98	Proper Root Placement	N/A	N/A	N/A
OG1118	OG0004235.0	OG11955	HORVU2Hr1G102040	Brast09G194400	Brahy.S09G0201100	Brahy.D05G0274400	Bradi5g20520	Intersect	N/A	100	100	Proper Root Placement	N/A	N/A	N/A
OG1120	OG0004239.0	N/A	HORVU1Hr1G005760	Brast09G002300	Brahy.S09G0003000	Brahy.D05G0002900	Bradi5g00550	Union	Phylogenetic-only	100	100	Proper Root Placement	N/A	N/A	N/A
OG1121	OG0004240.0	N/A	HORVU2Hr1G111760	Brast09G242600	Brahy.S09G0253000	Brahy.D05G0329400	Bradi5g24760	Union	Phylogenetic-only	100	100	Proper Root Placement	N/A	N/A	N/A
OG1122	OG0004241.0	N/A	HORVU2Hr1G116150	Brast09G226300	Brahy.S09G0235900	Brahy.D05G0311300	Bradi5g23330	Union	Phylogenetic-only	100	100	Proper Root Placement	N/A	N/A	N/A
OG1123	OG0004243.0	N/A	HORVU2Hr1G112890	Brast09G236300	Brahy.S09G0246600	Brahy.D05G0322100	Bradi5g24160	Union	Phylogenetic-only	100	96	Proper Root Placement	N/A	N/A	N/A
OG1124	OG0004244.0	N/A	HORVU0Hr1G040220	Brast09G268200	Brahy.S09G0280000	Brahy.D05G0363900	Bradi5g27390	Union	Phylogenetic-only	100	90	Proper Root Placement	N/A	N/A	N/A
OG1125	OG0004246.0	OG12106	HORVU2Hr1G111340	Brast09G240000	Brahy.S09G0250300	Brahy.D05G0326200	Bradi5g24530	Intersect	N/A	99	100	Proper Root Placement	N/A	N/A	N/A
OG1126	OG0004253.0	N/A	HORVU2Hr1G082160	Brast09G117100	Brahy.S09G0119600	Brahy.D05G0172600	Bradi5g13280	Union	Phylogenetic-only	100	99	Proper Root Placement	N/A	N/A	N/A
OG1127	OG0004255.0	OG12482	HORVU2Hr1G071240	Brast09G063900	Brahy.S09G0062500	Brahy.D05G0103300	Bradi5g08372	Intersect	N/A	100	100	Proper Root Placement	N/A	N/A	N/A
OG1129	OG0004259.0	N/A	HORVU2Hr1G094470	Brast09G178600	Brahy.S09G0184400	Brahy.D05G0253200	Bradi5g18961	Union	Phylogenetic-only	100	91	Proper Root Placement	N/A	N/A	N/A
OG1130	OG0004260.0	N/A	HORVU2Hr1G007230	Brast09G024900	Brahy.S09G0026100	Brahy.D05G0036000	Bradi5g02750	Union	Phylogenetic-only	100	100	Proper Root Placement	N/A	N/A	N/A
OG1131	OG0004261.0	N/A	HORVU2Hr1G094190	Brast09G180200	Brahy.S09G0186300	Brahy.D05G0254800	Bradi5g19110	Union	Phylogenetic-only	100	100	Proper Root Placement	N/A	N/A	N/A
OG1132	OG0004262.0	OG11930	HORVU2Hr1G105430	Brast09G187300	Brahy.S09G0193600	Brahy.D05G0263600	Bradi5g19787	Intersect	N/A	100	100	Proper Root Placement	N/A	N/A	N/A
OG1133	OG0004265.0	N/A	HORVU2Hr1G081570	Brast09G112700	Brahy.S09G0114600	Brahy.D05G0167700	Bradi5g12930	Union	Phylogenetic-only	100	100	Proper Root Placement	N/A	N/A	N/A
OG1135	OG0004267.0	OG12014	HORVU2Hr1G104280	Brast09G209800	Brahy.S09G0217900	Brahy.D05G0292300	Bradi5g21900	Intersect	N/A	100	100	Proper Root Placement	N/A	N/A	N/A
OG1137	OG0004277.0	OG12210	HORVU2Hr1G124000	Brast09G263500	Brahy.S09G0275100	Brahy.D05G0355900	Bradi5g26782	Intersect	N/A	100	100	Proper Root Placement	N/A	N/A	N/A
OG1139	OG0004281.0	N/A	HORVU2Hr1G085340	Brast09G129700	Brahy.S09G0132800	Brahy.D05G0189000	Bradi5g14450	Union	Phylogenetic-only	100	100	Proper Root Placement	N/A	N/A	N/A
OG1140	OG0004282.0	N/A	HORVU2Hr1G065700	Brast09G043200	Brahy.S09G0290900	Brahy.D05G0070000	Bradi5g05100	Union	Phylogenetic-only	100	100	Proper Root Placement	N/A	N/A	N/A
OG1141	OG0004285.0	N/A	HORVU2Hr1G103670	Brast09G211800	Brahy.S09G0219900	Brahy.D05G0294300	Bradi5g22070	Union	Phylogenetic-only	100	100	Proper Root Placement	N/A	N/A	N/A
OG1142	OG0004286.0	N/A	HORVU2Hr1G078730	Brast09G097800	Brahy.S09G0098800	Brahy.D05G0150300	Bradi5g11690	Union	Phylogenetic-only	100	100	Proper Root Placement	N/A	N/A	N/A
OG1144	OG0004291.0	N/A	HORVU2Hr1G069490	Brast09G057100	Brahy.S09G0054700	Brahy.D05G0093800	Bradi5g07850	Union	Phylogenetic-only	100	100	Proper Root Placement	N/A	N/A	N/A
OG1147	OG0004296.0	N/A	HORVU2Hr1G088000	Brast09G139100	Brahy.S09G0142200	Brahy.D05G0201500	Bradi5g15250	Union	Phylogenetic-only	100	100	Proper Root Placement	N/A	N/A	N/A
OG1148	OG0004300.0	N/A	HORVU2Hr1G065960	Brast09G002800	Brahy.S09G0003500	Brahy.D05G0003400	Bradi5g00600	Union	Phylogenetic-only	100	100	Proper Root Placement	N/A	N/A	N/A
OG1150	OG0004304.0	OG11914	HORVU2Hr1G093700	Brast09G182800	Brahy.S09G0189000	Brahy.D05G0257800	Bradi5g19330	Intersect	N/A	100	100	Proper Root Placement	N/A	N/A	N/A
OG1152	OG0004307.0	N/A	HORVU0Hr1G038980	Brast09G240900	Brahy.S09G0251300	Brahy.D05G0327100	Bradi5g24600	Union	Phylogenetic-only	100	100	Proper Root Placement	N/A	N/A	N/A
OG1156	OG0004314.0	N/A	HORVU2Hr1G119110	Brast09G258700	Brahy.S09G0269800	Brahy.D05G0349100	Bradi5g26240	Union	Phylogenetic-only	99	100	Proper Root Placement	N/A	N/A	N/A
OG1157	OG0004320.0	N/A	HORVU2Hr1G092010	Brast09G156300	Brahy.S09G0160400	Brahy.D05G0225800	Bradi5g16910	Union	Phylogenetic-only	100	100	Proper Root Placement	N/A	N/A	N/A
OG1158	OG0004324.0	N/A	HORVU5Hr1G078050	Brast09G254400	Brahy.S09G0265300	Brahy.D05G0344000	Bradi5g25870	Union	Phylogenetic-only	100	97	Proper Root Placement	N/A	N/A	N/A
OG1159	OG0004326.0	N/A	HORVU1Hr1G093950	Brast09G006300	Brahy.S09G0006900	Brahy.D05G0007700	Bradi5g00925	Union	Phylogenetic-only	100	100	Proper Root Placement	N/A	N/A	N/A
OG1160	OG0004333.0	N/A	HORVU2Hr1G074740	Brast09G080400	Brahy.S09G0081000	Brahy.D05G0126500	Bradi5g10090	Union	Phylogenetic-only	100	100	Proper Root Placement	N/A	N/A	N/A
OG1161	OG0004334.0	OG12128	HORVU2Hr1G109820	Brast09G246000	Brahy.S09G0256500	Brahy.D05G0334000	Bradi5g25100	Intersect	N/A	100	99	Proper Root Placement	N/A	N/A	N/A
OG1162	OG0004337.0	N/A	HORVU0Hr1G006440	Brast09G164600	Brahy.S09G0169200	Brahy.D05G0236100	Bradi5g17670	Union	Phylogenetic-only	100	100	Proper Root Placement	N/A	N/A	N/A
OG1165	OG0004343.0	N/A	HORVU2Hr1G097610	Brast09G165200	Brahy.S09G0169700	Brahy.D05G0236800	Bradi5g17722	Union	Phylogenetic-only	100	95	Proper Root Placement	N/A	N/A	N/A
OG1166	OG0004346.0	N/A	HORVU2Hr1G021150	Brast09G123300	Brahy.S09G0126200	Brahy.D05G0180500	Bradi5g13840	Union	Phylogenetic-only	100	100	Proper Root Placement	N/A	N/A	N/A
OG1167	OG0004351.0	N/A	HORVU5Hr1G058490	Brast09G268000	Brahy.S09G0279800	Brahy.D05G0363700	Bradi5g27367	Union	Phylogenetic-only	100	100	Proper Root Placement	N/A	N/A	N/A
OG1168	OG0004354.0	OG12239	HORVU2Hr1G126730	Brast09G269600	Brahy.S09G0281300	Brahy.D05G0365500	Bradi5g27530	Intersect	N/A	100	100	Proper Root Placement	N/A	N/A	N/A
OG1169	OG0004355.0	N/A	HORVU5Hr1G069920	Brast09G090000	Brahy.S09G0091700	Brahy.D05G0138600	Bradi5g10880	Union	Phylogenetic-only	100	100	Proper Root Placement	N/A	N/A	N/A
OG1170	OG0004363.0	OG12248	HORVU2Hr1G127650	Brast09G271600	Brahy.S09G0283300	Brahy.D05G0367600	Bradi5g27687	Intersect	N/A	67	97	Proper Root Placement	N/A	N/A	N/A
OG1171	OG0004366.0	N/A	HORVU1Hr1G076080	Brast03G023500	Brahy.S03G0026100	Brahy.D03G0222500	Bradi3g16030	Union	Phylogenetic-only	100	100	Proper Root Placement	N/A	N/A	N/A
OG1172	OG0004371.0	N/A	HORVU2Hr1G122890	Brast10G089100	Brahy.S10G0097100	Brahy.D03G0339800	Bradi3g24410	Union	Phylogenetic-only	100	100	Proper Root Placement	N/A	N/A	N/A
OG1174	OG0004380.0	N/A	HORVU0Hr1G027010	Brast04G176900	Brahy.S04G0189600	Brahy.D03G0626700	Bradi3g45337	Union	Phylogenetic-only	100	100	Proper Root Placement	N/A	N/A	N/A
OG1175	OG0004382.0	N/A	HORVU6Hr1G045070	Brast04G234400	Brahy.S04G0252800	Brahy.D03G0131000	Bradi3g09460	Union	Phylogenetic-only	100	100	Proper Root Placement	N/A	N/A	N/A
OG1176	OG0004386.0	N/A	HORVU6Hr1G065420	Brast04G105800	Brahy.S04G0112200	Brahy.D03G0712400	Bradi3g51600	Union	Phylogenetic-only	100	100	Proper Root Placement	N/A	N/A	N/A
OG1177	OG0004392.0	N/A	HORVU7Hr1G073440	Brast03G039800	Brahy.S03G0043200	Brahy.D03G0199000	Bradi3g14500	Union	Phylogenetic-only	99	100	Proper Root Placement	N/A	N/A	N/A
OG1178	OG0004395.0	OG10193	HORVU6Hr1G040900	Brast04G246200	Brahy.S04G0266100	Brahy.D03G0119000	Bradi3g08630	Intersect	N/A	100	100	Proper Root Placement	N/A	N/A	N/A
OG1179	OG0004397.0	N/A	HORVU6Hr1G064470	Brast04G109900	Brahy.S04G0116600	Brahy.D03G0707900	Bradi3g51250	Union	Phylogenetic-only	100	100	Proper Root Placement	N/A	N/A	N/A
OG1180	OG0004398.0	OG09608	HORVU6Hr1G072080	Brast04G048000	Brahy.S04G0051100	Brahy.D03G0777000	Bradi3g56430	Filtered – Root Placement	Root placed on B. hybridum S branch	N/A	100	Root placed on B. hybridum S branch	23	N/A	N/A
OG1181	OG0004406.0	N/A	HORVU3Hr1G023160	Brast04G171300	Brahy.S04G0183500	Brahy.D03G0633000	Bradi3g45810	Union	Phylogenetic-only	100	100	Proper Root Placement	N/A	N/A	N/A
OG1182	OG0004410.0	N/A	HORVU7Hr1G041230	Brast03G111900	Brahy.S03G0123400	Brahy.D03G0332800	Bradi3g23190	Union	Phylogenetic-only	100	100	Proper Root Placement	N/A	N/A	N/A
OG1183	OG0004415.0	N/A	HORVU7Hr1G053780	Brast04G175300	Brahy.S04G0187900	Brahy.D03G0628600	Bradi3g45450	Union	Phylogenetic-only	100	100	Proper Root Placement	N/A	N/A	N/A
OG1185	OG0004417.0	OG09855	HORVU6Hr1G004930	Brast04G335200	Brahy.S04G0359900	Brahy.D03G0010800	Bradi3g01050	Intersect	N/A	100	100	Proper Root Placement	N/A	N/A	N/A
OG1186	OG0004418.0	N/A	HORVU4Hr1G017600	Brast03G216600	Brahy.S03G0238700	Brahy.D03G0475100	Bradi3g34950	Union	Phylogenetic-only	100	100	Proper Root Placement	N/A	N/A	N/A
OG1187	OG0004420.0	N/A	HORVU3Hr1G034280	Brast04G341700	Brahy.S04G0366200	Brahy.D03G0002600	Bradi3g00377	Union	Phylogenetic-only	100	79	Proper Root Placement	N/A	N/A	N/A
OG1189	OG0004426.0	N/A	HORVU6Hr1G058620	Brast04G132700	Brahy.S04G0140600	Brahy.D03G0679800	Bradi3g49180	Union	Phylogenetic-only	99	100	Proper Root Placement	N/A	N/A	N/A
OG1191	OG0004428.0	N/A	HORVU6Hr1G063280	Brast04G114400	Brahy.S04G0121400	Brahy.D03G0701200	Bradi3g50790	Union	Phylogenetic-only	100	100	Proper Root Placement	N/A	N/A	N/A
OG1192	OG0004432.0	N/A	HORVU3Hr1G013290	Brast03G064000	Brahy.S03G0069700	Brahy.D03G0270500	Bradi3g18800	Union	Phylogenetic-only	100	100	Proper Root Placement	N/A	N/A	N/A
OG1194	OG0004436.0	OG08982	HORVU7Hr1G077170	Brast03G052700	Brahy.S03G0057000	Brahy.D03G0182400	Bradi3g13360	Intersect	N/A	100	100	Proper Root Placement	N/A	N/A	N/A
OG1195	OG0004437.0	OG09851	HORVU6Hr1G004180	Brast04G336400	Brahy.S04G0361100	Brahy.D03G0008800	Bradi3g00940	Intersect	N/A	100	80	Proper Root Placement	N/A	N/A	N/A
OG1196	OG0004441.0	N/A	HORVU6Hr1G024100	Brast04G224900	Brahy.S04G0242400	Brahy.D03G0142500	Bradi3g10180	Union	Phylogenetic-only	100	100	Proper Root Placement	N/A	N/A	N/A
OG1197	OG0004443.0	N/A	HORVU7Hr1G043590	Brast04G242100	Brahy.S04G0261800	Brahy.D03G0122800	Bradi3g08930	Union	Phylogenetic-only	100	99	Proper Root Placement	N/A	N/A	N/A
OG1198	OG0004444.0	N/A	HORVU6Hr1G011850	Brast04G160700	Brahy.S04G0171900	Brahy.D03G0645400	Bradi3g46710	Union	Phylogenetic-only	100	100	Proper Root Placement	N/A	N/A	N/A
OG1201	OG0004457.0	OG09340	HORVU6Hr1G066160	Brast04G103100	Brahy.S04G0109100	Brahy.D03G0715200	Bradi3g51831	Intersect	N/A	100	100	Proper Root Placement	N/A	N/A	N/A
OG1202	OG0004465.0	OG08672	HORVU1Hr1G054570	Brast03G204000	Brahy.S03G0225100	Brahy.D03G0458000	Bradi3g33840	Intersect	N/A	100	100	Proper Root Placement	N/A	N/A	N/A
OG1204	OG0004475.0	N/A	HORVU6Hr1G090000	Brast04G064400	Brahy.S04G0068500	Brahy.D03G0758600	Bradi3g55020	Union	Phylogenetic-only	87	99	Proper Root Placement	N/A	N/A	N/A
OG1205	OG0004478.0	N/A	HORVU2Hr1G111060	Brast04G216700	Brahy.S04G0240900	Brahy.D03G0144400	Bradi3g10310	Union	Phylogenetic-only	100	100	Proper Root Placement	N/A	N/A	N/A
OG1206	OG0004481.0	N/A	HORVU0Hr1G016410	Brast04G114800	Brahy.S04G0121800	Brahy.D03G0700700	Bradi3g50750	Union	Phylogenetic-only	100	100	Proper Root Placement	N/A	N/A	N/A
OG1207	OG0004483.0	N/A	HORVU2Hr1G078410	Brast03G225300	Brahy.S03G0247800	Brahy.D03G0484600	Bradi3g35630	Union	Phylogenetic-only	100	100	Proper Root Placement	N/A	N/A	N/A
OG1208	OG0004486.0	N/A	HORVU6Hr1G064920	Brast04G108200	Brahy.S04G0114800	Brahy.D03G0710000	Bradi3g51409	Union	Phylogenetic-only	100	98	Proper Root Placement	N/A	N/A	N/A
OG1209	OG0004488.0	OG09599	HORVU6Hr1G072490	Brast04G049500	Brahy.S04G0052800	Brahy.D03G0775500	Bradi3g56290	Intersect	N/A	100	100	Proper Root Placement	N/A	N/A	N/A
OG1210	OG0004489.0	N/A	HORVU3Hr1G060560	Brast03G124900	Brahy.S03G0131800	Brahy.D03G0340300	Bradi3g24450	Union	Phylogenetic-only	100	100	Proper Root Placement	N/A	N/A	N/A
OG1211	OG0004492.0	OG09692	HORVU6Hr1G080760	Brast04G030300	Brahy.S04G0031800	Brahy.D03G0797800	Bradi3g57980	Intersect	N/A	100	100	Proper Root Placement	N/A	N/A	N/A
OG1212	OG0004494.0	N/A	HORVU6Hr1G091300	Brast04G058400	Brahy.S04G0061800	Brahy.D03G0765500	Bradi3g55550	Union	Phylogenetic-only	100	98	Proper Root Placement	N/A	N/A	N/A
OG1213	OG0004497.0	N/A	HORVU3Hr1G026120	Brast04G231600	Brahy.S04G0250100	Brahy.D03G0134400	Bradi3g09650	Union	Phylogenetic-only	100	100	Proper Root Placement	N/A	N/A	N/A
OG1214	OG0004499.0	N/A	HORVU6Hr1G065430	Brast04G105700	Brahy.S04G0112100	Brahy.D03G0712500	Bradi3g51610	Union	Phylogenetic-only	100	100	Proper Root Placement	N/A	N/A	N/A
OG1216	OG0004505.0	N/A	HORVU5Hr1G008860	Brast03G223900	Brahy.S03G0246400	Brahy.D03G0482600	Bradi3g35517	Union	Phylogenetic-only	94	100	Proper Root Placement	N/A	N/A	N/A
OG1217	OG0004506.0	N/A	HORVU2Hr1G117380	Brast04G342400	Brahy.S04G0367000	Brahy.D03G0001700	Bradi3g00300	Union	Phylogenetic-only	100	100	Proper Root Placement	N/A	N/A	N/A
OG1219	OG0004514.0	N/A	HORVU0Hr1G004320	Brast03G173200	Brahy.S03G0192700	Brahy.D03G0418000	Bradi3g30800	Union	Phylogenetic-only	100	100	Proper Root Placement	N/A	N/A	N/A
OG1220	OG0004517.0	N/A	HORVU7Hr1G083130	Brast03G124000	Brahy.S03G0137900	Brahy.D03G0342000	Bradi3g24710	Union	Phylogenetic-only	100	97	Proper Root Placement	N/A	N/A	N/A
OG1221	OG0004522.0	N/A	HORVU3Hr1G054870	Brast04G300600	Brahy.S04G0325100	Brahy.D03G0049700	Bradi3g04020	Union	Phylogenetic-only	100	100	Proper Root Placement	N/A	N/A	N/A
OG1222	OG0004523.0	N/A	HORVU6Hr1G090330	Brast04G062100	Brahy.S04G0066100	Brahy.D03G0760800	Bradi3g55250	Union	Phylogenetic-only	100	100	Proper Root Placement	N/A	N/A	N/A
OG1223	OG0004530.0	OG09483	HORVU6Hr1G084740	Brast04G077100	Brahy.S04G0081800	Brahy.D03G0744100	Bradi3g54010	Intersect	N/A	94	88	Proper Root Placement	N/A	N/A	N/A
OG1224	OG0004532.0	N/A	HORVU6Hr1G027570	Brast04G174900	Brahy.S04G0187500	Brahy.D03G0629200	Bradi3g45490	Union	Phylogenetic-only	100	100	Proper Root Placement	N/A	N/A	N/A
OG1225	OG0004537.0	N/A	HORVU0Hr1G023140	Brast04G117200	Brahy.S04G0124200	Brahy.D03G0697900	Bradi3g50560	Union	Phylogenetic-only	100	100	Proper Root Placement	N/A	N/A	N/A
OG1226	OG0004539.0	N/A	HORVU1Hr1G082820	Brast04G234200	Brahy.S04G0252600	Brahy.D03G0131200	Bradi3g09480	Union	Phylogenetic-only	100	100	Proper Root Placement	N/A	N/A	N/A
OG1227	OG0004540.0	N/A	HORVU7Hr1G092510	Brast03G215800	Brahy.S03G0237600	Brahy.D03G0474000	Bradi3g34890	Union	Phylogenetic-only	100	100	Proper Root Placement	N/A	N/A	N/A
OG1228	OG0004541.0	N/A	HORVU7Hr1G106500	Brast03G006400	Brahy.S03G0008000	Brahy.D03G0251000	Bradi3g17690	Union	Phylogenetic-only	100	100	Proper Root Placement	N/A	N/A	N/A
OG1229	OG0004542.0	OG08660	HORVU1Hr1G055370	Brast03G202000	Brahy.S03G0223000	Brahy.D03G0454400	Bradi3g33650	Intersect	N/A	100	100	Proper Root Placement	N/A	N/A	N/A
OG1230	OG0004548.0	N/A	HORVU3Hr1G098880	Brast04G163400	Brahy.S04G0174700	Brahy.D03G0642400	Bradi3g46500	Union	Phylogenetic-only	100	100	Proper Root Placement	N/A	N/A	N/A
OG1231	OG0004554.0	N/A	HORVU1Hr1G051150	Brast03G211900	Brahy.S03G0233500	Brahy.D03G0468000	Bradi3g34517	Union	Phylogenetic-only	100	95	Proper Root Placement	N/A	N/A	N/A
OG1232	OG0004555.0	OG10116	HORVU6Hr1G034490	Brast04G267600	Brahy.S04G0289600	Brahy.D03G0089900	Bradi3g06770	Intersect	N/A	100	100	Proper Root Placement	N/A	N/A	N/A
OG1233	OG0004562.0	N/A	HORVU5Hr1G112710	Brast03G118400	Brahy.S03G0125800	Brahy.D03G0335800	Bradi3g23360	Union	Phylogenetic-only	100	100	Proper Root Placement	N/A	N/A	N/A
OG1234	OG0004563.0	N/A	HORVU6Hr1G091930	Brast03G090600	Brahy.S03G0099900	Brahy.D03G0305700	Bradi3g21190	Union	Phylogenetic-only	100	100	Proper Root Placement	N/A	N/A	N/A
OG1235	OG0004569.0	N/A	HORVU1Hr1G052980	Brast03G190100	Brahy.S03G0210700	Brahy.D03G0440200	Bradi3g32620	Union	Phylogenetic-only	100	69	Proper Root Placement	N/A	N/A	N/A
OG1236	OG0004573.0	N/A	HORVU4Hr1G079050	Brast04G212800	Brahy.S04G0229600	Brahy.D03G0155600	Bradi3g11007	Union	Phylogenetic-only	100	100	Proper Root Placement	N/A	N/A	N/A
OG1237	OG0004574.0	N/A	HORVU7Hr1G001170	Brast04G111300	Brahy.S04G0118000	Brahy.D03G0706200	Bradi3g51110	Union	Phylogenetic-only	100	99	Proper Root Placement	N/A	N/A	N/A
OG1238	OG0004576.0	N/A	HORVU6Hr1G037640	Brast04G207500	Brahy.S04G0221100	Brahy.D03G0165900	Bradi3g11600	Union	Phylogenetic-only	100	100	Proper Root Placement	N/A	N/A	N/A
OG1239	OG0004579.0	OG09397	HORVU6Hr1G068640	Brast04G092600	Brahy.S04G0097800	Brahy.D03G0726200	Bradi3g52640	Intersect	N/A	100	100	Proper Root Placement	N/A	N/A	N/A
OG1241	OG0004582.0	N/A	HORVU1Hr1G070290	Brast04G171000	Brahy.S04G0183200	Brahy.D03G0633300	Bradi3g45840	Union	Phylogenetic-only	94	100	Proper Root Placement	N/A	N/A	N/A
OG1242	OG0004584.0	N/A	HORVU0Hr1G023540	Brast04G114200	Brahy.S04G0121200	Brahy.D03G0701400	Bradi3g50810	Union	Phylogenetic-only	100	100	Proper Root Placement	N/A	N/A	N/A
OG1243	OG0004587.0	N/A	HORVU1Hr1G077070	Brast04G087500	Brahy.S04G0092400	Brahy.D03G0732000	Bradi3g53100	Union	Phylogenetic-only	100	100	Proper Root Placement	N/A	N/A	N/A
OG1245	OG0004593.0	OG09351	HORVU6Hr1G066560	Brast04G101200	Brahy.S04G0107100	Brahy.D03G0717600	Bradi3g52000	Intersect	N/A	99	100	Proper Root Placement	N/A	N/A	N/A
OG1246	OG0004596.0	N/A	HORVU2Hr1G011960	Brast03G249600	Brahy.S03G0272700	Brahy.D03G0516300	Bradi3g37770	Union	Phylogenetic-only	100	94	Proper Root Placement	N/A	N/A	N/A
OG1247	OG0004600.0	N/A	HORVU2Hr1G076440	Brast04G166300	Brahy.S04G0177700	Brahy.D03G0708000	Bradi3g51255	Filtered – Total dS ≥ 1.0	Total dS = 76.3406	100	100	Proper Root Placement	N/A	N/A	N/A
OG1248	OG0004604.0	OG09037	HORVU7Hr1G074000	Brast03G041600	Brahy.S03G0045000	Brahy.D03G0196300	Bradi3g14297	Intersect	N/A	100	100	Proper Root Placement	N/A	N/A	N/A
OG1249	OG0004606.0	N/A	HORVU0Hr1G009930	Brast04G203500	Brahy.S04G0218300	Brahy.D03G0592000	Bradi3g43210	Union	Phylogenetic-only	100	100	Proper Root Placement	N/A	N/A	N/A
OG1250	OG0004610.0	N/A	HORVU0Hr1G035840	Brast03G199300	Brahy.S03G0220300	Brahy.D03G0451700	Bradi3g33450	Union	Phylogenetic-only	100	100	Proper Root Placement	N/A	N/A	N/A
OG1251	OG0004612.0	N/A	HORVU7Hr1G057720	Brast03G284700	Brahy.S03G0310500	Brahy.D03G0559800	Bradi3g40846	Union	Phylogenetic-only	100	100	Proper Root Placement	N/A	N/A	N/A
OG1252	OG0004613.0	N/A	HORVU1Hr1G030420	Brast03G067300	Brahy.S03G0073400	Brahy.D03G0275100	Bradi3g19060	Union	Phylogenetic-only	64	69	Proper Root Placement	N/A	N/A	N/A
OG1253	OG0004615.0	N/A	HORVU6Hr1G068270	Brast04G093800	Brahy.S04G0099100	Brahy.D03G0724800	Bradi3g52530	Union	Phylogenetic-only	100	100	Proper Root Placement	N/A	N/A	N/A
OG1254	OG0004616.0	N/A	HORVU1Hr1G085240	Brast04G223100	Brahy.S04G0234000	Brahy.D03G0152100	Bradi3g10830	Union	Phylogenetic-only	100	99	Proper Root Placement	N/A	N/A	N/A
OG1255	OG0004617.0	N/A	HORVU6Hr1G059740	Brast04G127900	Brahy.S04G0135300	Brahy.D03G0685400	Bradi3g49620	Union	Phylogenetic-only	100	100	Proper Root Placement	N/A	N/A	N/A
OG1256	OG0004622.0	N/A	HORVU4Hr1G006520	Brast03G311100	Brahy.S03G0338400	Brahy.D03G0173100	Bradi3g12640	Union	Phylogenetic-only	100	100	Proper Root Placement	N/A	N/A	N/A
OG1257	OG0004625.0	OG09715	HORVU6Hr1G077670	Brast04G025200	Brahy.S04G0026500	Brahy.D03G0804200	Bradi3g58610	Intersect	N/A	100	100	Proper Root Placement	N/A	N/A	N/A
OG1258	OG0004626.0	OG08997	HORVU7Hr1G076150	Brast03G050500	Brahy.S03G0054500	Brahy.D03G0185900	Bradi3g13600	Intersect	N/A	100	99	Proper Root Placement	N/A	N/A	N/A
OG1259	OG0004628.0	N/A	HORVU0Hr1G027070	Brast04G116600	Brahy.S04G0123700	Brahy.D03G0698400	Bradi3g50605	Union	Phylogenetic-only	94	98	Proper Root Placement	N/A	N/A	N/A
OG1260	OG0004633.0	N/A	HORVU7Hr1G093490	Brast04G217200	Brahy.S04G0240100	Brahy.D03G0145500	Bradi3g10380	Union	Phylogenetic-only	100	97	Proper Root Placement	N/A	N/A	N/A
OG1261	OG0004634.0	OG08663	HORVU1Hr1G055220	Brast03G202600	Brahy.S03G0223600	Brahy.D03G0455400	Bradi3g33716	Intersect	N/A	100	95	Proper Root Placement	N/A	N/A	N/A
OG1262	OG0004637.0	OG09167	HORVU6Hr1G054560	Brast04G147300	Brahy.S04G0157400	Brahy.D03G0662300	Bradi3g47960	Intersect	N/A	100	100	Proper Root Placement	N/A	N/A	N/A
OG1265	OG0004646.0	N/A	HORVU5Hr1G017540	Brast03G310200	Brahy.S03G0337400	Brahy.D03G0172000	Bradi3g12565	Union	Phylogenetic-only	98	97	Proper Root Placement	N/A	N/A	N/A
OG1267	OG0004653.0	N/A	HORVU7Hr1G116780	Brast04G212000	Brahy.S04G0228800	Brahy.D03G0156600	Bradi3g11050	Filtered – Total dS ≥ 1.0	Total dS = 3.0904	100	100	Proper Root Placement	N/A	N/A	N/A
OG1268	OG0004655.0	N/A	HORVU5Hr1G016620	Brast03G074600	Brahy.S03G0081800	Brahy.D03G0285100	Bradi3g19670	Union	Phylogenetic-only	100	100	Proper Root Placement	N/A	N/A	N/A
OG1269	OG0004657.0	N/A	HORVU2Hr1G012830	Brast03G029600	Brahy.S03G0032700	Brahy.D03G0214400	Bradi3g15560	Union	Phylogenetic-only	100	100	Proper Root Placement	N/A	N/A	N/A
OG1270	OG0004658.0	OG09505	HORVU6Hr1G087030	Brast04G072400	Brahy.S04G0076500	Brahy.D03G0749400	Bradi3g54380	Intersect	N/A	100	100	Proper Root Placement	N/A	N/A	N/A
OG1271	OG0004699.0	OG07684	HORVU1Hr1G078160	Brast08G066800	Brahy.S08G0070300	Brahy.D02G0283400	Bradi2g20400	Intersect	N/A	100	100	Proper Root Placement	N/A	N/A	N/A
OG1272	OG0004700.0	OG06911	HORVU3Hr1G114370	Brast01G007200	Brahy.S01G0008100	Brahy.D02G0831300	Bradi2g62090	Intersect	N/A	100	94	Proper Root Placement	N/A	N/A	N/A
OG1273	OG0004701.0	OG06487	HORVU3Hr1G081250	Brast01G104100	Brahy.S01G0110800	Brahy.D02G0716600	Bradi2g53600	Intersect	N/A	100	100	Proper Root Placement	N/A	N/A	N/A
OG1274	OG0004702.0	OG06710	HORVU3Hr1G088860	Brast01G055100	Brahy.S01G0059500	Brahy.D02G0773000	Bradi2g57920	Intersect	N/A	99	100	Proper Root Placement	N/A	N/A	N/A
OG1275	OG0004703.0	OG07066	HORVU3Hr1G017560	Brast01G372600	Brahy.S01G0390200	Brahy.D02G0056700	Bradi2g04130	Intersect	N/A	99	100	Proper Root Placement	N/A	N/A	N/A
OG1276	OG0004704.0	N/A	HORVU1Hr1G058390	Brast08G145800	Brahy.S08G0155000	Brahy.D02G0388200	Bradi2g27680	Union	Phylogenetic-only	100	100	Proper Root Placement	N/A	N/A	N/A
OG1277	OG0004705.0	N/A	HORVU0Hr1G001490	Brast08G026900	Brahy.S08G0028200	Brahy.D02G0231900	Bradi2g16810	Union	Phylogenetic-only	100	100	Proper Root Placement	N/A	N/A	N/A
OG1278	OG0004706.0	OG06739	HORVU3Hr1G092990	Brast01G048600	Brahy.S01G0052600	Brahy.D02G0780800	Bradi2g58500	Intersect	N/A	100	100	Proper Root Placement	N/A	N/A	N/A
OG1279	OG0004707.0	OG07766	HORVU1Hr1G070740	Brast08G090000	Brahy.S08G0095100	Brahy.D02G0312300	Bradi2g22680	Intersect	N/A	100	100	Proper Root Placement	N/A	N/A	N/A
OG1280	OG0004708.0	OG07499	HORVU1Hr1G087660	Brast08G024400	Brahy.S08G0025500	Brahy.D02G0228100	Bradi2g16520	Intersect	N/A	100	100	Proper Root Placement	N/A	N/A	N/A
OG1281	OG0004709.0	N/A	HORVU3Hr1G080120	Brast01G108200	Brahy.S01G0114900	Brahy.D02G0711100	Bradi2g53235	Union	Phylogenetic-only	100	100	Proper Root Placement	N/A	N/A	N/A
OG1282	OG0004711.0	N/A	HORVU3Hr1G043300	Brast01G293400	Brahy.S01G0304000	Brahy.D02G0150200	Bradi2g10800	Union	Phylogenetic-only	99	97	Proper Root Placement	N/A	N/A	N/A
OG1283	OG0004712.0	OG07547	HORVU1Hr1G083550	Brast08G034000	Brahy.S08G0035900	Brahy.D02G0241000	Bradi2g17390	Intersect	N/A	100	100	Proper Root Placement	N/A	N/A	N/A
OG1284	OG0004713.0	OG07788	HORVU1Hr1G072650	Brast08G098700	Brahy.S08G0104100	Brahy.D02G0325500	Bradi2g23480	Intersect	N/A	100	100	Proper Root Placement	N/A	N/A	N/A
OG1285	OG0004714.0	OG08224	HORVU1Hr1G062210	Brast08G128200	Brahy.S08G0135800	Brahy.D02G0363200	Bradi2g26090	Intersect	N/A	100	100	Proper Root Placement	N/A	N/A	N/A
OG1286	OG0004715.0	OG05837	HORVU3Hr1G049640	Brast01G240500	Brahy.S01G0443700	Brahy.D02G0552300	Bradi2g41490	Intersect	N/A	100	100	Proper Root Placement	N/A	N/A	N/A
OG1287	OG0004716.0	N/A	HORVU3Hr1G073110	Brast01G139900	Brahy.S01G0149400	Brahy.D02G0674700	Bradi2g50430	Union	Phylogenetic-only	100	100	Proper Root Placement	N/A	N/A	N/A
OG1288	OG0004717.0	OG07271	HORVU3Hr1G032350	Brast01G324600	Brahy.S01G0339200	Brahy.D02G0111400	Bradi2g08200	Intersect	N/A	100	100	Proper Root Placement	N/A	N/A	N/A
OG1289	OG0004718.0	OG05853	HORVU3Hr1G050340	Brast01G235400	Brahy.S01G0449500	Brahy.D02G0559600	Bradi2g41950	Intersect	N/A	99	100	Proper Root Placement	N/A	N/A	N/A
OG1290	OG0004719.0	OG06780	HORVU3Hr1G095340	Brast01G039700	Brahy.S01G0043000	Brahy.D02G0791700	Bradi2g59220	Intersect	N/A	100	100	Proper Root Placement	N/A	N/A	N/A
OG1291	OG0004720.0	N/A	HORVU4Hr1G055450	Brast08G166800	Brahy.S08G0180800	Brahy.D02G0417400	Bradi2g31680	Union	Phylogenetic-only	100	100	Proper Root Placement	N/A	N/A	N/A
OG1292	OG0004721.0	N/A	HORVU3Hr1G085630	Brast01G088500	Brahy.S01G0094000	Brahy.D02G0734800	Bradi2g55020	Filtered – Root Placement	Root placed on B. distachyon branch	N/A	N/A	Root placed on B. distachyon branch	45	N/A	N/A
OG1293	OG0004722.0	OG08042	HORVU1Hr1G014200	Brast08G231300	Brahy.S08G0250500	Brahy.D02G0507400	Bradi2g38163	Intersect	N/A	100	100	Proper Root Placement	N/A	N/A	N/A
OG1294	OG0004723.0	N/A	HORVU3Hr1G025810	Brast01G344900	Brahy.S01G0360200	Brahy.D02G0088300	Bradi2g06530	Union	Phylogenetic-only	100	100	Proper Root Placement	N/A	N/A	N/A
OG1295	OG0004724.0	OG06738	HORVU3Hr1G092980	Brast01G048700	Brahy.S01G0052700	Brahy.D02G0780700	Bradi2g58490	Filtered – Root Placement	Root placed on B. stacei branch	N/A	100	Root placed on B. stacei branch	2	N/A	N/A
OG1296	OG0004725.0	OG07882	HORVU1Hr1G025370	Brast08G188500	Brahy.S08G0205700	Brahy.D02G0446900	Bradi2g34290	Intersect	N/A	100	100	Proper Root Placement	N/A	N/A	N/A
OG1297	OG0004726.0	OG07483	HORVU1Hr1G089360	Brast08G019800	Brahy.S08G0020500	Brahy.D02G0223400	Bradi2g16160	Intersect	N/A	100	100	Proper Root Placement	N/A	N/A	N/A
OG1298	OG0004727.0	OG07790	HORVU1Hr1G072810	Brast08G099100	Brahy.S08G0104500	Brahy.D02G0326000	Bradi2g23520	Intersect	N/A	100	100	Proper Root Placement	N/A	N/A	N/A
OG1299	OG0004728.0	OG06716	HORVU3Hr1G088630	Brast01G054100	Brahy.S01G0058500	Brahy.D02G0774000	Bradi2g57980	Intersect	N/A	100	100	Proper Root Placement	N/A	N/A	N/A
OG1300	OG0004729.0	N/A	HORVU3Hr1G072860	Brast01G141700	Brahy.S01G0151500	Brahy.D02G0672400	Bradi2g50250	Union	Phylogenetic-only	100	100	Proper Root Placement	N/A	N/A	N/A
OG1301	OG0004730.0	N/A	HORVU6Hr1G014610	Brast08G246900	Brahy.S08G0268500	Brahy.D02G0529700	Bradi2g39810	Union	Phylogenetic-only	100	100	Proper Root Placement	N/A	N/A	N/A
OG1302	OG0004731.0	N/A	HORVU1Hr1G032510	Brast08G168300	Brahy.S08G0183200	Brahy.D02G0419900	Bradi2g31810	Union	Phylogenetic-only	100	100	Proper Root Placement	N/A	N/A	N/A
OG1303	OG0004732.0	OG07071	HORVU3Hr1G017120	Brast01G371500	Brahy.S01G0389000	Brahy.D02G0057800	Bradi2g04220	Intersect	N/A	61	100	Proper Root Placement	N/A	N/A	N/A
OG1304	OG0004733.0	OG07213	HORVU3Hr1G027580	Brast01G337900	Brahy.S01G0353000	Brahy.D02G0095100	Bradi2g07082	Intersect	N/A	100	100	Proper Root Placement	N/A	N/A	N/A
OG1305	OG0004736.0	OG08216	HORVU1Hr1G061500	Brast08G125400	Brahy.S08G0132900	Brahy.D02G0360000	Bradi2g25870	Intersect	N/A	100	100	Proper Root Placement	N/A	N/A	N/A
OG1306	OG0004737.0	N/A	HORVU3Hr1G030040	Brast01G336000	Brahy.S01G0351100	Brahy.D02G0097600	Bradi2g07260	Union	Phylogenetic-only	100	100	Proper Root Placement	N/A	N/A	N/A
OG1307	OG0004738.0	N/A	HORVU1Hr1G064110	Brast08G072400	Brahy.S08G0076000	Brahy.D02G0289200	Bradi2g20881	Union	Phylogenetic-only	100	100	Proper Root Placement	N/A	N/A	N/A
OG1308	OG0004739.0	OG07628	HORVU1Hr1G075860	Brast08G055700	Brahy.S08G0058600	Brahy.D02G0269600	Bradi2g19420	Intersect	N/A	100	100	Proper Root Placement	N/A	N/A	N/A
OG1309	OG0004740.0	OG07697	HORVU1Hr1G066190	Brast08G070500	Brahy.S08G0074100	Brahy.D02G0286800	Bradi2g20687	Intersect	N/A	100	100	Proper Root Placement	N/A	N/A	N/A
OG1310	OG0004741.0	OG06092	HORVU3Hr1G064100	Brast01G179000	Brahy.S01G0190400	Brahy.D02G0629700	Bradi2g46970	Intersect	N/A	100	100	Proper Root Placement	N/A	N/A	N/A
OG1311	OG0004742.0	OG05942	HORVU3Hr1G055900	Brast01G211000	Brahy.S01G0225700	Brahy.D02G0589400	Bradi2g44020	Intersect	N/A	100	99	Proper Root Placement	N/A	N/A	N/A
OG1312	OG0004743.0	N/A	HORVU3Hr1G003040	Brast01G402800	Brahy.S01G0422400	Brahy.D02G0017400	Bradi2g01420	Union	Phylogenetic-only	100	100	Proper Root Placement	N/A	N/A	N/A
OG1313	OG0004744.0	OG06517	HORVU3Hr1G087740	Brast01G099800	Brahy.S01G0106100	Brahy.D02G0721300	Bradi2g54010	Intersect	N/A	100	100	Proper Root Placement	N/A	N/A	N/A
OG1314	OG0004745.0	OG07525	HORVU1Hr1G085480	Brast08G028800	Brahy.S08G0030100	Brahy.D02G0235300	Bradi2g17010	Intersect	N/A	100	100	Proper Root Placement	N/A	N/A	N/A
OG1315	OG0004746.0	N/A	HORVU7Hr1G000380	Brast08G211700	Brahy.S08G0230500	Brahy.D02G0479700	Bradi2g36430	Union	Phylogenetic-only	90	97	Proper Root Placement	N/A	N/A	N/A
OG1316	OG0004747.0	OG05890	HORVU3Hr1G052820	Brast01G224500	Brahy.S01G0240300	Brahy.D02G0573700	Bradi2g42932	Intersect	N/A	100	96	Proper Root Placement	N/A	N/A	N/A
OG1317	OG0004748.0	OG08141	HORVU1Hr1G056760	Brast08G136700	Brahy.S08G0145200	Brahy.D02G0377800	Bradi2g26823	Intersect	N/A	100	100	Proper Root Placement	N/A	N/A	N/A
OG1318	OG0004749.0	OG07780	HORVU1Hr1G072170	Brast08G095300	Brahy.S08G0100700	Brahy.D02G0320900	Bradi2g23200	Intersect	N/A	100	100	Proper Root Placement	N/A	N/A	N/A
OG1319	OG0004750.0	OG05983	HORVU3Hr1G058650	Brast01G198500	Brahy.S01G0211500	Brahy.D02G0605100	Bradi2g45290	Intersect	N/A	100	100	Proper Root Placement	N/A	N/A	N/A
OG1320	OG0004751.0	OG06120	HORVU3Hr1G065830	Brast01G172000	Brahy.S01G0182900	Brahy.D02G0637100	Bradi2g47560	Intersect	N/A	100	100	Proper Root Placement	N/A	N/A	N/A
OG1321	OG0004752.0	OG06629	HORVU3Hr1G081600	Brast01G069200	Brahy.S01G0074300	Brahy.D02G0756700	Bradi2g56750	Intersect	N/A	100	100	Proper Root Placement	N/A	N/A	N/A
OG1322	OG0004753.0	OG07725	HORVU1Hr1G068930	Brast08G080400	Brahy.S08G0084500	Brahy.D02G0300500	Bradi2g21880	Intersect	N/A	100	100	Proper Root Placement	N/A	N/A	N/A
OG1323	OG0004754.0	OG06343	HORVU3Hr1G074620	Brast01G134200	Brahy.S01G0143000	Brahy.D02G0681300	Bradi2g51000	Intersect	N/A	100	100	Proper Root Placement	N/A	N/A	N/A
OG1324	OG0004755.0	OG07742	HORVU1Hr1G070120	Brast08G086300	Brahy.S08G0091200	Brahy.D02G0308200	Bradi2g22367	Intersect	N/A	100	100	Proper Root Placement	N/A	N/A	N/A
OG1325	OG0004756.0	OG06671	HORVU3Hr1G090270	Brast01G062000	Brahy.S01G0066700	Brahy.D02G0765000	Bradi2g57386	Intersect	N/A	100	98	Proper Root Placement	N/A	N/A	N/A
OG1326	OG0004757.0	OG06558	HORVU3Hr1G085570	Brast01G088300	Brahy.S01G0093800	Brahy.D02G0735000	Bradi2g55040	Intersect	N/A	100	99	Proper Root Placement	N/A	N/A	N/A
OG1327	OG0004758.0	OG06918	HORVU3Hr1G115990	Brast01G004700	Brahy.S01G0005600	Brahy.D02G0835400	Bradi2g62315	Intersect	N/A	100	100	Proper Root Placement	N/A	N/A	N/A
OG1328	OG0004759.0	OG06946	HORVU3Hr1G000390	Brast01G410700	Brahy.S01G0430400	Brahy.D02G0007000	Bradi2g00650	Intersect	N/A	99	97	Proper Root Placement	N/A	N/A	N/A
OG1329	OG0004760.0	OG06323	HORVU3Hr1G073870	Brast01G137000	Brahy.S01G0146100	Brahy.D02G0678000	Bradi2g50710	Intersect	N/A	100	100	Proper Root Placement	N/A	N/A	N/A
OG1330	OG0004761.0	OG06627	HORVU3Hr1G081660	Brast01G069800	Brahy.S01G0074800	Brahy.D02G0756100	Bradi2g56710	Intersect	N/A	100	100	Proper Root Placement	N/A	N/A	N/A
OG1331	OG0004762.0	OG07634	HORVU1Hr1G076010	Brast08G056700	Brahy.S08G0059700	Brahy.D02G0270800	Bradi2g19500	Intersect	N/A	100	90	Proper Root Placement	N/A	N/A	N/A
OG1332	OG0004763.0	OG06502	HORVU3Hr1G088020	Brast01G101500	Brahy.S01G0107800	Brahy.D02G0719300	Bradi2g53850	Intersect	N/A	100	100	Proper Root Placement	N/A	N/A	N/A
OG1333	OG0004764.0	OG07273	HORVU3Hr1G032400	Brast01G324000	Brahy.S01G0338700	Brahy.D02G0112200	Bradi2g08250	Intersect	N/A	95	100	Proper Root Placement	N/A	N/A	N/A
OG1334	OG0004765.0	OG06298	HORVU3Hr1G072910	Brast01G141300	Brahy.S01G0151000	Brahy.D02G0672800	Bradi2g50290	Intersect	N/A	100	100	Proper Root Placement	N/A	N/A	N/A
OG1335	OG0004766.0	OG07122	HORVU3Hr1G020560	Brast01G358600	Brahy.S01G0374700	Brahy.D02G0073600	Bradi2g05357	Intersect	N/A	100	100	Proper Root Placement	N/A	N/A	N/A
OG1336	OG0004767.0	OG08171	HORVU1Hr1G058280	Brast08G145100	Brahy.S08G0154300	Brahy.D02G0387100	Bradi2g27440	Intersect	N/A	100	100	Proper Root Placement	N/A	N/A	N/A
OG1337	OG0004768.0	OG07353	HORVU3Hr1G037780	Brast01G303200	Brahy.S01G0316000	Brahy.D02G0137200	Bradi2g09940	Intersect	N/A	100	100	Proper Root Placement	N/A	N/A	N/A
OG1338	OG0004769.0	OG06683	HORVU3Hr1G089830	Brast01G060200	Brahy.S01G0064600	Brahy.D02G0767800	Bradi2g57537	Intersect	N/A	100	100	Proper Root Placement	N/A	N/A	N/A
OG1339	OG0004770.0	OG08189	HORVU1Hr1G059290	Brast08G151600	Brahy.S08G0161700	Brahy.D02G0395000	Bradi2g28031	Intersect	N/A	100	100	Proper Root Placement	N/A	N/A	N/A
OG1340	OG0004771.0	OG07342	HORVU3Hr1G036930	Brast01G305900	Brahy.S01G0319000	Brahy.D02G0134100	Bradi2g09707	Intersect	N/A	100	100	Proper Root Placement	N/A	N/A	N/A
OG1341	OG0004772.0	N/A	HORVU2Hr1G023650	Brast08G177600	Brahy.S08G0192500	Brahy.D02G0433700	Bradi2g33165	Union	Phylogenetic-only	100	100	Proper Root Placement	N/A	N/A	N/A
OG1342	OG0004773.0	N/A	HORVU3Hr1G020810	Brast01G277100	Brahy.S01G0286200	Brahy.D02G0171600	Bradi2g12100	Union	Phylogenetic-only	93	99	Proper Root Placement	N/A	N/A	N/A
OG1343	OG0004774.0	OG06760	HORVU3Hr1G094050	Brast01G043400	Brahy.S01G0046900	Brahy.D02G0787000	Bradi2g58930	Intersect	N/A	100	90	Proper Root Placement	N/A	N/A	N/A
OG1344	OG0004775.0	OG06150	HORVU3Hr1G067030	Brast01G167400	Brahy.S01G0178400	Brahy.D02G0642600	Bradi2g47987	Intersect	N/A	99	98	Proper Root Placement	N/A	N/A	N/A
OG1345	OG0004776.0	OG08350	HORVU3Hr1G093990	Brast01G043600	Brahy.S01G0047100	Brahy.D02G0786700	Bradi2g58912	Intersect	N/A	100	100	Proper Root Placement	N/A	N/A	N/A
OG1346	OG0004777.0	OG06274	HORVU3Hr1G071910	Brast01G145100	Brahy.S01G0155000	Brahy.D02G0668200	Bradi2g49980	Intersect	N/A	99	100	Proper Root Placement	N/A	N/A	N/A
OG1347	OG0004778.0	N/A	HORVU2Hr1G030260	Brast01G024400	Brahy.S01G0026900	Brahy.D02G0810100	Bradi2g60548	Union	Phylogenetic-only	100	100	Proper Root Placement	N/A	N/A	N/A
OG1348	OG0004779.0	OG06045	HORVU3Hr1G061700	Brast01G187700	Brahy.S01G0199800	Brahy.D02G0620000	Bradi2g46250	Intersect	N/A	100	100	Proper Root Placement	N/A	N/A	N/A
OG1349	OG0004780.0	OG06017	HORVU3Hr1G060040	Brast01G192700	Brahy.S01G0205200	Brahy.D02G0613100	Bradi2g45810	Intersect	N/A	100	91	Proper Root Placement	N/A	N/A	N/A
OG1350	OG0004781.0	OG07244	HORVU3Hr1G031200	Brast01G331100	Brahy.S01G0345900	Brahy.D02G0103700	Bradi2g07650	Filtered – Total dS ≥ 1.0	Total dS = 1.6472	93	100	Proper Root Placement	N/A	N/A	N/A
OG1351	OG0004782.0	OG07189	HORVU3Hr1G026010	Brast01G345800	Brahy.S01G0361100	Brahy.D02G0087900	Bradi2g06497	Intersect	N/A	100	100	Proper Root Placement	N/A	N/A	N/A
OG1352	OG0004783.0	OG06585	HORVU3Hr1G084350	Brast01G082500	Brahy.S01G0088000	Brahy.D02G0741500	Bradi2g55560	Intersect	N/A	100	100	Proper Root Placement	N/A	N/A	N/A
OG1353	OG0004784.0	OG06383	HORVU3Hr1G076080	Brast01G127000	Brahy.S01G0135400	Brahy.D02G0689500	Bradi2g51610	Intersect	N/A	100	97	Proper Root Placement	N/A	N/A	N/A
OG1354	OG0004785.0	OG06090	HORVU3Hr1G063840	Brast01G179700	Brahy.S01G0191200	Brahy.D02G0629200	Bradi2g46910	Intersect	N/A	100	100	Proper Root Placement	N/A	N/A	N/A
OG1355	OG0004786.0	OG05897	HORVU3Hr1G053080	Brast01G223000	Brahy.S01G0238500	Brahy.D02G0575500	Bradi2g43050	Intersect	N/A	100	100	Proper Root Placement	N/A	N/A	N/A
OG1356	OG0004787.0	OG07076	HORVU3Hr1G016430	Brast01G370300	Brahy.S01G0387900	Brahy.D02G0059300	Bradi2g04310	Intersect	N/A	100	100	Proper Root Placement	N/A	N/A	N/A
OG1357	OG0004788.0	N/A	HORVU3Hr1G076370	Brast01G126600	Brahy.S01G0135000	Brahy.D02G0689900	Bradi2g51650	Union	Phylogenetic-only	100	100	Proper Root Placement	N/A	N/A	N/A
OG1358	OG0004789.0	OG06042	HORVU3Hr1G061620	Brast01G188000	Brahy.S01G0200100	Brahy.D02G0619700	Bradi2g46220	Intersect	N/A	98	100	Proper Root Placement	N/A	N/A	N/A
OG1359	OG0004790.0	OG08212	HORVU1Hr1G061230	Brast08G124600	Brahy.S08G0132200	Brahy.D02G0359100	Bradi2g25800	Intersect	N/A	100	100	Proper Root Placement	N/A	N/A	N/A
OG1360	OG0004791.0	OG05943	HORVU3Hr1G055920	Brast01G210900	Brahy.S01G0225500	Brahy.D02G0589500	Bradi2g44030	Intersect	N/A	100	100	Proper Root Placement	N/A	N/A	N/A
OG1361	OG0004792.0	N/A	HORVU1Hr1G039540	Brast01G268800	Brahy.S01G0277300	Brahy.D02G0181500	Bradi2g12850	Union	Phylogenetic-only	100	98	Proper Root Placement	N/A	N/A	N/A
OG1362	OG0004793.0	OG07228	HORVU3Hr1G030390	Brast01G334100	Brahy.S01G0349100	Brahy.D02G0100200	Bradi2g07407	Intersect	N/A	100	100	Proper Root Placement	N/A	N/A	N/A
OG1363	OG0004794.0	N/A	HORVU1Hr1G057660	Brast08G140400	Brahy.S08G0149100	Brahy.D02G0381900	Bradi2g27110	Union	Phylogenetic-only	100	100	Proper Root Placement	N/A	N/A	N/A
OG1364	OG0004795.0	OG06762	HORVU3Hr1G094210	Brast01G043200	Brahy.S01G0046600	Brahy.D02G0787200	Bradi2g58950	Intersect	N/A	100	100	Proper Root Placement	N/A	N/A	N/A
OG1365	OG0004796.0	N/A	HORVU4Hr1G081700	Brast01G266900	Brahy.S01G0274900	Brahy.D02G0183800	Bradi2g13000	Union	Phylogenetic-only	100	96	Proper Root Placement	N/A	N/A	N/A
OG1366	OG0004797.0	OG06818	HORVU3Hr1G097770	Brast01G032500	Brahy.S01G0035600	Brahy.D02G0799400	Bradi2g59810	Intersect	N/A	100	100	Proper Root Placement	N/A	N/A	N/A
OG1367	OG0004798.0	OG06568	HORVU3Hr1G085080	Brast01G085700	Brahy.S01G0091300	Brahy.D02G0737800	Bradi2g55260	Intersect	N/A	100	100	Proper Root Placement	N/A	N/A	N/A
OG1368	OG0004799.0	N/A	HORVU3Hr1G035810	Brast01G310000	Brahy.S01G0324000	Brahy.D02G0129000	Bradi2g09360	Union	Phylogenetic-only	100	100	Proper Root Placement	N/A	N/A	N/A
OG1369	OG0004800.0	OG08268	HORVU1Hr1G063310	Brast08G120200	Brahy.S08G0129000	Brahy.D02G0354000	Bradi2g25520	Intersect	N/A	100	100	Proper Root Placement	N/A	N/A	N/A
OG1370	OG0004801.0	N/A	HORVU1Hr1G076350	Brast08G058200	Brahy.S08G0061200	Brahy.D02G0272400	Bradi2g19640	Union	Phylogenetic-only	100	100	Proper Root Placement	N/A	N/A	N/A
OG1371	OG0004802.0	OG05974	HORVU3Hr1G057920	Brast01G201200	Brahy.S01G0214200	Brahy.D02G0602400	Bradi2g45090	Intersect	N/A	100	100	Proper Root Placement	N/A	N/A	N/A
OG1372	OG0004803.0	N/A	HORVU1Hr1G092440	Brast08G012400	Brahy.S08G0013200	Brahy.D02G0214500	Bradi2g15490	Union	Phylogenetic-only	100	100	Proper Root Placement	N/A	N/A	N/A
OG1373	OG0004804.0	OG06509	HORVU3Hr1G087890	Brast01G100700	Brahy.S01G0107000	Brahy.D02G0720200	Bradi2g53930	Intersect	N/A	100	99	Proper Root Placement	N/A	N/A	N/A
OG1374	OG0004805.0	OG06824	HORVU3Hr1G098580	Brast01G029800	Brahy.S01G0032700	Brahy.D02G0802300	Bradi2g60070	Intersect	N/A	100	100	Proper Root Placement	N/A	N/A	N/A
OG1375	OG0004806.0	OG05810	HORVU3Hr1G048340	Brast01G247200	Brahy.S01G0440600	Brahy.D02G0548800	Bradi2g41240	Intersect	N/A	100	100	Proper Root Placement	N/A	N/A	N/A
OG1376	OG0004807.0	OG07264	HORVU3Hr1G057330	Brast01G326400	Brahy.S01G0341100	Brahy.D02G0109500	Bradi2g08060	Intersect	N/A	97	100	Proper Root Placement	N/A	N/A	N/A
OG1377	OG0004808.0	N/A	HORVU1Hr1G087570	Brast08G024900	Brahy.S08G0026100	Brahy.D02G0228700	Bradi2g16560	Union	Phylogenetic-only	99	100	Proper Root Placement	N/A	N/A	N/A
OG1378	OG0004809.0	OG07586	HORVU1Hr1G080290	Brast08G044200	Brahy.S08G0046700	Brahy.D02G0257200	Bradi2g18510	Intersect	N/A	100	79	Proper Root Placement	N/A	N/A	N/A
OG1379	OG0004810.0	OG08362	HORVU1Hr1G060210	Brast08G161200	Brahy.S08G0169700	Brahy.D02G0402700	Bradi2g29330	Intersect	N/A	100	100	Proper Root Placement	N/A	N/A	N/A
OG1380	OG0004811.0	N/A	HORVU1Hr1G063740	Brast08G114900	Brahy.S08G0121600	Brahy.D02G0345700	Bradi2g24987	Union	Phylogenetic-only	100	100	Proper Root Placement	N/A	N/A	N/A
OG1381	OG0004812.0	N/A	HORVU1Hr1G004980	Brast01G259900	Brahy.S01G0267000	Brahy.D02G0192500	Bradi2g13600	Union	Phylogenetic-only	100	100	Proper Root Placement	N/A	N/A	N/A
OG1382	OG0004813.0	N/A	HORVU1Hr1G076480	Brast08G058900	Brahy.S08G0061900	Brahy.D02G0273400	Bradi2g19710	Union	Phylogenetic-only	100	100	Proper Root Placement	N/A	N/A	N/A
OG1383	OG0004814.0	OG06136	HORVU3Hr1G066600	Brast01G169200	Brahy.S01G0180200	Brahy.D02G0640500	Bradi2g47810	Intersect	N/A	100	100	Proper Root Placement	N/A	N/A	N/A
OG1384	OG0004815.0	OG06747	HORVU3Hr1G093330	Brast01G046600	Brahy.S01G0050600	Brahy.D02G0783200	Bradi2g58667	Intersect	N/A	100	100	Proper Root Placement	N/A	N/A	N/A
OG1385	OG0004816.0	OG07519	HORVU1Hr1G085870	Brast08G027900	Brahy.S08G0029200	Brahy.D02G0233900	Bradi2g16910	Intersect	N/A	89	100	Proper Root Placement	N/A	N/A	N/A
OG1386	OG0004817.0	N/A	HORVU1Hr1G016980	Brast08G219300	Brahy.S08G0238100	Brahy.D02G0490000	Bradi2g37000	Union	Phylogenetic-only	100	100	Proper Root Placement	N/A	N/A	N/A
OG1387	OG0004818.0	OG07682	HORVU1Hr1G077910	Brast08G066100	Brahy.S08G0069500	Brahy.D02G0282900	Bradi2g20370	Intersect	N/A	100	100	Proper Root Placement	N/A	N/A	N/A
OG1388	OG0004819.0	N/A	HORVU1Hr1G016640	Brast08G236600	Brahy.S08G0256900	Brahy.D02G0514400	Bradi2g38640	Union	Phylogenetic-only	100	100	Proper Root Placement	N/A	N/A	N/A
OG1389	OG0004820.0	OG08025	HORVU1Hr1G011900	Brast08G227300	Brahy.S08G0246500	Brahy.D02G0503100	Bradi2g37840	Intersect	N/A	100	100	Proper Root Placement	N/A	N/A	N/A
OG1390	OG0004821.0	N/A	HORVU3Hr1G113950	Brast01G279800	Brahy.S01G0289100	Brahy.D02G0168900	Bradi2g11910	Union	Phylogenetic-only	100	100	Proper Root Placement	N/A	N/A	N/A
OG1391	OG0004822.0	N/A	HORVU3Hr1G040640	Brast01G273100	Brahy.S01G0281800	Brahy.D02G0176000	Bradi2g12427	Union	Phylogenetic-only	100	100	Proper Root Placement	N/A	N/A	N/A
OG1393	OG0004824.0	N/A	HORVU1Hr1G061790	Brast08G126800	Brahy.S08G0134400	Brahy.D02G0361200	Bradi2g25950	Union	Phylogenetic-only	100	100	Proper Root Placement	N/A	N/A	N/A
OG1394	OG0004825.0	N/A	HORVU4Hr1G027600	Brast01G333100	Brahy.S01G0348100	Brahy.D02G0101000	Bradi2g07490	Union	Phylogenetic-only	98	98	Proper Root Placement	N/A	N/A	N/A
OG1395	OG0004826.0	OG06315	HORVU3Hr1G073540	Brast01G138600	Brahy.S01G0147900	Brahy.D02G0676100	Bradi2g50550	Intersect	N/A	100	100	Proper Root Placement	N/A	N/A	N/A
OG1396	OG0004827.0	N/A	HORVU1Hr1G017470	Brast08G163600	Brahy.S08G0177300	Brahy.D02G0412500	Bradi2g31150	Union	Phylogenetic-only	100	100	Proper Root Placement	N/A	N/A	N/A
OG1397	OG0004828.0	OG06741	HORVU3Hr1G093180	Brast01G047700	Brahy.S01G0051700	Brahy.D02G0781800	Bradi2g58560	Intersect	N/A	91	100	Proper Root Placement	N/A	N/A	N/A
OG1398	OG0004829.0	OG06095	HORVU3Hr1G064230	Brast01G177700	Brahy.S01G0189000	Brahy.D02G0630700	Bradi2g47080	Intersect	N/A	99	100	Proper Root Placement	N/A	N/A	N/A
OG1399	OG0004830.0	N/A	HORVU2Hr1G103560	Brast01G248600	Brahy.S01G0255800	Brahy.D02G0538100	Bradi2g40507	Union	Phylogenetic-only	100	100	Proper Root Placement	N/A	N/A	N/A
OG1400	OG0004831.0	OG06515	HORVU3Hr1G087780	Brast01G100100	Brahy.S01G0106400	Brahy.D02G0721000	Bradi2g53990	Intersect	N/A	100	100	Proper Root Placement	N/A	N/A	N/A
OG1401	OG0004832.0	OG07530	HORVU1Hr1G084970	Brast08G030800	Brahy.S08G0032400	Brahy.D02G0237200	Bradi2g17090	Intersect	N/A	100	100	Proper Root Placement	N/A	N/A	N/A
OG1402	OG0004833.0	OG06848	HORVU3Hr1G107070	Brast01G023100	Brahy.S01G0025400	Brahy.D02G0811500	Bradi2g60670	Intersect	N/A	100	100	Proper Root Placement	N/A	N/A	N/A
OG1403	OG0004834.0	OG05928	HORVU3Hr1G055410	Brast01G214100	Brahy.S01G0229300	Brahy.D02G0586000	Bradi2g43780	Intersect	N/A	100	100	Proper Root Placement	N/A	N/A	N/A
OG1404	OG0004835.0	OG06673	HORVU3Hr1G090160	Brast01G061800	Brahy.S01G0066500	Brahy.D02G0765600	Bradi2g57420	Intersect	N/A	100	100	Proper Root Placement	N/A	N/A	N/A
OG1405	OG0004836.0	OG06608	HORVU3Hr1G082620	Brast01G074100	Brahy.S01G0079300	Brahy.D02G0750500	Bradi2g56281	Intersect	N/A	100	100	Proper Root Placement	N/A	N/A	N/A
OG1406	OG0004837.0	N/A	HORVU3Hr1G029770	Brast01G285200	Brahy.S01G0295100	Brahy.D02G0162100	Bradi2g11450	Union	Phylogenetic-only	100	100	Proper Root Placement	N/A	N/A	N/A
OG1407	OG0004838.0	OG06179	HORVU3Hr1G068200	Brast01G163100	Brahy.S01G0173900	Brahy.D02G0646900	Bradi2g48360	Intersect	N/A	100	100	Proper Root Placement	N/A	N/A	N/A
OG1408	OG0004839.0	OG05927	HORVU3Hr1G055200	Brast01G214200	Brahy.S01G0229400	Brahy.D02G0585900	Bradi2g43770	Intersect	N/A	95	98	Proper Root Placement	N/A	N/A	N/A
OG1409	OG0004840.0	OG06886	HORVU3Hr1G111910	Brast01G013200	Brahy.S01G0014300	Brahy.D02G0823900	Bradi2g61570	Intersect	N/A	100	100	Proper Root Placement	N/A	N/A	N/A
OG1410	OG0004841.0	OG06639	HORVU3Hr1G091250	Brast01G067600	Brahy.S01G0072600	Brahy.D02G0759100	Bradi2g56910	Intersect	N/A	99	88	Proper Root Placement	N/A	N/A	N/A
OG1411	OG0004842.0	N/A	HORVU6Hr1G077460	Brast08G163400	Brahy.S08G0177100	Brahy.D02G0412400	Bradi2g31140	Union	Phylogenetic-only	99	100	Proper Root Placement	N/A	N/A	N/A
OG1412	OG0004843.0	N/A	HORVU3Hr1G030360	Brast01G334500	Brahy.S01G0349500	Brahy.D02G0099600	Bradi2g07370	Union	Phylogenetic-only	100	100	Proper Root Placement	N/A	N/A	N/A
OG1413	OG0004844.0	OG06551	HORVU3Hr1G085900	Brast01G090300	Brahy.S01G0095800	Brahy.D02G0732600	Bradi2g54840	Intersect	N/A	100	100	Proper Root Placement	N/A	N/A	N/A
OG1414	OG0004845.0	N/A	HORVU1Hr1G017480	Brast08G218300	Brahy.S08G0237100	Brahy.D02G0488500	Bradi2g36890	Union	Phylogenetic-only	100	100	Proper Root Placement	N/A	N/A	N/A
OG1415	OG0004846.0	OG06007	HORVU3Hr1G059620	Brast01G194100	Brahy.S01G0206700	Brahy.D02G0611600	Bradi2g45680	Intersect	N/A	100	95	Proper Root Placement	N/A	N/A	N/A
OG1416	OG0004847.0	OG07821	HORVU1Hr1G065470	Brast08G112600	Brahy.S08G0118900	Brahy.D02G0341500	Bradi2g24710	Intersect	N/A	100	100	Proper Root Placement	N/A	N/A	N/A
OG1417	OG0004848.0	OG06056	HORVU3Hr1G062160	Brast01G185500	Brahy.S01G0197400	Brahy.D02G0622400	Bradi2g46420	Intersect	N/A	100	88	Proper Root Placement	N/A	N/A	N/A
OG1418	OG0004849.0	OG06499	HORVU3Hr1G088130	Brast01G101900	Brahy.S01G0108300	Brahy.D02G0718900	Bradi2g53810	Intersect	N/A	100	100	Proper Root Placement	N/A	N/A	N/A
OG1419	OG0004850.0	N/A	HORVU3Hr1G089330	Brast01G221900	Brahy.S01G0237300	Brahy.D02G0577100	Bradi2g43127	Union	Phylogenetic-only	100	100	Proper Root Placement	N/A	N/A	N/A
OG1420	OG0004851.0	OG06085	HORVU3Hr1G063660	Brast01G180700	Brahy.S01G0192200	Brahy.D02G0628200	Bradi2g46820	Intersect	N/A	100	100	Proper Root Placement	N/A	N/A	N/A
OG1421	OG0004852.0	N/A	HORVU3Hr1G019630	Brast01G355300	Brahy.S01G0372300	Brahy.D02G0077200	Bradi2g05680	Union	Phylogenetic-only	100	100	Proper Root Placement	N/A	N/A	N/A
OG1422	OG0004853.0	OG07333	HORVU3Hr1G035930	Brast01G309300	Brahy.S01G0323300	Brahy.D02G0130200	Bradi2g09420	Intersect	N/A	100	100	Proper Root Placement	N/A	N/A	N/A
OG1423	OG0004855.0	OG07180	HORVU3Hr1G026470	Brast01G347600	Brahy.S01G0362900	Brahy.D02G0086500	Bradi2g06390	Intersect	N/A	100	100	Proper Root Placement	N/A	N/A	N/A
OG1424	OG0004856.0	OG07550	HORVU1Hr1G083270	Brast08G035000	Brahy.S08G0037000	Brahy.D02G0243000	Bradi2g17500	Intersect	N/A	100	100	Proper Root Placement	N/A	N/A	N/A
OG1425	OG0004857.0	OG06605	HORVU3Hr1G082780	Brast01G074700	Brahy.S01G0079800	Brahy.D02G0750000	Bradi2g56240	Intersect	N/A	98	100	Proper Root Placement	N/A	N/A	N/A
OG1426	OG0004858.0	N/A	HORVU1Hr1G080640	Brast01G269500	Brahy.S01G0278000	Brahy.D02G0180400	Bradi2g12770	Union	Phylogenetic-only	100	98	Proper Root Placement	N/A	N/A	N/A
OG1427	OG0004859.0	OG06687	HORVU3Hr1G089650	Brast01G059600	Brahy.S01G0064100	Brahy.D02G0768500	Bradi2g57590	Intersect	N/A	100	100	Proper Root Placement	N/A	N/A	N/A
OG1428	OG0004860.0	OG07073	HORVU3Hr1G016690	Brast01G370700	Brahy.S01G0388300	Brahy.D02G0058700	Bradi2g04270	Intersect	N/A	100	99	Proper Root Placement	N/A	N/A	N/A
OG1429	OG0004861.0	N/A	HORVU3Hr1G080360	Brast01G107600	Brahy.S01G0114300	Brahy.D02G0711800	Bradi2g53297	Union	Phylogenetic-only	100	100	Proper Root Placement	N/A	N/A	N/A
OG1430	OG0004862.0	OG07007	HORVU3Hr1G007420	Brast01G392800	Brahy.S01G0411800	Brahy.D02G0028800	Bradi2g02340	Intersect	N/A	100	99	Proper Root Placement	N/A	N/A	N/A
OG1431	OG0004863.0	OG05910	HORVU3Hr1G053990	Brast01G218000	Brahy.S01G0233400	Brahy.D02G0582000	Bradi2g43460	Intersect	N/A	99	100	Proper Root Placement	N/A	N/A	N/A
OG1432	OG0004864.0	OG06377	HORVU3Hr1G075800	Brast01G128100	Brahy.S01G0136500	Brahy.D02G0688200	Bradi2g51517	Intersect	N/A	100	100	Proper Root Placement	N/A	N/A	N/A
OG1433	OG0004865.0	OG06329	HORVU3Hr1G074100	Brast01G136200	Brahy.S01G0145300	Brahy.D02G0678800	Bradi2g50790	Intersect	N/A	100	100	Proper Root Placement	N/A	N/A	N/A
OG1434	OG0004867.0	OG07678	HORVU1Hr1G077870	Brast08G065600	Brahy.S08G0069000	Brahy.D02G0282400	Bradi2g20325	Intersect	N/A	100	100	Proper Root Placement	N/A	N/A	N/A
OG1435	OG0004868.0	OG05951	HORVU3Hr1G056800	Brast01G207200	Brahy.S01G0220900	Brahy.D02G0594600	Bradi2g44390	Intersect	N/A	100	100	Proper Root Placement	N/A	N/A	N/A
OG1436	OG0004869.0	N/A	HORVU3Hr1G068580	Brast01G159900	Brahy.S01G0170600	Brahy.D02G0650200	Bradi2g48580	Union	Phylogenetic-only	99	100	Proper Root Placement	N/A	N/A	N/A
OG1437	OG0004870.0	N/A	HORVU3Hr1G070700	Brast01G150700	Brahy.S01G0160700	Brahy.D02G0661600	Bradi2g49447	Union	Phylogenetic-only	100	100	Proper Root Placement	N/A	N/A	N/A
OG1438	OG0004871.0	OG06353	HORVU3Hr1G075070	Brast01G132000	Brahy.S01G0140700	Brahy.D02G0683900	Bradi2g51190	Intersect	N/A	100	100	Proper Root Placement	N/A	N/A	N/A
OG1439	OG0004872.0	N/A	HORVU1Hr1G072780	Brast08G099000	Brahy.S08G0104400	Brahy.D02G0325900	Bradi2g23507	Union	Phylogenetic-only	100	100	Proper Root Placement	N/A	N/A	N/A
OG1440	OG0004873.0	N/A	HORVU3Hr1G003140	Brast01G402500	Brahy.S01G0422100	Brahy.D02G0017700	Bradi2g01480	Union	Phylogenetic-only	100	100	Proper Root Placement	N/A	N/A	N/A
OG1441	OG0004874.0	OG06166	HORVU3Hr1G067720	Brast01G165100	Brahy.S01G0175900	Brahy.D02G0645000	Bradi2g48200	Intersect	N/A	100	100	Proper Root Placement	N/A	N/A	N/A
OG1442	OG0004875.0	OG06783	HORVU3Hr1G095420	Brast01G039400	Brahy.S01G0042700	Brahy.D02G0792000	Bradi2g59247	Intersect	N/A	100	100	Proper Root Placement	N/A	N/A	N/A
OG1443	OG0004876.0	OG06827	HORVU3Hr1G099130	Brast01G029400	Brahy.S01G0032300	Brahy.D02G0802700	Bradi2g60110	Intersect	N/A	100	100	Proper Root Placement	N/A	N/A	N/A
OG1444	OG0004877.0	OG05938	HORVU3Hr1G055730	Brast01G212100	Brahy.S01G0226900	Brahy.D02G0588200	Bradi2g43910	Intersect	N/A	100	100	Proper Root Placement	N/A	N/A	N/A
OG1445	OG0004878.0	OG06176	HORVU3Hr1G068120	Brast01G163600	Brahy.S01G0174400	Brahy.D02G0646400	Bradi2g48330	Intersect	N/A	100	99	Proper Root Placement	N/A	N/A	N/A
OG1446	OG0004879.0	N/A	HORVU3Hr1G014140	Brast01G380000	Brahy.S01G0398200	Brahy.D02G0048200	Bradi2g03467	Union	Phylogenetic-only	99	97	Proper Root Placement	N/A	N/A	N/A
OG1447	OG0004880.0	OG08135	HORVU1Hr1G057190	Brast08G135100	Brahy.S08G0143700	Brahy.D02G0376000	Bradi2g26740	Intersect	N/A	100	100	Proper Root Placement	N/A	N/A	N/A
OG1448	OG0004881.0	OG07400	HORVU1Hr1G095220	Brast08G001300	Brahy.S08G0001800	Brahy.D02G0198700	Bradi2g14170	Intersect	N/A	100	100	Proper Root Placement	N/A	N/A	N/A
OG1449	OG0004882.0	OG06263	HORVU3Hr1G071570	Brast01G146200	Brahy.S01G0156200	Brahy.D02G0667000	Bradi2g49870	Intersect	N/A	100	100	Proper Root Placement	N/A	N/A	N/A
OG1450	OG0004884.0	N/A	HORVU3Hr1G110410	Brast01G015100	Brahy.S01G0016200	Brahy.D02G0821200	Bradi2g61387	Union	Phylogenetic-only	100	100	Proper Root Placement	N/A	N/A	N/A
OG1451	OG0004885.0	OG05821	HORVU3Hr1G039160	Brast01G296600	Brahy.S01G0307700	Brahy.D02G0144800	Bradi2g10500	Intersect	N/A	94	99	Proper Root Placement	N/A	N/A	N/A
OG1452	OG0004886.0	OG06737	HORVU3Hr1G092860	Brast01G049200	Brahy.S01G0053200	Brahy.D02G0780100	Bradi2g58460	Intersect	N/A	83	100	Proper Root Placement	N/A	N/A	N/A
OG1453	OG0004887.0	OG07421	HORVU1Hr1G093400	Brast08G006600	Brahy.S08G0007300	Brahy.D02G0206300	Bradi2g14680	Intersect	N/A	100	100	Proper Root Placement	N/A	N/A	N/A
OG1454	OG0004888.0	OG07060	HORVU3Hr1G017930	Brast01G373600	Brahy.S01G0391200	Brahy.D02G0055600	Bradi2g04040	Intersect	N/A	100	100	Proper Root Placement	N/A	N/A	N/A
OG1455	OG0004889.0	OG06578	HORVU3Hr1G084540	Brast01G083900	Brahy.S01G0089400	Brahy.D02G0740200	Bradi2g55440	Intersect	N/A	100	100	Proper Root Placement	N/A	N/A	N/A
OG1456	OG0004891.0	OG05834	HORVU3Hr1G048620	Brast01G241600	Brahy.S01G0442500	Brahy.D02G0550500	Bradi2g41340	Intersect	N/A	100	100	Proper Root Placement	N/A	N/A	N/A
OG1457	OG0004892.0	OG08154	HORVU1Hr1G057640	Brast08G140600	Brahy.S08G0149300	Brahy.D02G0382100	Bradi2g27130	Intersect	N/A	100	100	Proper Root Placement	N/A	N/A	N/A
OG1458	OG0004893.0	OG07201	HORVU3Hr1G028670	Brast01G342200	Brahy.S01G0357400	Brahy.D02G0090900	Bradi2g06750	Intersect	N/A	100	100	Proper Root Placement	N/A	N/A	N/A
OG1459	OG0004894.0	N/A	HORVU6Hr1G019930	Brast01G278300	Brahy.S01G0287400	Brahy.D02G0170800	Bradi2g12037	Union	Phylogenetic-only	100	100	Proper Root Placement	N/A	N/A	N/A
OG1460	OG0004897.0	N/A	HORVU1Hr1G027410	Brast08G182700	Brahy.S08G0199100	Brahy.D02G0440500	Bradi2g33670	Union	Phylogenetic-only	100	100	Proper Root Placement	N/A	N/A	N/A
OG1461	OG0004898.0	OG05850	HORVU3Hr1G050440	Brast01G235900	Brahy.S01G0448900	Brahy.D02G0558500	Bradi2g41880	Intersect	N/A	100	100	Proper Root Placement	N/A	N/A	N/A
OG1462	OG0004899.0	OG07407	HORVU1Hr1G094900	Brast08G002900	Brahy.S08G0003700	Brahy.D02G0200500	Bradi2g14330	Intersect	N/A	100	100	Proper Root Placement	N/A	N/A	N/A
OG1463	OG0004900.0	OG06964	HORVU3Hr1G001450	Brast01G406000	Brahy.S01G0425600	Brahy.D02G0012900	Bradi2g01100	Intersect	N/A	98	100	Proper Root Placement	N/A	N/A	N/A
OG1464	OG0004901.0	OG07099	HORVU3Hr1G022840	Brast01G364300	Brahy.S01G0380900	Brahy.D02G0066600	Bradi2g04840	Intersect	N/A	100	100	Proper Root Placement	N/A	N/A	N/A
OG1465	OG0004902.0	OG05989	HORVU3Hr1G058990	Brast01G197400	Brahy.S01G0210300	Brahy.D02G0607000	Bradi2g45390	Intersect	N/A	100	100	Proper Root Placement	N/A	N/A	N/A
OG1466	OG0004903.0	OG06518	HORVU3Hr1G087720	Brast01G099700	Brahy.S01G0106000	Brahy.D02G0721400	Bradi2g54020	Intersect	N/A	99	93	Proper Root Placement	N/A	N/A	N/A
OG1467	OG0004904.0	N/A	HORVU3Hr1G058580	Brast01G198800	Brahy.S01G0211800	Brahy.D02G0604800	Bradi2g45260	Union	Phylogenetic-only	100	100	Proper Root Placement	N/A	N/A	N/A
OG1468	OG0004905.0	OG06846	HORVU3Hr1G106070	Brast01G023500	Brahy.S01G0025900	Brahy.D02G0810900	Bradi2g60620	Intersect	N/A	100	100	Proper Root Placement	N/A	N/A	N/A
OG1469	OG0004906.0	OG06354	HORVU3Hr1G075100	Brast01G131900	Brahy.S01G0140600	Brahy.D02G0684000	Bradi2g51200	Intersect	N/A	100	100	Proper Root Placement	N/A	N/A	N/A
OG1470	OG0004907.0	N/A	HORVU3Hr1G027850	Brast01G275600	Brahy.S01G0284400	Brahy.D02G0172800	Bradi2g12180	Union	Phylogenetic-only	98	100	Proper Root Placement	N/A	N/A	N/A
OG1471	OG0004908.0	OG06101	HORVU3Hr1G064370	Brast01G176800	Brahy.S01G0188100	Brahy.D02G0631600	Bradi2g47150	Intersect	N/A	95	100	Proper Root Placement	N/A	N/A	N/A
OG1472	OG0004909.0	OG07349	HORVU3Hr1G037310	Brast01G304600	Brahy.S01G0317500	Brahy.D02G0135600	Bradi2g09830	Intersect	N/A	67	100	Proper Root Placement	N/A	N/A	N/A
OG1473	OG0004910.0	OG05882	HORVU3Hr1G052360	Brast01G227300	Brahy.S01G0243200	Brahy.D02G0569800	Bradi2g42670	Intersect	N/A	100	100	Proper Root Placement	N/A	N/A	N/A
OG1474	OG0004911.0	OG06500	HORVU3Hr1G088120	Brast01G101800	Brahy.S01G0108100	Brahy.D02G0719100	Bradi2g53830	Intersect	N/A	99	100	Proper Root Placement	N/A	N/A	N/A
OG1475	OG0004912.0	OG06333	HORVU3Hr1G074250	Brast01G135500	Brahy.S01G0144600	Brahy.D02G0679600	Bradi2g50860	Intersect	N/A	100	100	Proper Root Placement	N/A	N/A	N/A
OG1476	OG0004913.0	OG07366	HORVU3Hr1G038320	Brast01G300800	Brahy.S01G0313300	Brahy.D02G0140100	Bradi2g10160	Intersect	N/A	100	100	Proper Root Placement	N/A	N/A	N/A
OG1477	OG0004914.0	OG06027	HORVU3Hr1G060600	Brast01G191300	Brahy.S01G0203700	Brahy.D02G0615000	Bradi2g45920	Intersect	N/A	100	100	Proper Root Placement	N/A	N/A	N/A
OG1478	OG0004915.0	OG07174	HORVU3Hr1G026840	Brast01G348700	Brahy.S01G0363800	Brahy.D02G0084900	Bradi2g06271	Intersect	N/A	100	100	Proper Root Placement	N/A	N/A	N/A
OG1479	OG0004916.0	OG07738	HORVU1Hr1G069650	Brast08G084700	Brahy.S08G0089700	Brahy.D02G0306600	Bradi2g22250	Intersect	N/A	100	100	Proper Root Placement	N/A	N/A	N/A
OG1480	OG0004917.0	N/A	HORVU1Hr1G008510	Brast01G220400	Brahy.S01G0235900	Brahy.D02G0578700	Bradi2g43250	Union	Phylogenetic-only	99	100	Proper Root Placement	N/A	N/A	N/A
OG1481	OG0004919.0	OG07949	HORVU1Hr1G021620	Brast08G204400	Brahy.S08G0222300	Brahy.D02G0468100	Bradi2g35700	Intersect	N/A	100	100	Proper Root Placement	N/A	N/A	N/A
OG1482	OG0004920.0	OG06806	HORVU3Hr1G096650	Brast01G036000	Brahy.S01G0039200	Brahy.D02G0795500	Bradi2g59537	Intersect	N/A	100	100	Proper Root Placement	N/A	N/A	N/A
OG1483	OG0004921.0	N/A	HORVU1Hr1G072360	Brast08G096200	Brahy.S08G0101700	Brahy.D02G0321900	Bradi2g23277	Union	Phylogenetic-only	100	100	Proper Root Placement	N/A	N/A	N/A
OG1484	OG0004922.0	N/A	HORVU1Hr1G064020	Brast08G115700	Brahy.S08G0122500	Brahy.D02G0346800	Bradi2g25070	Union	Phylogenetic-only	100	100	Proper Root Placement	N/A	N/A	N/A
OG1485	OG0004923.0	N/A	HORVU1Hr1G013730	Brast01G274600	Brahy.S01G0283400	Brahy.D02G0174200	Bradi2g12320	Union	Phylogenetic-only	100	100	Proper Root Placement	N/A	N/A	N/A
OG1486	OG0004924.0	OG07249	HORVU3Hr1G031460	Brast01G329500	Brahy.S01G0344200	Brahy.D02G0105000	Bradi2g07770	Intersect	N/A	100	100	Proper Root Placement	N/A	N/A	N/A
OG1487	OG0004925.0	OG08078	HORVU1Hr1G003940	Brast08G242600	Brahy.S08G0263600	Brahy.D02G0523300	Bradi2g39320	Intersect	N/A	93	96	Proper Root Placement	N/A	N/A	N/A
OG1488	OG0004926.0	OG07023	HORVU3Hr1G012150	Brast01G386000	Brahy.S01G0404600	Brahy.D02G0041000	Bradi2g02976	Intersect	N/A	98	100	Proper Root Placement	N/A	N/A	N/A
OG1489	OG0004927.0	OG07907	HORVU1Hr1G024170	Brast08G193900	Brahy.S08G0211600	Brahy.D02G0452700	Bradi2g34680	Intersect	N/A	98	100	Proper Root Placement	N/A	N/A	N/A
OG1490	OG0004928.0	N/A	HORVU5Hr1G052320	Brast01G242400	Brahy.S01G0435200	Brahy.D02G0543900	Bradi2g40860	Union	Phylogenetic-only	100	100	Proper Root Placement	N/A	N/A	N/A
OG1491	OG0004929.0	OG07891	HORVU1Hr1G024640	Brast08G190700	Brahy.S08G0208200	Brahy.D02G0449900	Bradi2g34460	Intersect	N/A	100	100	Proper Root Placement	N/A	N/A	N/A
OG1492	OG0004930.0	N/A	HORVU3Hr1G043380	Brast01G254700	Brahy.S01G0257500	Brahy.D02G0535600	Bradi2g40390	Union	Phylogenetic-only	96	63	Proper Root Placement	N/A	N/A	N/A
OG1493	OG0004931.0	OG08192	HORVU1Hr1G059360	Brast08G152100	Brahy.S08G0162200	Brahy.D02G0395600	Bradi2g28087	Intersect	N/A	100	96	Proper Root Placement	N/A	N/A	N/A
OG1494	OG0004932.0	OG06241	HORVU3Hr1G071030	Brast01G149100	Brahy.S01G0159100	Brahy.D02G0663600	Bradi2g49620	Intersect	N/A	100	100	Proper Root Placement	N/A	N/A	N/A
OG1495	OG0004933.0	N/A	HORVU1Hr1G092360	Brast08G011700	Brahy.S08G0012500	Brahy.D02G0213600	Bradi2g15405	Union	Phylogenetic-only	100	100	Proper Root Placement	N/A	N/A	N/A
OG1496	OG0004934.0	OG06134	HORVU3Hr1G066450	Brast01G169400	Brahy.S01G0180400	Brahy.D02G0640300	Bradi2g47790	Intersect	N/A	100	100	Proper Root Placement	N/A	N/A	N/A
OG1497	OG0004935.0	OG08332	HORVU3Hr1G050210	Brast01G236900	Brahy.S01G0447900	Brahy.D02G0557300	Bradi2g41770	Intersect	N/A	100	72	Proper Root Placement	N/A	N/A	N/A
OG1498	OG0004936.0	N/A	HORVU7Hr1G108210	Brast01G286600	Brahy.S01G0296600	Brahy.D02G0160400	Bradi2g11320	Union	Phylogenetic-only	100	100	Proper Root Placement	N/A	N/A	N/A
OG1499	OG0004937.0	N/A	HORVU3Hr1G007900	Brast01G389900	Brahy.S01G0408900	Brahy.D02G0032200	Bradi2g02537	Union	Phylogenetic-only	100	100	Proper Root Placement	N/A	N/A	N/A
OG1500	OG0004938.0	OG07950	HORVU1Hr1G021560	Brast08G204500	Brahy.S08G0222400	Brahy.D02G0468400	Bradi2g35707	Intersect	N/A	100	100	Proper Root Placement	N/A	N/A	N/A
OG1501	OG0004939.0	OG07216	HORVU3Hr1G029470	Brast01G336900	Brahy.S01G0352000	Brahy.D02G0096300	Bradi2g07150	Intersect	N/A	100	100	Proper Root Placement	N/A	N/A	N/A
OG1502	OG0004940.0	N/A	HORVU1Hr1G069620	Brast08G084600	Brahy.S08G0089600	Brahy.D02G0306500	Bradi2g22241	Union	Phylogenetic-only	100	100	Proper Root Placement	N/A	N/A	N/A
OG1503	OG0004941.0	N/A	HORVU1Hr1G085880	Brast01G281400	Brahy.S01G0290700	Brahy.D02G0167100	Bradi2g11790	Union	Phylogenetic-only	100	100	Proper Root Placement	N/A	N/A	N/A
OG1504	OG0004942.0	OG07673	HORVU1Hr1G077600	Brast08G065000	Brahy.S08G0068400	Brahy.D02G0281800	Bradi2g20270	Intersect	N/A	100	100	Proper Root Placement	N/A	N/A	N/A
OG1505	OG0004943.0	OG05878	HORVU3Hr1G052070	Brast01G228600	Brahy.S01G0244400	Brahy.D02G0568000	Bradi2g42540	Intersect	N/A	100	100	Proper Root Placement	N/A	N/A	N/A
OG1506	OG0004944.0	OG07944	HORVU1Hr1G021750	Brast08G203500	Brahy.S08G0221500	Brahy.D02G0466200	Bradi2g35610	Intersect	N/A	100	100	Proper Root Placement	N/A	N/A	N/A
OG1507	OG0004945.0	N/A	HORVU3Hr1G042970	Brast01G258600	Brahy.S01G0265300	Brahy.D02G0194300	Bradi2g13740	Union	Phylogenetic-only	100	100	Proper Root Placement	N/A	N/A	N/A
OG1508	OG0004946.0	OG07278	HORVU3Hr1G032540	Brast01G322700	Brahy.S01G0337300	Brahy.D02G0113400	Bradi2g08350	Intersect	N/A	100	100	Proper Root Placement	N/A	N/A	N/A
OG1509	OG0004947.0	N/A	HORVU5Hr1G021050	Brast01G133600	Brahy.S01G0142300	Brahy.D02G0681800	Bradi2g51040	Filtered – Root Placement	Root placed on B. distachyon branch	N/A	N/A	Root placed on B. distachyon branch	14	N/A	N/A
OG1510	OG0004948.0	OG07152	HORVU3Hr1G019140	Brast01G352700	Brahy.S01G0368600	Brahy.D02G0080700	Bradi2g05910	Intersect	N/A	100	100	Proper Root Placement	N/A	N/A	N/A
OG1511	OG0004949.0	N/A	HORVU1Hr1G005120	Brast08G238700	Brahy.S08G0259300	Brahy.D02G0516100	Bradi2g38750	Union	Phylogenetic-only	100	99	Proper Root Placement	N/A	N/A	N/A
OG1512	OG0004950.0	N/A	HORVU1Hr1G002960	Brast08G243900	Brahy.S08G0264900	Brahy.D02G0524900	Bradi2g39470	Union	Phylogenetic-only	100	100	Proper Root Placement	N/A	N/A	N/A
OG1513	OG0004951.0	OG07568	HORVU1Hr1G079080	Brast08G039500	Brahy.S08G0041500	Brahy.D02G0250300	Bradi2g18000	Intersect	N/A	99	90	Proper Root Placement	N/A	N/A	N/A
OG1514	OG0004952.0	OG06055	HORVU3Hr1G061980	Brast01G186000	Brahy.S01G0198100	Brahy.D02G0621900	Bradi2g46370	Intersect	N/A	100	100	Proper Root Placement	N/A	N/A	N/A
OG1515	OG0004953.0	OG06473	HORVU3Hr1G080150	Brast01G108400	Brahy.S01G0115100	Brahy.D02G0710800	Bradi2g53210	Intersect	N/A	100	100	Proper Root Placement	N/A	N/A	N/A
OG1516	OG0004954.0	OG07276	HORVU3Hr1G032480	Brast01G322900	Brahy.S01G0337500	Brahy.D02G0113200	Bradi2g08330	Intersect	N/A	75	100	Proper Root Placement	N/A	N/A	N/A
OG1517	OG0004955.0	OG07793	HORVU1Hr1G073180	Brast08G100600	Brahy.S08G0106200	Brahy.D02G0328800	Bradi2g23670	Intersect	N/A	100	100	Proper Root Placement	N/A	N/A	N/A
OG1518	OG0004956.0	OG06175	HORVU3Hr1G068070	Brast01G163800	Brahy.S01G0174600	Brahy.D02G0646100	Bradi2g48310	Intersect	N/A	100	100	Proper Root Placement	N/A	N/A	N/A
OG1519	OG0004957.0	OG07028	HORVU3Hr1G013350	Brast01G383300	Brahy.S01G0401500	Brahy.D02G0044200	Bradi2g03170	Intersect	N/A	100	100	Proper Root Placement	N/A	N/A	N/A
OG1520	OG0004958.0	OG06168	HORVU3Hr1G067770	Brast01G164800	Brahy.S01G0175600	Brahy.D02G0645300	Bradi2g48230	Intersect	N/A	100	100	Proper Root Placement	N/A	N/A	N/A
OG1521	OG0004959.0	N/A	HORVU1Hr1G064750	Brast08G159600	Brahy.S08G0169200	Brahy.D02G0404600	Bradi2g30370	Union	Phylogenetic-only	100	100	Proper Root Placement	N/A	N/A	N/A
OG1522	OG0004960.0	N/A	HORVU1Hr1G074550	Brast08G108800	Brahy.S08G0116200	Brahy.D02G0339000	Bradi2g24327	Union	Phylogenetic-only	100	100	Proper Root Placement	N/A	N/A	N/A
OG1523	OG0004961.0	N/A	HORVU3Hr1G045960	Brast01G248300	Brahy.S01G0256200	Brahy.D02G0537600	Bradi2g40480	Union	Phylogenetic-only	100	100	Proper Root Placement	N/A	N/A	N/A
OG1524	OG0004962.0	OG07842	HORVU1Hr1G064440	Brast08G117300	Brahy.S08G0124400	Brahy.D02G0348800	Bradi2g25190	Intersect	N/A	100	99	Proper Root Placement	N/A	N/A	N/A
OG1525	OG0004963.0	N/A	HORVU3Hr1G030270	Brast01G262800	Brahy.S01G0270200	Brahy.D02G0189200	Bradi2g13350	Union	Phylogenetic-only	100	100	Proper Root Placement	N/A	N/A	N/A
OG1526	OG0004964.0	OG07050	HORVU3Hr1G015180	Brast01G376900	Brahy.S01G0394800	Brahy.D02G0051800	Bradi2g03750	Intersect	N/A	100	100	Proper Root Placement	N/A	N/A	N/A
OG1527	OG0004965.0	N/A	HORVU3Hr1G112600	Brast01G243400	Brahy.S01G0436400	Brahy.D02G0544400	Bradi2g40900	Union	Phylogenetic-only	100	100	Proper Root Placement	N/A	N/A	N/A
OG1528	OG0004966.0	N/A	HORVU5Hr1G051310	Brast08G232500	Brahy.S08G0251800	Brahy.D02G0509200	Bradi2g38270	Union	Phylogenetic-only	100	100	Proper Root Placement	N/A	N/A	N/A
OG1529	OG0004967.0	OG08022	HORVU1Hr1G010930	Brast08G226700	Brahy.S08G0245900	Brahy.D02G0501800	Bradi2g37780	Intersect	N/A	100	100	Proper Root Placement	N/A	N/A	N/A
OG1530	OG0004968.0	OG06645	HORVU3Hr1G091010	Brast01G066400	Brahy.S01G0071400	Brahy.D02G0760200	Bradi2g57010	Intersect	N/A	100	100	Proper Root Placement	N/A	N/A	N/A
OG1531	OG0004969.0	OG07468	HORVU1Hr1G090460	Brast08G015800	Brahy.S08G0016600	Brahy.D02G0218300	Bradi2g15795	Intersect	N/A	100	99	Proper Root Placement	N/A	N/A	N/A
OG1532	OG0004970.0	OG06293	HORVU3Hr1G072770	Brast01G142000	Brahy.S01G0151800	Brahy.D02G0672100	Bradi2g50220	Intersect	N/A	100	99	Proper Root Placement	N/A	N/A	N/A
OG1533	OG0004971.0	OG07243	HORVU3Hr1G031140	Brast01G331200	Brahy.S01G0346000	Brahy.D02G0103600	Bradi2g07640	Intersect	N/A	100	100	Proper Root Placement	N/A	N/A	N/A
OG1534	OG0004972.0	N/A	HORVU6Hr1G083600	Brast08G179100	Brahy.S08G0195300	Brahy.D02G0436400	Bradi2g33350	Union	Phylogenetic-only	99	100	Proper Root Placement	N/A	N/A	N/A
OG1535	OG0004973.0	OG06404	HORVU3Hr1G077010	Brast01G123600	Brahy.S01G0131900	Brahy.D02G0693100	Bradi2g51880	Filtered – Root Placement	Root placed on B. stacei branch	N/A	100	Root placed on B. stacei branch	42	N/A	N/A
OG1536	OG0004974.0	N/A	HORVU1Hr1G083340	Brast08G034400	Brahy.S08G0036400	Brahy.D02G0241300	Bradi2g17410	Union	Phylogenetic-only	100	100	Proper Root Placement	N/A	N/A	N/A
OG1537	OG0004975.0	OG06904	HORVU3Hr1G114220	Brast01G008100	Brahy.S01G0009000	Brahy.D02G0829700	Bradi2g61960	Intersect	N/A	100	100	Proper Root Placement	N/A	N/A	N/A
OG1538	OG0004976.0	OG06594	HORVU3Hr1G083560	Brast01G078000	Brahy.S01G0083200	Brahy.D02G0747000	Bradi2g55950	Intersect	N/A	100	83	Proper Root Placement	N/A	N/A	N/A
OG1539	OG0004977.0	OG08209	HORVU1Hr1G029850	Brast08G169200	Brahy.S08G0184100	Brahy.D02G0421400	Bradi2g31900	Intersect	N/A	100	100	Proper Root Placement	N/A	N/A	N/A
OG1540	OG0004978.0	OG08278	HORVU1Hr1G061010	Brast08G118500	Brahy.S08G0130600	Brahy.D02G0357200	Bradi2g25677	Intersect	N/A	100	100	Proper Root Placement	N/A	N/A	N/A
OG1541	OG0004979.0	N/A	HORVU3Hr1G027460	Brast01G351000	Brahy.S01G0366700	Brahy.D02G0082300	Bradi2g06030	Union	Phylogenetic-only	100	100	Proper Root Placement	N/A	N/A	N/A
OG1542	OG0004980.0	OG08204	HORVU1Hr1G060480	Brast08G155400	Brahy.S08G0172500	Brahy.D02G0404100	Bradi2g30190	Intersect	N/A	100	100	Proper Root Placement	N/A	N/A	N/A
OG1543	OG0004981.0	N/A	HORVU6Hr1G012440	Brast01G208500	Brahy.S01G0222700	Brahy.D02G0593000	Bradi2g44260	Union	Phylogenetic-only	100	100	Proper Root Placement	N/A	N/A	N/A
OG1544	OG0004983.0	OG07215	HORVU3Hr1G029400	Brast01G337200	Brahy.S01G0352300	Brahy.D02G0096000	Bradi2g07130	Intersect	N/A	100	100	Proper Root Placement	N/A	N/A	N/A
OG1545	OG0004984.0	OG07147	HORVU3Hr1G019330	Brast01G353800	Brahy.S01G0369700	Brahy.D02G0079500	Bradi2g05824	Intersect	N/A	100	100	Proper Root Placement	N/A	N/A	N/A
OG1546	OG0004985.0	N/A	HORVU3Hr1G064550	Brast01G279100	Brahy.S01G0288300	Brahy.D02G0170300	Bradi2g11990	Union	Phylogenetic-only	100	99	Proper Root Placement	N/A	N/A	N/A
OG1547	OG0004986.0	OG07022	HORVU3Hr1G011660	Brast01G386100	Brahy.S01G0404800	Brahy.D02G0040800	Bradi2g02950	Intersect	N/A	100	100	Proper Root Placement	N/A	N/A	N/A
OG1548	OG0004987.0	N/A	HORVU3Hr1G069270	Brast01G156500	Brahy.S01G0167000	Brahy.D02G0654100	Bradi2g48880	Union	Phylogenetic-only	100	100	Proper Root Placement	N/A	N/A	N/A
OG1549	OG0004988.0	OG07143	HORVU3Hr1G019590	Brast01G354700	Brahy.S01G0373000	Brahy.D02G0078000	Bradi2g05740	Intersect	N/A	100	100	Proper Root Placement	N/A	N/A	N/A
OG1550	OG0004989.0	OG05918	HORVU3Hr1G054250	Brast01G216200	Brahy.S01G0231400	Brahy.D02G0583400	Bradi2g43600	Intersect	N/A	100	100	Proper Root Placement	N/A	N/A	N/A
OG1551	OG0004990.0	N/A	HORVU3Hr1G107160	Brast01G023300	Brahy.S01G0025700	Brahy.D02G0811200	Bradi2g60646	Union	Phylogenetic-only	100	100	Proper Root Placement	N/A	N/A	N/A
OG1552	OG0004991.0	N/A	HORVU1Hr1G072730	Brast08G098900	Brahy.S08G0104300	Brahy.D02G0325700	Bradi2g23500	Union	Phylogenetic-only	98	99	Proper Root Placement	N/A	N/A	N/A
OG1553	OG0004992.0	OG06699	HORVU3Hr1G089140	Brast01G056800	Brahy.S01G0061300	Brahy.D02G0771100	Bradi2g57760	Intersect	N/A	100	100	Proper Root Placement	N/A	N/A	N/A
OG1554	OG0004993.0	OG07036	HORVU3Hr1G013860	Brast01G380900	Brahy.S01G0399200	Brahy.D02G0046700	Bradi2g03370	Intersect	N/A	93	100	Proper Root Placement	N/A	N/A	N/A
OG1555	OG0004994.0	OG06280	HORVU3Hr1G072320	Brast01G143900	Brahy.S01G0153800	Brahy.D02G0669700	Bradi2g50080	Intersect	N/A	96	100	Proper Root Placement	N/A	N/A	N/A
OG1556	OG0004995.0	OG06833	HORVU3Hr1G102030	Brast01G027800	Brahy.S01G0030500	Brahy.D02G0805800	Bradi2g60310	Intersect	N/A	100	100	Proper Root Placement	N/A	N/A	N/A
OG1557	OG0004996.0	N/A	HORVU6Hr1G063770	Brast08G163900	Brahy.S08G0177700	Brahy.D02G0413000	Bradi2g31190	Union	Phylogenetic-only	100	100	Proper Root Placement	N/A	N/A	N/A
OG1558	OG0004997.0	OG06001	HORVU3Hr1G059320	Brast01G195200	Brahy.S01G0207900	Brahy.D02G0609600	Bradi2g45580	Intersect	N/A	100	100	Proper Root Placement	N/A	N/A	N/A
OG1559	OG0004998.0	N/A	HORVU1Hr1G066230	Brast01G267100	Brahy.S01G0275100	Brahy.D02G0183600	Bradi2g12980	Union	Phylogenetic-only	100	100	Proper Root Placement	N/A	N/A	N/A
OG1560	OG0004999.0	OG07256	HORVU3Hr1G031800	Brast01G327900	Brahy.S01G0342600	Brahy.D02G0107100	Bradi2g07890	Intersect	N/A	100	100	Proper Root Placement	N/A	N/A	N/A
OG1561	OG0005000.0	OG06129	HORVU3Hr1G066390	Brast01G170100	Brahy.S01G0181200	Brahy.D02G0639500	Bradi2g47730	Intersect	N/A	100	100	Proper Root Placement	N/A	N/A	N/A
OG1562	OG0005001.0	N/A	HORVU1Hr1G059220	Brast08G150700	Brahy.S08G0160600	Brahy.D02G0394500	Bradi2g28007	Union	Phylogenetic-only	100	100	Proper Root Placement	N/A	N/A	N/A
OG1563	OG0005002.0	OG06666	HORVU3Hr1G090460	Brast01G063000	Brahy.S01G0067900	Brahy.D02G0764000	Bradi2g57330	Intersect	N/A	100	79	Proper Root Placement	N/A	N/A	N/A
OG1564	OG0005003.0	OG06573	HORVU3Hr1G084800	Brast01G084900	Brahy.S01G0090500	Brahy.D02G0739000	Bradi2g55320	Intersect	N/A	100	68	Proper Root Placement	N/A	N/A	N/A
OG1565	OG0005004.0	OG07027	HORVU3Hr1G013360	Brast01G383400	Brahy.S01G0401600	Brahy.D02G0044100	Bradi2g03160	Intersect	N/A	100	100	Proper Root Placement	N/A	N/A	N/A
OG1566	OG0005005.0	OG06231	HORVU3Hr1G070630	Brast01G150800	Brahy.S01G0160800	Brahy.D02G0661400	Bradi2g49440	Intersect	N/A	100	100	Proper Root Placement	N/A	N/A	N/A
OG1567	OG0005006.0	OG05985	HORVU3Hr1G058810	Brast01G198200	Brahy.S01G0211200	Brahy.D02G0605600	Bradi2g45320	Intersect	N/A	100	100	Proper Root Placement	N/A	N/A	N/A
OG1568	OG0005007.0	N/A	HORVU5Hr1G113970	Brast01G261000	Brahy.S01G0268300	Brahy.D02G0191200	Bradi2g13510	Union	Phylogenetic-only	100	100	Proper Root Placement	N/A	N/A	N/A
OG1569	OG0005008.0	OG06250	HORVU3Hr1G071300	Brast01G148100	Brahy.S01G0158000	Brahy.D02G0665000	Bradi2g49727	Intersect	N/A	98	100	Proper Root Placement	N/A	N/A	N/A
OG1570	OG0005009.0	OG07121	HORVU3Hr1G020760	Brast01G359000	Brahy.S01G0375100	Brahy.D02G0073100	Bradi2g05320	Intersect	N/A	99	93	Proper Root Placement	N/A	N/A	N/A
OG1571	OG0005010.0	OG05855	HORVU3Hr1G050310	Brast01G235100	Brahy.S01G0449800	Brahy.D02G0560000	Bradi2g41970	Intersect	N/A	100	100	Proper Root Placement	N/A	N/A	N/A
OG1572	OG0005011.0	OG07335	HORVU3Hr1G036180	Brast01G308100	Brahy.S01G0322000	Brahy.D02G0131500	Bradi2g09500	Intersect	N/A	99	96	Proper Root Placement	N/A	N/A	N/A
OG1573	OG0005012.0	N/A	HORVU0Hr1G010080	Brast01G279700	Brahy.S01G0289000	Brahy.D02G0169200	Bradi2g11920	Union	Phylogenetic-only	100	100	Proper Root Placement	N/A	N/A	N/A
OG1574	OG0005013.0	N/A	HORVU3Hr1G116710	Brast01G003400	Brahy.S01G0004300	Brahy.D02G0836900	Bradi2g62460	Union	Phylogenetic-only	99	100	Proper Root Placement	N/A	N/A	N/A
OG1575	OG0005015.0	OG07809	HORVU1Hr1G074850	Brast08G107900	Brahy.S08G0115400	Brahy.D02G0338000	Bradi2g24230	Intersect	N/A	96	100	Proper Root Placement	N/A	N/A	N/A
OG1576	OG0005016.0	OG06776	HORVU3Hr1G094890	Brast01G040700	Brahy.S01G0044100	Brahy.D02G0790500	Bradi2g59150	Intersect	N/A	100	100	Proper Root Placement	N/A	N/A	N/A
OG1577	OG0005017.0	N/A	HORVU3Hr1G110480	Brast01G015300	Brahy.S01G0016400	Brahy.D02G0821000	Bradi2g61370	Union	Phylogenetic-only	100	100	Proper Root Placement	N/A	N/A	N/A
OG1578	OG0005018.0	OG07931	HORVU1Hr1G022550	Brast08G199000	Brahy.S08G0216800	Brahy.D02G0458700	Bradi2g35080	Intersect	N/A	100	99	Proper Root Placement	N/A	N/A	N/A
OG1579	OG0005019.0	N/A	HORVU4Hr1G087630	Brast08G165200	Brahy.S08G0179200	Brahy.D02G0414800	Bradi2g31510	Union	Phylogenetic-only	100	98	Proper Root Placement	N/A	N/A	N/A
OG1580	OG0005021.0	OG05996	HORVU3Hr1G059140	Brast01G196300	Brahy.S01G0209100	Brahy.D02G0607900	Bradi2g45460	Intersect	N/A	100	100	Proper Root Placement	N/A	N/A	N/A
OG1581	OG0005022.0	OG07080	HORVU3Hr1G016000	Brast01G368600	Brahy.S01G0385800	Brahy.D02G0061100	Bradi2g04440	Intersect	N/A	100	100	Proper Root Placement	N/A	N/A	N/A
OG1582	OG0005023.0	N/A	HORVU1Hr1G072470	Brast08G097200	Brahy.S08G0102700	Brahy.D02G0323300	Bradi2g23350	Union	Phylogenetic-only	100	100	Proper Root Placement	N/A	N/A	N/A
OG1583	OG0005024.0	OG07905	HORVU1Hr1G024180	Brast08G193400	Brahy.S08G0211100	Brahy.D02G0452300	Bradi2g34650	Intersect	N/A	100	100	Proper Root Placement	N/A	N/A	N/A
OG1584	OG0005025.0	OG07039	HORVU3Hr1G014060	Brast01G380300	Brahy.S01G0398600	Brahy.D02G0047800	Bradi2g03427	Intersect	N/A	100	100	Proper Root Placement	N/A	N/A	N/A
OG1585	OG0005026.0	OG07594	HORVU1Hr1G080460	Brast08G046600	Brahy.S08G0049200	Brahy.D02G0259300	Bradi2g18670	Intersect	N/A	100	100	Proper Root Placement	N/A	N/A	N/A
OG1586	OG0005027.0	N/A	HORVU3Hr1G093980	Brast01G043900	Brahy.S01G0047400	Brahy.D02G0786400	Bradi2g58887	Union	Phylogenetic-only	100	100	Proper Root Placement	N/A	N/A	N/A
OG1587	OG0005028.0	N/A	HORVU3Hr1G110920	Brast01G304400	Brahy.S01G0317200	Brahy.D02G0135800	Bradi2g09850	Union	Phylogenetic-only	100	100	Proper Root Placement	N/A	N/A	N/A
OG1588	OG0005029.0	OG07038	HORVU3Hr1G014050	Brast01G380400	Brahy.S01G0398700	Brahy.D02G0047700	Bradi2g03420	Intersect	N/A	100	100	Proper Root Placement	N/A	N/A	N/A
OG1590	OG0005031.0	N/A	HORVU3Hr1G035230	Brast01G314100	Brahy.S01G0328400	Brahy.D02G0125300	Bradi2g09102	Union	Phylogenetic-only	100	100	Proper Root Placement	N/A	N/A	N/A
OG1591	OG0005032.0	OG06834	HORVU3Hr1G102560	Brast01G027700	Brahy.S01G0030400	Brahy.D02G0805900	Bradi2g60317	Intersect	N/A	100	100	Proper Root Placement	N/A	N/A	N/A
OG1592	OG0005033.0	OG06522	HORVU3Hr1G087540	Brast01G098800	Brahy.S01G0105100	Brahy.D02G0722600	Bradi2g54110	Intersect	N/A	100	100	Proper Root Placement	N/A	N/A	N/A
OG1593	OG0005034.0	OG08236	HORVU1Hr1G029920	Brast08G175400	Brahy.S08G0185400	Brahy.D02G0423900	Bradi2g32230	Intersect	N/A	100	100	Proper Root Placement	N/A	N/A	N/A
OG1594	OG0005035.0	N/A	HORVU3Hr1G089550	Brast01G059200	Brahy.S01G0063500	Brahy.D02G0769100	Bradi2g57620	Union	Phylogenetic-only	100	100	Proper Root Placement	N/A	N/A	N/A
OG1595	OG0005036.0	OG07506	HORVU1Hr1G087180	Brast08G025500	Brahy.S08G0026700	Brahy.D02G0229800	Bradi2g16647	Intersect	N/A	100	100	Proper Root Placement	N/A	N/A	N/A
OG1596	OG0005037.0	N/A	HORVU3Hr1G042790	Brast01G293000	Brahy.S01G0303400	Brahy.D02G0150700	Bradi2g10830	Union	Phylogenetic-only	100	100	Proper Root Placement	N/A	N/A	N/A
OG1597	OG0005038.0	N/A	HORVU3Hr1G115940	Brast01G004800	Brahy.S01G0005700	Brahy.D02G0835300	Bradi2g62310	Union	Phylogenetic-only	100	100	Proper Root Placement	N/A	N/A	N/A
OG1598	OG0005039.0	N/A	HORVU2Hr1G020310	Brast01G260600	Brahy.S01G0267800	Brahy.D02G0191700	Bradi2g13535	Union	Phylogenetic-only	81	100	Proper Root Placement	N/A	N/A	N/A
OG1599	OG0005040.0	OG07955	HORVU1Hr1G020500	Brast08G206100	Brahy.S08G0224100	Brahy.D02G0471200	Bradi2g35870	Intersect	N/A	100	100	Proper Root Placement	N/A	N/A	N/A
OG1600	OG0005041.0	N/A	HORVU1Hr1G078110	Brast08G064800	Brahy.S08G0068200	Brahy.D02G0281600	Bradi2g20250	Union	Phylogenetic-only	100	100	Proper Root Placement	N/A	N/A	N/A
OG1601	OG0005042.0	N/A	HORVU5Hr1G068200	Brast01G154900	Brahy.S01G0164900	Brahy.D02G0656300	Bradi2g49050	Union	Phylogenetic-only	100	100	Proper Root Placement	N/A	N/A	N/A
OG1602	OG0005043.0	OG07695	HORVU1Hr1G066080	Brast08G070300	Brahy.S08G0073900	Brahy.D02G0286600	Bradi2g20670	Intersect	N/A	99	93	Proper Root Placement	N/A	N/A	N/A
OG1603	OG0005045.0	N/A	HORVU1Hr1G071780	Brast08G093300	Brahy.S08G0098600	Brahy.D02G0318000	Bradi2g23017	Union	Phylogenetic-only	100	100	Proper Root Placement	N/A	N/A	N/A
OG1604	OG0005046.0	OG07168	HORVU3Hr1G026990	Brast01G349400	Brahy.S01G0364600	Brahy.D02G0084200	Bradi2g06210	Intersect	N/A	100	100	Proper Root Placement	N/A	N/A	N/A
OG1605	OG0005047.0	OG06914	HORVU3Hr1G115170	Brast01G006500	Brahy.S01G0007400	Brahy.D02G0832300	Bradi2g62140	Intersect	N/A	100	100	Proper Root Placement	N/A	N/A	N/A
OG1606	OG0005048.0	OG07020	HORVU3Hr1G011620	Brast01G386300	Brahy.S01G0405000	Brahy.D02G0040600	Bradi2g02930	Intersect	N/A	100	100	Proper Root Placement	N/A	N/A	N/A
OG1607	OG0005049.0	OG07232	HORVU3Hr1G030650	Brast01G333200	Brahy.S01G0348200	Brahy.D02G0100900	Bradi2g07480	Intersect	N/A	100	99	Proper Root Placement	N/A	N/A	N/A
OG1608	OG0005050.0	OG07089	HORVU3Hr1G024220	Brast01G367200	Brahy.S01G0384300	Brahy.D02G0062700	Bradi2g04590	Intersect	N/A	100	84	Proper Root Placement	N/A	N/A	N/A
OG1609	OG0005051.0	N/A	HORVU1Hr1G095410	Brast08G001700	Brahy.S08G0002200	Brahy.D02G0199200	Bradi2g14220	Union	Phylogenetic-only	100	100	Proper Root Placement	N/A	N/A	N/A
OG1610	OG0005052.0	OG05997	HORVU3Hr1G059170	Brast01G196200	Brahy.S01G0209000	Brahy.D02G0608200	Bradi2g45470	Intersect	N/A	100	100	Proper Root Placement	N/A	N/A	N/A
OG1611	OG0005053.0	OG06087	HORVU3Hr1G063680	Brast01G180500	Brahy.S01G0192000	Brahy.D02G0628400	Bradi2g46835	Intersect	N/A	100	100	Proper Root Placement	N/A	N/A	N/A
OG1612	OG0005054.0	OG08309	HORVU1Hr1G062500	Brast08G129200	Brahy.S08G0137100	Brahy.D02G0367000	Bradi2g26277	Intersect	N/A	98	100	Proper Root Placement	N/A	N/A	N/A
OG1613	OG0005055.0	OG07165	HORVU3Hr1G027070	Brast01G350000	Brahy.S01G0365200	Brahy.D02G0083700	Bradi2g06160	Intersect	N/A	100	100	Proper Root Placement	N/A	N/A	N/A
OG1614	OG0005056.0	OG07440	HORVU1Hr1G091600	Brast08G009700	Brahy.S08G0010500	Brahy.D02G0210300	Bradi2g14970	Intersect	N/A	100	99	Proper Root Placement	N/A	N/A	N/A
OG1615	OG0005057.0	OG05922	HORVU3Hr1G054640	Brast01G215300	Brahy.S01G0230400	Brahy.D02G0584300	Bradi2g43690	Intersect	N/A	100	100	Proper Root Placement	N/A	N/A	N/A
OG1616	OG0005058.0	N/A	HORVU3Hr1G052520	Brast01G329700	Brahy.S01G0344500	Brahy.D02G0104700	Bradi2g07750	Union	Phylogenetic-only	100	100	Proper Root Placement	N/A	N/A	N/A
OG1617	OG0005059.0	N/A	HORVU3Hr1G077800	Brast01G119700	Brahy.S01G0127500	Brahy.D02G0697700	Bradi2g52270	Union	Phylogenetic-only	100	100	Proper Root Placement	N/A	N/A	N/A
OG1618	OG0005060.0	OG08012	HORVU1Hr1G007310	Brast08G224800	Brahy.S08G0244000	Brahy.D02G0498200	Bradi2g37570	Intersect	N/A	100	100	Proper Root Placement	N/A	N/A	N/A
OG1619	OG0005061.0	N/A	HORVU3Hr1G050490	Brast01G234600	Brahy.S01G0251400	Brahy.D02G0560900	Bradi2g42017	Union	Phylogenetic-only	100	100	Proper Root Placement	N/A	N/A	N/A
OG1620	OG0005062.0	OG06152	HORVU3Hr1G067110	Brast01G167200	Brahy.S01G0178200	Brahy.D02G0642800	Bradi2g48010	Intersect	N/A	100	100	Proper Root Placement	N/A	N/A	N/A
OG1621	OG0005063.0	OG07560	HORVU1Hr1G078350	Brast08G037000	Brahy.S08G0038900	Brahy.D02G0245800	Bradi2g17680	Intersect	N/A	92	100	Proper Root Placement	N/A	N/A	N/A
OG1622	OG0005064.0	OG08277	HORVU1Hr1G060920	Brast08G119000	Brahy.S08G0130200	Brahy.D02G0356400	Bradi2g25620	Intersect	N/A	100	100	Proper Root Placement	N/A	N/A	N/A
OG1623	OG0005065.0	N/A	HORVU3Hr1G058600	Brast01G198700	Brahy.S01G0211700	Brahy.D02G0604900	Bradi2g45270	Union	Phylogenetic-only	100	100	Proper Root Placement	N/A	N/A	N/A
OG1624	OG0005066.0	N/A	HORVU3Hr1G070600	Brast01G151300	Brahy.S01G0161300	Brahy.D02G0660900	Bradi2g49400	Union	Phylogenetic-only	100	100	Proper Root Placement	N/A	N/A	N/A
OG1625	OG0005067.0	OG08126	HORVU1Hr1G063050	Brast08G133400	Brahy.S08G0141800	Brahy.D02G0374100	Bradi2g26590	Intersect	N/A	100	100	Proper Root Placement	N/A	N/A	N/A
OG1626	OG0005068.0	OG07248	HORVU3Hr1G031360	Brast01G330600	Brahy.S01G0345400	Brahy.D02G0104200	Bradi2g07700	Intersect	N/A	100	100	Proper Root Placement	N/A	N/A	N/A
OG1627	OG0005069.0	OG07108	HORVU3Hr1G021950	Brast01G361900	Brahy.S01G0378400	Brahy.D02G0069100	Bradi2g05030	Intersect	N/A	100	100	Proper Root Placement	N/A	N/A	N/A
OG1628	OG0005070.0	OG12562	HORVU3Hr1G112680	Brast01G012000	Brahy.S01G0013200	Brahy.D02G0825000	Bradi2g61677	Intersect	N/A	100	100	Proper Root Placement	N/A	N/A	N/A
OG1629	OG0005071.0	OG05814	HORVU3Hr1G047230	Brast01G250800	Brahy.S01G0253000	Brahy.D02G0540500	Bradi2g40600	Intersect	N/A	100	100	Proper Root Placement	N/A	N/A	N/A
OG1630	OG0005072.0	OG06389	HORVU3Hr1G076400	Brast01G126300	Brahy.S01G0134700	Brahy.D02G0690200	Bradi2g51675	Intersect	N/A	98	97	Proper Root Placement	N/A	N/A	N/A
OG1631	OG0005073.0	N/A	HORVU1Hr1G007010	Brast08G222700	Brahy.S08G0241700	Brahy.D02G0495500	Bradi2g37387	Union	Phylogenetic-only	100	100	Proper Root Placement	N/A	N/A	N/A
OG1632	OG0005074.0	OG07919	HORVU1Hr1G023330	Brast08G196400	Brahy.S08G0214400	Brahy.D02G0455500	Bradi2g34890	Filtered – Root Placement	Root placed on B. hybridum S branch	N/A	100	Root placed on B. hybridum S branch	52	N/A	N/A
OG1633	OG0005076.0	N/A	HORVU3Hr1G087570	Brast01G099000	Brahy.S01G0105300	Brahy.D02G0722300	Bradi2g54090	Union	Phylogenetic-only	100	100	Proper Root Placement	N/A	N/A	N/A
OG1634	OG0005077.0	N/A	HORVU5Hr1G013230	Brast08G249400	Brahy.S08G0271100	Brahy.D02G0532600	Bradi2g40030	Union	Phylogenetic-only	100	100	Proper Root Placement	N/A	N/A	N/A
OG1635	OG0005078.0	OG06170	HORVU3Hr1G067840	Brast01G164600	Brahy.S01G0175400	Brahy.D02G0645500	Bradi2g48250	Intersect	N/A	100	100	Proper Root Placement	N/A	N/A	N/A
OG1636	OG0005079.0	OG06435	HORVU3Hr1G078360	Brast01G116600	Brahy.S01G0124500	Brahy.D02G0701200	Bradi2g52510	Intersect	N/A	100	100	Proper Root Placement	N/A	N/A	N/A
OG1637	OG0005080.0	N/A	HORVU1Hr1G079930	Brast08G042200	Brahy.S08G0044300	Brahy.D02G0253700	Bradi2g18250	Union	Phylogenetic-only	99	100	Proper Root Placement	N/A	N/A	N/A
OG1638	OG0005081.0	N/A	HORVU7Hr1G020300	Brast01G275700	Brahy.S01G0284500	Brahy.D02G0172600	Bradi2g12170	Union	Phylogenetic-only	100	100	Proper Root Placement	N/A	N/A	N/A
OG1639	OG0005082.0	OG06616	HORVU3Hr1G082080	Brast01G071500	Brahy.S01G0076700	Brahy.D02G0753900	Bradi2g56547	Intersect	N/A	100	100	Proper Root Placement	N/A	N/A	N/A
OG1640	OG0005083.0	N/A	HORVU0Hr1G014270	Brast01G357900	Brahy.S01G0374000	Brahy.D02G0074500	Bradi2g05445	Union	Phylogenetic-only	90	100	Proper Root Placement	N/A	N/A	N/A
OG1641	OG0005084.0	N/A	HORVU3Hr1G096940	Brast01G034800	Brahy.S01G0037900	Brahy.D02G0797200	Bradi2g59650	Union	Phylogenetic-only	100	100	Proper Root Placement	N/A	N/A	N/A
OG1642	OG0005085.0	OG05902	HORVU3Hr1G053460	Brast01G221000	Brahy.S01G0236400	Brahy.D02G0578100	Bradi2g43200	Filtered – Root Placement	Root placed on B. hybridum D branch	N/A	N/A	Root placed on B. hybridum D branch	0	N/A	N/A
OG1643	OG0005086.0	OG07666	HORVU1Hr1G077240	Brast08G063600	Brahy.S08G0066900	Brahy.D02G0280000	Bradi2g20134	Intersect	N/A	100	100	Proper Root Placement	N/A	N/A	N/A
OG1644	OG0005087.0	N/A	HORVU2Hr1G095780	Brast08G143400	Brahy.S08G0152200	Brahy.D02G0385500	Bradi2g27324	Union	Phylogenetic-only	96	71	Proper Root Placement	N/A	N/A	N/A
OG1645	OG0005088.0	OG05851	HORVU3Hr1G050430	Brast01G235600	Brahy.S01G0449200	Brahy.D02G0558800	Bradi2g41900	Intersect	N/A	100	100	Proper Root Placement	N/A	N/A	N/A
OG1646	OG0005089.0	N/A	HORVU0Hr1G001340	Brast08G108400	Brahy.S08G0115900	Brahy.D02G0338500	Bradi2g24290	Union	Phylogenetic-only	99	98	Proper Root Placement	N/A	N/A	N/A
OG1647	OG0005090.0	OG08234	HORVU1Hr1G030140	Brast08G175800	Brahy.S08G0185100	Brahy.D02G0422900	Bradi2g31990	Intersect	N/A	100	100	Proper Root Placement	N/A	N/A	N/A
OG1648	OG0005092.0	OG06543	HORVU3Hr1G086340	Brast01G093000	Brahy.S01G0098900	Brahy.D02G0729000	Bradi2g54603	Intersect	N/A	100	100	Proper Root Placement	N/A	N/A	N/A
OG1649	OG0005093.0	OG08074	HORVU1Hr1G004400	Brast08G241000	Brahy.S08G0261800	Brahy.D02G0521800	Bradi2g39200	Filtered – Root Placement	Root placed on B. hybridum S branch	N/A	100	Root placed on B. hybridum S branch	46	N/A	N/A
OG1650	OG0005094.0	OG07720	HORVU1Hr1G068660	Brast08G079300	Brahy.S08G0083500	Brahy.D02G0299200	Bradi2g21790	Intersect	N/A	100	100	Proper Root Placement	N/A	N/A	N/A
OG1651	OG0005095.0	OG05932	HORVU3Hr1G055570	Brast01G213000	Brahy.S01G0227800	Brahy.D02G0586700	Bradi2g43840	Intersect	N/A	100	100	Proper Root Placement	N/A	N/A	N/A
OG1652	OG0005096.0	OG08120	HORVU1Hr1G062940	Brast08G131700	Brahy.S08G0139900	Brahy.D02G0372400	Bradi2g26480	Intersect	N/A	100	100	Proper Root Placement	N/A	N/A	N/A
OG1653	OG0005097.0	OG06545	HORVU3Hr1G086210	Brast01G092400	Brahy.S01G0098300	Brahy.D02G0729900	Bradi2g54670	Intersect	N/A	100	100	Proper Root Placement	N/A	N/A	N/A
OG1654	OG0005098.0	OG06311	HORVU3Hr1G073200	Brast01G139300	Brahy.S01G0148700	Brahy.D02G0675300	Bradi2g50490	Intersect	N/A	100	100	Proper Root Placement	N/A	N/A	N/A
OG1655	OG0005099.0	OG07411	HORVU1Hr1G094490	Brast08G003900	Brahy.S08G0004700	Brahy.D02G0202800	Bradi2g14450	Intersect	N/A	100	99	Proper Root Placement	N/A	N/A	N/A
OG1656	OG0005100.0	OG06869	HORVU3Hr1G109300	Brast01G017400	Brahy.S01G0019000	Brahy.D02G0818000	Bradi2g61190	Intersect	N/A	98	100	Proper Root Placement	N/A	N/A	N/A
OG1657	OG0005101.0	OG06324	HORVU3Hr1G073860	Brast01G136900	Brahy.S01G0146000	Brahy.D02G0678100	Bradi2g50720	Intersect	N/A	100	100	Proper Root Placement	N/A	N/A	N/A
OG1658	OG0005102.0	OG07934	HORVU1Hr1G022420	Brast08G199300	Brahy.S08G0217100	Brahy.D02G0459100	Bradi2g35120	Intersect	N/A	100	100	Proper Root Placement	N/A	N/A	N/A
OG1659	OG0005103.0	OG06307	HORVU3Hr1G073050	Brast01G140200	Brahy.S01G0149700	Brahy.D02G0674200	Bradi2g50400	Filtered – Root Placement	Root placed on B. stacei branch	N/A	100	Root placed on B. stacei branch	32	N/A	N/A
OG1660	OG0005104.0	N/A	HORVU3Hr1G034030	Brast01G318000	Brahy.S01G0332500	Brahy.D02G0119900	Bradi2g08760	Union	Phylogenetic-only	100	100	Proper Root Placement	N/A	N/A	N/A
OG1661	OG0005105.0	OG07590	HORVU1Hr1G080320	Brast08G044600	Brahy.S08G0047200	Brahy.D02G0257700	Bradi2g18550	Intersect	N/A	100	100	Proper Root Placement	N/A	N/A	N/A
OG1662	OG0005106.0	N/A	HORVU0Hr1G020490	Brast01G232300	Brahy.S01G0249000	Brahy.D02G0563300	Bradi2g42210	Union	Phylogenetic-only	100	100	Proper Root Placement	N/A	N/A	N/A
OG1663	OG0005107.0	OG06877	HORVU3Hr1G110660	Brast01G014900	Brahy.S01G0016000	Brahy.D02G0821400	Bradi2g61410	Intersect	N/A	100	100	Proper Root Placement	N/A	N/A	N/A
OG1664	OG0005108.0	N/A	HORVU1Hr1G067230	Brast08G076400	Brahy.S08G0078100	Brahy.D02G0291400	Bradi2g21100	Union	Phylogenetic-only	100	100	Proper Root Placement	N/A	N/A	N/A
OG1665	OG0005109.0	N/A	HORVU1Hr1G074970	Brast08G111900	Brahy.S08G0114100	Brahy.D02G0336700	Bradi2g24130	Filtered – Root Placement	Root placed on B. distachyon branch	N/A	N/A	Root placed on B. distachyon branch	33	N/A	N/A
OG1666	OG0005110.0	OG07003	HORVU3Hr1G007190	Brast01G393900	Brahy.S01G0413000	Brahy.D02G0027700	Bradi2g02230	Intersect	N/A	100	100	Proper Root Placement	N/A	N/A	N/A
OG1667	OG0005111.0	N/A	HORVU3Hr1G045270	Brast01G248400	Brahy.S01G0256100	Brahy.D02G0537700	Bradi2g40490	Union	Phylogenetic-only	100	100	Proper Root Placement	N/A	N/A	N/A
OG1668	OG0005112.0	OG07069	HORVU3Hr1G017300	Brast01G371800	Brahy.S01G0389300	Brahy.D02G0057400	Bradi2g04190	Intersect	N/A	100	100	Proper Root Placement	N/A	N/A	N/A
OG1669	OG0005113.0	OG08127	HORVU1Hr1G063090	Brast08G133500	Brahy.S08G0142000	Brahy.D02G0374200	Bradi2g26600	Intersect	N/A	100	100	Proper Root Placement	N/A	N/A	N/A
OG1670	OG0005114.0	OG07367	HORVU3Hr1G038350	Brast01G300700	Brahy.S01G0313100	Brahy.D02G0140200	Bradi2g10170	Intersect	N/A	98	100	Proper Root Placement	N/A	N/A	N/A
OG1671	OG0005115.0	N/A	HORVU3Hr1G082490	Brast01G073100	Brahy.S01G0078300	Brahy.D02G0751500	Bradi2g56370	Union	Phylogenetic-only	100	100	Proper Root Placement	N/A	N/A	N/A
OG1672	OG0005116.0	OG06189	HORVU3Hr1G068650	Brast01G159600	Brahy.S01G0170300	Brahy.D02G0650500	Bradi2g48610	Intersect	N/A	100	100	Proper Root Placement	N/A	N/A	N/A
OG1673	OG0005117.0	OG06313	HORVU3Hr1G073240	Brast01G138900	Brahy.S01G0148300	Brahy.D02G0675700	Bradi2g50520	Intersect	N/A	100	100	Proper Root Placement	N/A	N/A	N/A
OG1674	OG0005118.0	OG06736	HORVU3Hr1G092840	Brast01G049300	Brahy.S01G0053300	Brahy.D02G0780000	Bradi2g58450	Intersect	N/A	100	100	Proper Root Placement	N/A	N/A	N/A
OG1675	OG0005119.0	OG06879	HORVU3Hr1G110820	Brast01G014500	Brahy.S01G0015600	Brahy.D02G0821800	Bradi2g61436	Intersect	N/A	100	100	Proper Root Placement	N/A	N/A	N/A
OG1676	OG0005120.0	OG06003	HORVU3Hr1G059460	Brast01G195000	Brahy.S01G0207700	Brahy.D02G0609800	Bradi2g45600	Intersect	N/A	100	100	Proper Root Placement	N/A	N/A	N/A
OG1677	OG0005121.0	OG07034	HORVU3Hr1G013690	Brast01G381200	Brahy.S01G0399500	Brahy.D02G0046500	Bradi2g03350	Intersect	N/A	100	100	Proper Root Placement	N/A	N/A	N/A
OG1678	OG0005122.0	OG06744	HORVU3Hr1G093310	Brast01G047000	Brahy.S01G0051000	Brahy.D02G0782800	Bradi2g58630	Intersect	N/A	100	100	Proper Root Placement	N/A	N/A	N/A
OG1679	OG0005123.0	OG07251	HORVU3Hr1G031560	Brast01G329300	Brahy.S01G0344000	Brahy.D02G0105300	Bradi2g07790	Intersect	N/A	100	100	Proper Root Placement	N/A	N/A	N/A
OG1680	OG0005124.0	OG07016	HORVU3Hr1G010470	Brast01G387700	Brahy.S01G0406600	Brahy.D02G0037700	Bradi2g02760	Intersect	N/A	100	100	Proper Root Placement	N/A	N/A	N/A
OG1681	OG0005125.0	OG07424	HORVU1Hr1G093230	Brast08G007200	Brahy.S08G0007900	Brahy.D02G0207300	Bradi2g14740	Intersect	N/A	100	100	Proper Root Placement	N/A	N/A	N/A
OG1682	OG0005126.0	OG07035	HORVU3Hr1G013650	Brast01G381100	Brahy.S01G0399400	Brahy.D02G0046600	Bradi2g03357	Intersect	N/A	100	97	Proper Root Placement	N/A	N/A	N/A
OG1683	OG0005127.0	OG06352	HORVU3Hr1G075050	Brast01G132100	Brahy.S01G0140800	Brahy.D02G0683800	Bradi2g51180	Intersect	N/A	100	93	Proper Root Placement	N/A	N/A	N/A
OG1684	OG0005129.0	N/A	HORVU1Hr1G010670	Brast01G274100	Brahy.S01G0282900	Brahy.D02G0174700	Bradi2g12340	Union	Phylogenetic-only	100	100	Proper Root Placement	N/A	N/A	N/A
OG1685	OG0005130.0	OG06874	HORVU3Hr1G110370	Brast01G015500	Brahy.S01G0016600	Brahy.D02G0820700	Bradi2g61350	Intersect	N/A	100	100	Proper Root Placement	N/A	N/A	N/A
OG1686	OG0005131.0	N/A	HORVU3Hr1G078470	Brast01G116200	Brahy.S01G0124100	Brahy.D02G0701400	Bradi2g52540	Union	Phylogenetic-only	100	100	Proper Root Placement	N/A	N/A	N/A
OG1687	OG0005132.0	N/A	HORVU3Hr1G063710	Brast01G180100	Brahy.S01G0191600	Brahy.D02G0628700	Bradi2g46860	Union	Phylogenetic-only	100	100	Proper Root Placement	N/A	N/A	N/A
OG1688	OG0005133.0	OG06107	HORVU3Hr1G064740	Brast01G176000	Brahy.S01G0187300	Brahy.D02G0632700	Bradi2g47250	Intersect	N/A	100	96	Proper Root Placement	N/A	N/A	N/A
OG1689	OG0005134.0	OG06405	HORVU3Hr1G077070	Brast01G123300	Brahy.S01G0131600	Brahy.D02G0693500	Bradi2g51910	Intersect	N/A	100	100	Proper Root Placement	N/A	N/A	N/A
OG1690	OG0005135.0	OG07537	HORVU1Hr1G084260	Brast08G032300	Brahy.S08G0034100	Brahy.D02G0239100	Bradi2g17230	Intersect	N/A	98	100	Proper Root Placement	N/A	N/A	N/A
OG1691	OG0005136.0	OG07597	HORVU1Hr1G080700	Brast08G047200	Brahy.S08G0049800	Brahy.D02G0260300	Bradi2g18717	Intersect	N/A	100	100	Proper Root Placement	N/A	N/A	N/A
OG1692	OG0005137.0	N/A	HORVU3Hr1G069030	Brast01G157900	Brahy.S01G0168500	Brahy.D02G0652300	Bradi2g48740	Union	Phylogenetic-only	100	100	Proper Root Placement	N/A	N/A	N/A
OG1693	OG0005138.0	OG06974	HORVU3Hr1G006250	Brast01G401700	Brahy.S01G0421300	Brahy.D02G0018600	Bradi2g01540	Intersect	N/A	100	100	Proper Root Placement	N/A	N/A	N/A
OG1694	OG0005139.0	N/A	HORVU3Hr1G041160	Brast01G277600	Brahy.S01G0286700	Brahy.D02G0171200	Bradi2g12067	Union	Phylogenetic-only	100	100	Proper Root Placement	N/A	N/A	N/A
OG1695	OG0005140.0	OG06513	HORVU3Hr1G087850	Brast01G100300	Brahy.S01G0106600	Brahy.D02G0720600	Bradi2g53970	Intersect	N/A	100	100	Proper Root Placement	N/A	N/A	N/A
OG1696	OG0005141.0	N/A	HORVU2Hr1G027760	Brast01G273600	Brahy.S01G0282400	Brahy.D02G0175300	Bradi2g12390	Union	Phylogenetic-only	99	100	Proper Root Placement	N/A	N/A	N/A
OG1697	OG0005142.0	N/A	HORVU3Hr1G080190	Brast01G237300	Brahy.S01G0447500	Brahy.D02G0556000	Bradi2g41702	Union	Phylogenetic-only	100	100	Proper Root Placement	N/A	N/A	N/A
OG1698	OG0005143.0	OG06054	HORVU3Hr1G061950	Brast01G186100	Brahy.S01G0198200	Brahy.D02G0621800	Bradi2g46360	Intersect	N/A	100	100	Proper Root Placement	N/A	N/A	N/A
OG1699	OG0005144.0	OG07404	HORVU1Hr1G095080	Brast08G002200	Brahy.S08G0002800	Brahy.D02G0199800	Bradi2g14270	Intersect	N/A	100	98	Proper Root Placement	N/A	N/A	N/A
OG1700	OG0005145.0	N/A	HORVU3Hr1G023070	Brast01G365200	Brahy.S01G0382100	Brahy.D02G0065400	Bradi2g04737	Union	Phylogenetic-only	100	100	Proper Root Placement	N/A	N/A	N/A
OG1701	OG0005146.0	N/A	HORVU3Hr1G105620	Brast01G025900	Brahy.S01G0028400	Brahy.D02G0808500	Bradi2g60497	Union	Phylogenetic-only	100	100	Proper Root Placement	N/A	N/A	N/A
OG1703	OG0005149.0	OG05963	HORVU3Hr1G057020	Brast01G203500	Brahy.S01G0216900	Brahy.D02G0599500	Bradi2g44900	Intersect	N/A	100	100	Proper Root Placement	N/A	N/A	N/A
OG1704	OG0005150.0	OG07820	HORVU1Hr1G065460	Brast08G111300	Brahy.S08G0118700	Brahy.D02G0341400	Bradi2g24700	Intersect	N/A	100	100	Proper Root Placement	N/A	N/A	N/A
OG1705	OG0005151.0	N/A	HORVU3Hr1G044640	Brast01G263100	Brahy.S01G0270500	Brahy.D02G0189000	Bradi2g13320	Union	Phylogenetic-only	100	100	Proper Root Placement	N/A	N/A	N/A
OG1706	OG0005152.0	N/A	HORVU1Hr1G065290	Brast08G111000	Brahy.S08G0118400	Brahy.D02G0340900	Bradi2g24670	Union	Phylogenetic-only	100	100	Proper Root Placement	N/A	N/A	N/A
OG1707	OG0005153.0	OG06916	HORVU3Hr1G115840	Brast01G005200	Brahy.S01G0006100	Brahy.D02G0835000	Bradi2g62280	Intersect	N/A	100	100	Proper Root Placement	N/A	N/A	N/A
OG1708	OG0005154.0	OG06393	HORVU3Hr1G076680	Brast01G125300	Brahy.S01G0133600	Brahy.D02G0691100	Bradi2g51720	Intersect	N/A	100	100	Proper Root Placement	N/A	N/A	N/A
OG1709	OG0005155.0	N/A	HORVU3Hr1G024610	Brast01G368400	Brahy.S01G0385600	Brahy.D02G0061300	Bradi2g04460	Union	Phylogenetic-only	100	100	Proper Root Placement	N/A	N/A	N/A
OG1710	OG0005156.0	N/A	HORVU3Hr1G047040	Brast01G269200	Brahy.S01G0277600	Brahy.D02G0180800	Bradi2g12810	Union	Phylogenetic-only	100	100	Proper Root Placement	N/A	N/A	N/A
OG1711	OG0005157.0	N/A	HORVU3Hr1G077000	Brast01G123500	Brahy.S01G0131800	Brahy.D02G0693200	Bradi2g51890	Union	Phylogenetic-only	100	100	Proper Root Placement	N/A	N/A	N/A
OG1712	OG0005158.0	OG06864	HORVU3Hr1G108820	Brast01G018400	Brahy.S01G0020100	Brahy.D02G0816500	Bradi2g61076	Intersect	N/A	92	80	Proper Root Placement	N/A	N/A	N/A
OG1713	OG0005159.0	OG05934	HORVU3Hr1G055630	Brast01G212600	Brahy.S01G0227400	Brahy.D02G0587600	Bradi2g43870	Filtered – Root Placement	Root placed on B. distachyon branch	N/A	N/A	Root placed on B. distachyon branch	31	N/A	N/A
OG1714	OG0005160.0	OG07531	HORVU1Hr1G084800	Brast08G031000	Brahy.S08G0032600	Brahy.D02G0238100	Bradi2g17170	Intersect	N/A	100	100	Proper Root Placement	N/A	N/A	N/A
OG1715	OG0005161.0	OG05931	HORVU3Hr1G055550	Brast01G213100	Brahy.S01G0227900	Brahy.D02G0586600	Bradi2g43830	Intersect	N/A	100	100	Proper Root Placement	N/A	N/A	N/A
OG1716	OG0005162.0	OG06969	HORVU3Hr1G002790	Brast01G403300	Brahy.S01G0422900	Brahy.D02G0016600	Bradi2g01370	Intersect	N/A	100	99	Proper Root Placement	N/A	N/A	N/A
OG1717	OG0005163.0	N/A	HORVU3Hr1G011330	Brast01G235000	Brahy.S01G0251900	Brahy.D02G0560200	Bradi2g41973	Union	Phylogenetic-only	100	100	Proper Root Placement	N/A	N/A	N/A
OG1718	OG0005164.0	OG08188	HORVU1Hr1G059050	Brast08G149700	Brahy.S08G0159800	Brahy.D02G0393600	Bradi2g27947	Intersect	N/A	100	100	Proper Root Placement	N/A	N/A	N/A
OG1719	OG0005165.0	OG06745	HORVU3Hr1G093290	Brast01G046900	Brahy.S01G0050900	Brahy.D02G0782900	Bradi2g58640	Intersect	N/A	100	99	Proper Root Placement	N/A	N/A	N/A
OG1720	OG0005166.0	OG08034	HORVU1Hr1G013210	Brast08G228600	Brahy.S08G0247900	Brahy.D02G0504700	Bradi2g37980	Intersect	N/A	100	100	Proper Root Placement	N/A	N/A	N/A
OG1721	OG0005167.0	OG06703	HORVU3Hr1G089020	Brast01G056100	Brahy.S01G0060500	Brahy.D02G0772100	Bradi2g57827	Intersect	N/A	100	100	Proper Root Placement	N/A	N/A	N/A
OG1723	OG0005169.0	OG07800	HORVU1Hr1G073840	Brast08G104300	Brahy.S08G0109900	Brahy.D02G0332800	Bradi2g23900	Intersect	N/A	100	98	Proper Root Placement	N/A	N/A	N/A
OG1724	OG0005170.0	N/A	HORVU3Hr1G080740	Brast01G106400	Brahy.S01G0113100	Brahy.D02G0713300	Bradi2g53420	Union	Phylogenetic-only	100	100	Proper Root Placement	N/A	N/A	N/A
OG1725	OG0005171.0	OG06712	HORVU3Hr1G088780	Brast01G054900	Brahy.S01G0059300	Brahy.D02G0773200	Bradi2g57940	Intersect	N/A	100	100	Proper Root Placement	N/A	N/A	N/A
OG1726	OG0005172.0	N/A	HORVU1Hr1G072530	Brast08G097400	Brahy.S08G0102900	Brahy.D02G0323500	Bradi2g23370	Union	Phylogenetic-only	100	100	Proper Root Placement	N/A	N/A	N/A
OG1727	OG0005173.0	OG06511	HORVU3Hr1G087790	Brast01G100500	Brahy.S01G0106800	Brahy.D02G0720400	Bradi2g53950	Intersect	N/A	100	100	Proper Root Placement	N/A	N/A	N/A
OG1728	OG0005174.0	OG06295	HORVU3Hr1G072800	Brast01G141800	Brahy.S01G0151600	Brahy.D02G0672300	Bradi2g50237	Intersect	N/A	100	100	Proper Root Placement	N/A	N/A	N/A
OG1729	OG0005175.0	OG06566	HORVU3Hr1G085150	Brast01G086000	Brahy.S01G0091600	Brahy.D02G0737400	Bradi2g55230	Intersect	N/A	100	100	Proper Root Placement	N/A	N/A	N/A
OG1730	OG0005176.0	OG08286	HORVU1Hr1G067370	Brast08G075900	Brahy.S08G0078600	Brahy.D02G0292000	Bradi2g21136	Intersect	N/A	100	99	Proper Root Placement	N/A	N/A	N/A
OG1731	OG0005177.0	N/A	HORVU3Hr1G089290	Brast01G279600	Brahy.S01G0288900	Brahy.D02G0169500	Bradi2g11940	Union	Phylogenetic-only	99	100	Proper Root Placement	N/A	N/A	N/A
OG1732	OG0005178.0	N/A	HORVU3Hr1G052570	Brast01G330500	Brahy.S01G0345300	Brahy.D02G0104300	Bradi2g07710	Union	Phylogenetic-only	100	100	Proper Root Placement	N/A	N/A	N/A
OG1733	OG0005179.0	OG07004	HORVU3Hr1G007120	Brast01G393300	Brahy.S01G0412400	Brahy.D02G0028300	Bradi2g02290	Intersect	N/A	100	100	Proper Root Placement	N/A	N/A	N/A
OG1734	OG0005180.0	OG06337	HORVU3Hr1G074310	Brast01G135100	Brahy.S01G0144200	Brahy.D02G0680100	Bradi2g50910	Intersect	N/A	100	100	Proper Root Placement	N/A	N/A	N/A
OG1735	OG0005181.0	N/A	HORVU3Hr1G017940	Brast01G373700	Brahy.S01G0391300	Brahy.D02G0055500	Bradi2g04030	Union	Phylogenetic-only	100	70	Proper Root Placement	N/A	N/A	N/A
OG1736	OG0005182.0	N/A	HORVU1Hr1G074260	Brast08G109900	Brahy.S08G0117300	Brahy.D02G0339700	Bradi2g24400	Union	Phylogenetic-only	100	100	Proper Root Placement	N/A	N/A	N/A
OG1737	OG0005183.0	N/A	HORVU1Hr1G084700	Brast01G095400	Brahy.S01G0101700	Brahy.D02G0726300	Bradi2g54390	Union	Phylogenetic-only	100	99	Proper Root Placement	N/A	N/A	N/A
OG1738	OG0005184.0	OG06446	HORVU3Hr1G078880	Brast01G113900	Brahy.S01G0121800	Brahy.D02G0704500	Bradi2g52760	Intersect	N/A	100	100	Proper Root Placement	N/A	N/A	N/A
OG1739	OG0005185.0	OG05808	HORVU3Hr1G048240	Brast01G246800	Brahy.S01G0440100	Brahy.D02G0548400	Bradi2g41220	Intersect	N/A	100	100	Proper Root Placement	N/A	N/A	N/A
OG1740	OG0005186.0	OG06075	HORVU3Hr1G063250	Brast01G182100	Brahy.S01G0193600	Brahy.D02G0626300	Bradi2g46680	Intersect	N/A	100	100	Proper Root Placement	N/A	N/A	N/A
OG1741	OG0005187.0	OG08252	HORVU1Hr1G064680	Brast08G123300	Brahy.S08G0125600	Brahy.D02G0349900	Bradi2g25280	Intersect	N/A	100	100	Proper Root Placement	N/A	N/A	N/A
OG1742	OG0005188.0	N/A	HORVU1Hr1G074960	Brast08G111800	Brahy.S08G0114000	Brahy.D02G0336600	Bradi2g24120	Union	Phylogenetic-only	100	99	Proper Root Placement	N/A	N/A	N/A
OG1743	OG0005190.0	N/A	HORVU1Hr1G085570	Brast08G028400	Brahy.S08G0029700	Brahy.D02G0234400	Bradi2g16960	Union	Phylogenetic-only	100	100	Proper Root Placement	N/A	N/A	N/A
OG1745	OG0005192.0	OG07437	HORVU1Hr1G091480	Brast08G008800	Brahy.S08G0009500	Brahy.D02G0209600	Bradi2g14920	Intersect	N/A	100	100	Proper Root Placement	N/A	N/A	N/A
OG1746	OG0005193.0	OG06536	HORVU3Hr1G087030	Brast01G095900	Brahy.S01G0102200	Brahy.D02G0725800	Bradi2g54350	Intersect	N/A	100	100	Proper Root Placement	N/A	N/A	N/A
OG1747	OG0005194.0	N/A	HORVU4Hr1G071270	Brast01G246500	Brahy.S01G0439800	Brahy.D02G0548100	Bradi2g41187	Union	Phylogenetic-only	100	100	Proper Root Placement	N/A	N/A	N/A
OG1748	OG0005195.0	N/A	HORVU3Hr1G082580	Brast01G073300	Brahy.S01G0078500	Brahy.D02G0751200	Bradi2g56347	Union	Phylogenetic-only	100	100	Proper Root Placement	N/A	N/A	N/A
OG1749	OG0005196.0	N/A	HORVU4Hr1G038570	Brast01G350600	Brahy.S01G0366100	Brahy.D02G0082800	Bradi2g06080	Union	Phylogenetic-only	100	100	Proper Root Placement	N/A	N/A	N/A
OG1750	OG0005197.0	OG06820	HORVU3Hr1G098160	Brast01G031300	Brahy.S01G0034200	Brahy.D02G0800600	Bradi2g59920	Intersect	N/A	100	99	Proper Root Placement	N/A	N/A	N/A
OG1751	OG0005198.0	N/A	HORVU3Hr1G024650	Brast01G294600	Brahy.S01G0305300	Brahy.D02G0148500	Bradi2g10692	Union	Phylogenetic-only	100	100	Proper Root Placement	N/A	N/A	N/A
OG1752	OG0005199.0	N/A	HORVU3Hr1G019840	Brast01G356300	Brahy.S01G0371300	Brahy.D02G0076100	Bradi2g05590	Union	Phylogenetic-only	100	100	Proper Root Placement	N/A	N/A	N/A
OG1753	OG0005200.0	OG05907	HORVU3Hr1G053620	Brast01G219300	Brahy.S01G0234800	Brahy.D02G0580400	Bradi2g43350	Intersect	N/A	100	100	Proper Root Placement	N/A	N/A	N/A
OG1754	OG0005201.0	OG07095	HORVU3Hr1G023740	Brast01G365800	Brahy.S01G0382700	Brahy.D02G0064100	Bradi2g04680	Intersect	N/A	100	100	Proper Root Placement	N/A	N/A	N/A
OG1755	OG0005202.0	OG05905	HORVU3Hr1G053540	Brast01G219700	Brahy.S01G0235200	Brahy.D02G0580000	Bradi2g43310	Intersect	N/A	100	100	Proper Root Placement	N/A	N/A	N/A
OG1756	OG0005203.0	OG07194	HORVU3Hr1G029200	Brast01G344000	Brahy.S01G0359200	Brahy.D02G0089400	Bradi2g06620	Intersect	N/A	100	100	Proper Root Placement	N/A	N/A	N/A
OG1757	OG0005204.0	N/A	HORVU5Hr1G110440	Brast01G154200	Brahy.S01G0164200	Brahy.D02G0657200	Bradi2g49120	Union	Phylogenetic-only	97	100	Proper Root Placement	N/A	N/A	N/A
OG1758	OG0005205.0	OG06709	HORVU3Hr1G088910	Brast01G055200	Brahy.S01G0059600	Brahy.D02G0772900	Bradi2g57910	Intersect	N/A	100	100	Proper Root Placement	N/A	N/A	N/A
OG1759	OG0005206.0	N/A	HORVU1Hr1G061810	Brast08G126300	Brahy.S08G0133900	Brahy.D02G0361100	Bradi2g25940	Union	Phylogenetic-only	100	99	Proper Root Placement	N/A	N/A	N/A
OG1760	OG0005207.0	OG07920	HORVU1Hr1G023320	Brast08G196500	Brahy.S08G0214500	Brahy.D02G0455600	Bradi2g34900	Intersect	N/A	100	100	Proper Root Placement	N/A	N/A	N/A
OG1761	OG0005208.0	OG07975	HORVU1Hr1G019290	Brast08G211400	Brahy.S08G0230200	Brahy.D02G0479100	Bradi2g36380	Intersect	N/A	100	100	Proper Root Placement	N/A	N/A	N/A
OG1762	OG0005209.0	N/A	HORVU2Hr1G012440	Brast01G279900	Brahy.S01G0289200	Brahy.D02G0168800	Bradi2g11900	Union	Phylogenetic-only	100	98	Proper Root Placement	N/A	N/A	N/A
OG1763	OG0005210.0	N/A	HORVU1Hr1G073900	Brast08G105300	Brahy.S08G0111100	Brahy.D02G0333800	Bradi2g23967	Union	Phylogenetic-only	100	99	Proper Root Placement	N/A	N/A	N/A
OG1764	OG0005211.0	OG06730	HORVU3Hr1G092580	Brast01G051000	Brahy.S01G0055200	Brahy.D02G0778300	Bradi2g58310	Intersect	N/A	100	100	Proper Root Placement	N/A	N/A	N/A
OG1765	OG0005212.0	OG06141	HORVU3Hr1G066850	Brast01G168500	Brahy.S01G0179500	Brahy.D02G0641400	Bradi2g47880	Intersect	N/A	100	89	Proper Root Placement	N/A	N/A	N/A
OG1766	OG0005213.0	N/A	HORVU1Hr1G074030	Brast08G105600	Brahy.S08G0111600	Brahy.D02G0334100	Bradi2g23996	Union	Phylogenetic-only	100	100	Proper Root Placement	N/A	N/A	N/A
OG1767	OG0005214.0	N/A	HORVU3Hr1G046600	Brast01G263700	Brahy.S01G0271400	Brahy.D02G0188000	Bradi2g13251	Union	Phylogenetic-only	100	99	Proper Root Placement	N/A	N/A	N/A
OG1768	OG0005215.0	N/A	HORVU3Hr1G031890	Brast01G327500	Brahy.S01G0342200	Brahy.D02G0108000	Bradi2g07970	Union	Phylogenetic-only	100	100	Proper Root Placement	N/A	N/A	N/A
OG1769	OG0005216.0	N/A	HORVU1Hr1G004720	Brast01G245100	Brahy.S01G0438300	Brahy.D02G0546600	Bradi2g41060	Union	Phylogenetic-only	100	100	Proper Root Placement	N/A	N/A	N/A
OG1770	OG0005217.0	OG07854	HORVU1Hr1G027700	Brast08G181200	Brahy.S08G0197500	Brahy.D02G0439000	Bradi2g33540	Intersect	N/A	100	99	Proper Root Placement	N/A	N/A	N/A
OG1771	OG0005218.0	N/A	HORVU3Hr1G051430	Brast01G230000	Brahy.S01G0246300	Brahy.D02G0566600	Bradi2g42430	Union	Phylogenetic-only	100	100	Proper Root Placement	N/A	N/A	N/A
OG1772	OG0005219.0	OG07884	HORVU1Hr1G025280	Brast08G189000	Brahy.S08G0206200	Brahy.D02G0447400	Bradi2g34314	Intersect	N/A	100	100	Proper Root Placement	N/A	N/A	N/A
OG1773	OG0005220.0	OG07399	HORVU1Hr1G095230	Brast08G001200	Brahy.S08G0001700	Brahy.D02G0198600	Bradi2g14160	Intersect	N/A	100	100	Proper Root Placement	N/A	N/A	N/A
OG1774	OG0005221.0	OG07229	HORVU3Hr1G030600	Brast01G333900	Brahy.S01G0348900	Brahy.D02G0100400	Bradi2g07430	Intersect	N/A	100	100	Proper Root Placement	N/A	N/A	N/A
OG1775	OG0005222.0	OG07306	HORVU3Hr1G034240	Brast01G316800	Brahy.S01G0331100	Brahy.D02G0121200	Bradi2g08840	Intersect	N/A	100	98	Proper Root Placement	N/A	N/A	N/A
OG1776	OG0005223.0	OG06403	HORVU3Hr1G077030	Brast01G123700	Brahy.S01G0132000	Brahy.D02G0693000	Bradi2g51870	Intersect	N/A	100	100	Proper Root Placement	N/A	N/A	N/A
OG1777	OG0005224.0	OG07896	HORVU1Hr1G024490	Brast08G191600	Brahy.S08G0209200	Brahy.D02G0450600	Bradi2g34520	Intersect	N/A	100	100	Proper Root Placement	N/A	N/A	N/A
OG1779	OG0005226.0	OG07841	HORVU1Hr1G064420	Brast08G117200	Brahy.S08G0124300	Brahy.D02G0348700	Bradi2g25180	Intersect	N/A	100	100	Proper Root Placement	N/A	N/A	N/A
OG1780	OG0005227.0	N/A	HORVU3Hr1G031590	Brast01G329200	Brahy.S01G0343900	Brahy.D02G0105500	Bradi2g07795	Union	Phylogenetic-only	100	100	Proper Root Placement	N/A	N/A	N/A
OG1781	OG0005228.0	OG06740	HORVU3Hr1G092940	Brast01G048400	Brahy.S01G0052400	Brahy.D02G0781000	Bradi2g58507	Intersect	N/A	91	100	Proper Root Placement	N/A	N/A	N/A
OG1782	OG0005229.0	OG05915	HORVU3Hr1G054160	Brast01G216500	Brahy.S01G0231700	Brahy.D02G0583100	Bradi2g43570	Intersect	N/A	100	100	Proper Root Placement	N/A	N/A	N/A
OG1783	OG0005230.0	N/A	HORVU1Hr1G081140	Brast08G049700	Brahy.S08G0052200	Brahy.D02G0262400	Bradi2g18920	Filtered – Root Placement	Root placed on B. hybridum S branch	N/A	100	Root placed on B. hybridum S branch	13	N/A	N/A
OG1784	OG0005231.0	OG07226	HORVU3Hr1G030350	Brast01G334400	Brahy.S01G0349400	Brahy.D02G0099700	Bradi2g07380	Intersect	N/A	96	88	Proper Root Placement	N/A	N/A	N/A
OG1785	OG0005233.0	OG07564	HORVU1Hr1G078490	Brast08G038000	Brahy.S08G0039900	Brahy.D02G0246900	Bradi2g17790	Intersect	N/A	100	100	Proper Root Placement	N/A	N/A	N/A
OG1786	OG0005234.0	OG06821	HORVU3Hr1G098170	Brast01G031200	Brahy.S01G0034100	Brahy.D02G0800700	Bradi2g59930	Intersect	N/A	100	100	Proper Root Placement	N/A	N/A	N/A
OG1787	OG0005235.0	OG06390	HORVU3Hr1G076430	Brast01G126200	Brahy.S01G0134600	Brahy.D02G0690300	Bradi2g51680	Intersect	N/A	100	99	Proper Root Placement	N/A	N/A	N/A
OG1788	OG0005236.0	OG06068	HORVU3Hr1G062620	Brast01G183400	Brahy.S01G0194900	Brahy.D02G0624800	Bradi2g46590	Intersect	N/A	100	99	Proper Root Placement	N/A	N/A	N/A
OG1789	OG0005237.0	OG05803	HORVU3Hr1G047530	Brast01G243900	Brahy.S01G0437100	Brahy.D02G0545200	Bradi2g40942	Intersect	N/A	100	100	Proper Root Placement	N/A	N/A	N/A
OG1790	OG0005238.0	N/A	HORVU3Hr1G081300	Brast01G103600	Brahy.S01G0110300	Brahy.D02G0717100	Bradi2g53650	Union	Phylogenetic-only	100	100	Proper Root Placement	N/A	N/A	N/A
OG1791	OG0005239.0	OG07072	HORVU3Hr1G016940	Brast01G371100	Brahy.S01G0388600	Brahy.D02G0058200	Bradi2g04252	Intersect	N/A	99	100	Proper Root Placement	N/A	N/A	N/A
OG1792	OG0005240.0	OG07488	HORVU1Hr1G088590	Brast08G021800	Brahy.S08G0022600	Brahy.D02G0225600	Bradi2g16350	Intersect	N/A	100	100	Proper Root Placement	N/A	N/A	N/A
OG1793	OG0005241.0	N/A	HORVU1Hr1G089530	Brast08G019200	Brahy.S08G0019900	Brahy.D02G0222800	Bradi2g16100	Union	Phylogenetic-only	100	100	Proper Root Placement	N/A	N/A	N/A
OG1794	OG0005242.0	OG06357	HORVU3Hr1G075160	Brast01G131400	Brahy.S01G0140100	Brahy.D02G0684500	Bradi2g51247	Filtered – Root Placement	Root placed on B. hybridum D branch	N/A	N/A	Root placed on B. hybridum D branch	43	N/A	N/A
OG1795	OG0005243.0	OG06254	HORVU3Hr1G071370	Brast01G147600	Brahy.S01G0157500	Brahy.D02G0665500	Bradi2g49767	Intersect	N/A	100	100	Proper Root Placement	N/A	N/A	N/A
OG1796	OG0005244.0	OG07846	HORVU1Hr1G028270	Brast08G179000	Brahy.S08G0195200	Brahy.D02G0436200	Bradi2g33340	Intersect	N/A	100	100	Proper Root Placement	N/A	N/A	N/A
OG1797	OG0005245.0	OG06415	HORVU3Hr1G077540	Brast01G121500	Brahy.S01G0129400	Brahy.D02G0695600	Bradi2g52070	Intersect	N/A	99	99	Proper Root Placement	N/A	N/A	N/A
OG1798	OG0005246.0	OG05824	HORVU3Hr1G039540	Brast01G297700	Brahy.S01G0306400	Brahy.D02G0147600	Bradi2g10650	Intersect	N/A	100	100	Proper Root Placement	N/A	N/A	N/A
OG1799	OG0005247.0	OG08315	HORVU1Hr1G005390	Brast08G237900	Brahy.S08G0258400	Brahy.D02G0491900	Bradi2g37130	Intersect	N/A	100	100	Proper Root Placement	N/A	N/A	N/A
OG1800	OG0005248.0	N/A	HORVU3Hr1G020020	Brast01G357100	Brahy.S01G0370600	Brahy.D02G0075400	Bradi2g05530	Union	Phylogenetic-only	100	100	Proper Root Placement	N/A	N/A	N/A
OG1801	OG0005249.0	OG08213	HORVU1Hr1G061360	Brast08G125100	Brahy.S08G0132600	Brahy.D02G0359600	Bradi2g25837	Intersect	N/A	100	99	Proper Root Placement	N/A	N/A	N/A
OG1802	OG0005250.0	N/A	HORVU3Hr1G092820	Brast01G285400	Brahy.S01G0295200	Brahy.D02G0161900	Bradi2g11430	Union	Phylogenetic-only	100	100	Proper Root Placement	N/A	N/A	N/A
OG1803	OG0005251.0	OG07263	HORVU3Hr1G057390	Brast01G326700	Brahy.S01G0341400	Brahy.D02G0109200	Bradi2g08040	Intersect	N/A	87	100	Proper Root Placement	N/A	N/A	N/A
OG1804	OG0005252.0	N/A	HORVU6Hr1G075510	Brast01G250700	Brahy.S01G0253200	Brahy.D02G0540400	Bradi2g40590	Union	Phylogenetic-only	100	100	Proper Root Placement	N/A	N/A	N/A
OG1805	OG0005253.0	OG07172	HORVU3Hr1G026880	Brast01G348900	Brahy.S01G0364100	Brahy.D02G0084700	Bradi2g06250	Intersect	N/A	98	94	Proper Root Placement	N/A	N/A	N/A
OG1806	OG0005254.0	OG07643	HORVU1Hr1G076490	Brast08G059000	Brahy.S08G0062000	Brahy.D02G0273500	Bradi2g19720	Intersect	N/A	100	100	Proper Root Placement	N/A	N/A	N/A
OG1807	OG0005255.0	OG07443	HORVU1Hr1G091830	Brast08G010600	Brahy.S08G0011500	Brahy.D02G0212000	Bradi2g15280	Intersect	N/A	100	100	Proper Root Placement	N/A	N/A	N/A
OG1808	OG0005256.0	N/A	HORVU7Hr1G008720	Brast01G027500	Brahy.S01G0030200	Brahy.D02G0806300	Bradi2g60350	Union	Phylogenetic-only	100	92	Proper Root Placement	N/A	N/A	N/A
OG1809	OG0005257.0	N/A	HORVU3Hr1G015010	Brast08G222400	Brahy.S08G0241300	Brahy.D02G0494800	Bradi2g37360	Union	Phylogenetic-only	100	100	Proper Root Placement	N/A	N/A	N/A
OG1810	OG0005258.0	OG08194	HORVU1Hr1G059450	Brast08G152300	Brahy.S08G0162400	Brahy.D02G0396500	Bradi2g28110	Intersect	N/A	100	90	Proper Root Placement	N/A	N/A	N/A
OG1811	OG0005259.0	OG06471	HORVU3Hr1G079870	Brast01G109600	Brahy.S01G0117200	Brahy.D02G0710000	Bradi2g53150	Intersect	N/A	100	99	Proper Root Placement	N/A	N/A	N/A
OG1812	OG0005260.0	OG06887	HORVU3Hr1G111930	Brast01G013100	Brahy.S01G0014200	Brahy.D02G0824000	Bradi2g61580	Intersect	N/A	100	100	Proper Root Placement	N/A	N/A	N/A
OG1813	OG0005261.0	N/A	HORVU4Hr1G085250	Brast08G168200	Brahy.S08G0183000	Brahy.D02G0419600	Bradi2g31800	Union	Phylogenetic-only	100	98	Proper Root Placement	N/A	N/A	N/A
OG1814	OG0005262.0	OG07948	HORVU1Hr1G021690	Brast08G204300	Brahy.S08G0222200	Brahy.D02G0468000	Bradi2g35690	Intersect	N/A	100	100	Proper Root Placement	N/A	N/A	N/A
OG1815	OG0005263.0	OG07158	HORVU3Hr1G018850	Brast01G351600	Brahy.S01G0367400	Brahy.D02G0081800	Bradi2g05990	Intersect	N/A	100	100	Proper Root Placement	N/A	N/A	N/A
OG1816	OG0005264.0	N/A	HORVU4Hr1G086500	Brast01G269300	Brahy.S01G0277800	Brahy.D02G0180600	Bradi2g12790	Union	Phylogenetic-only	100	100	Proper Root Placement	N/A	N/A	N/A
OG1817	OG0005265.0	OG08152	HORVU1Hr1G057600	Brast08G140300	Brahy.S08G0148900	Brahy.D02G0381800	Bradi2g27097	Intersect	N/A	100	100	Proper Root Placement	N/A	N/A	N/A
OG1818	OG0005266.0	N/A	HORVU3Hr1G073100	Brast01G139800	Brahy.S01G0149300	Brahy.D02G0674800	Bradi2g50440	Union	Phylogenetic-only	100	100	Proper Root Placement	N/A	N/A	N/A
OG1819	OG0005267.0	OG08046	HORVU1Hr1G015000	Brast08G232100	Brahy.S08G0251400	Brahy.D02G0508600	Bradi2g38237	Intersect	N/A	100	100	Proper Root Placement	N/A	N/A	N/A
OG1820	OG0005268.0	N/A	HORVU3Hr1G004050	Brast01G397400	Brahy.S01G0416800	Brahy.D02G0024200	Bradi2g01960	Union	Phylogenetic-only	100	100	Proper Root Placement	N/A	N/A	N/A
OG1821	OG0005269.0	OG07459	HORVU1Hr1G090910	Brast08G014500	Brahy.S08G0015300	Brahy.D02G0216900	Bradi2g15670	Intersect	N/A	100	98	Proper Root Placement	N/A	N/A	N/A
OG1822	OG0005270.0	OG07624	HORVU1Hr1G075580	Brast08G054900	Brahy.S08G0057700	Brahy.D02G0268200	Bradi2g19350	Intersect	N/A	97	99	Proper Root Placement	N/A	N/A	N/A
OG1823	OG0005271.0	OG07665	HORVU1Hr1G077170	Brast08G063300	Brahy.S08G0066600	Brahy.D02G0279400	Bradi2g20100	Intersect	N/A	99	100	Proper Root Placement	N/A	N/A	N/A
OG1825	OG0005273.0	OG06282	HORVU3Hr1G072350	Brast01G143700	Brahy.S01G0153600	Brahy.D02G0669900	Bradi2g50100	Intersect	N/A	100	100	Proper Root Placement	N/A	N/A	N/A
OG1826	OG0005274.0	OG06973	HORVU3Hr1G006200	Brast01G401800	Brahy.S01G0421400	Brahy.D02G0018400	Bradi2g01530	Intersect	N/A	100	70	Proper Root Placement	N/A	N/A	N/A
OG1827	OG0005275.0	N/A	HORVU4Hr1G027400	Brast08G137000	Brahy.S08G0145500	Brahy.D02G0378100	Bradi2g26850	Union	Phylogenetic-only	100	100	Proper Root Placement	N/A	N/A	N/A
OG1828	OG0005276.0	OG06363	HORVU3Hr1G075330	Brast01G130200	Brahy.S01G0138700	Brahy.D02G0685900	Bradi2g51340	Intersect	N/A	100	100	Proper Root Placement	N/A	N/A	N/A
OG1829	OG0005277.0	N/A	HORVU4Hr1G003190	Brast08G219700	Brahy.S08G0238500	Brahy.D02G0490400	Bradi2g37030	Union	Phylogenetic-only	100	100	Proper Root Placement	N/A	N/A	N/A
OG1830	OG0005278.0	OG07760	HORVU1Hr1G070580	Brast08G089100	Brahy.S08G0094100	Brahy.D02G0311400	Bradi2g22610	Intersect	N/A	100	100	Proper Root Placement	N/A	N/A	N/A
OG1831	OG0005279.0	OG07040	HORVU3Hr1G014080	Brast01G380200	Brahy.S01G0398500	Brahy.D02G0047900	Bradi2g03437	Intersect	N/A	100	100	Proper Root Placement	N/A	N/A	N/A
OG1832	OG0005280.0	OG06890	HORVU3Hr1G112450	Brast01G012300	Brahy.S01G0013400	Brahy.D02G0824800	Bradi2g61657	Intersect	N/A	100	91	Proper Root Placement	N/A	N/A	N/A
OG1833	OG0005281.0	OG06448	HORVU3Hr1G078930	Brast01G113600	Brahy.S01G0121500	Brahy.D02G0704800	Bradi2g52777	Intersect	N/A	100	75	Proper Root Placement	N/A	N/A	N/A
OG1834	OG0005282.0	OG07405	HORVU1Hr1G095010	Brast08G002500	Brahy.S08G0003300	Brahy.D02G0200000	Bradi2g14280	Intersect	N/A	100	100	Proper Root Placement	N/A	N/A	N/A
OG1835	OG0005283.0	OG06328	HORVU3Hr1G074120	Brast01G136400	Brahy.S01G0145500	Brahy.D02G0678600	Bradi2g50770	Intersect	N/A	100	100	Proper Root Placement	N/A	N/A	N/A
OG1836	OG0005284.0	OG06286	HORVU3Hr1G072520	Brast01G142900	Brahy.S01G0152800	Brahy.D02G0671100	Bradi2g50145	Intersect	N/A	100	100	Proper Root Placement	N/A	N/A	N/A
OG1837	OG0005285.0	OG06159	HORVU3Hr1G067440	Brast01G166100	Brahy.S01G0177100	Brahy.D02G0643900	Bradi2g48082	Intersect	N/A	100	100	Proper Root Placement	N/A	N/A	N/A
OG1838	OG0005286.0	N/A	HORVU3Hr1G084530	Brast01G083800	Brahy.S01G0089300	Brahy.D02G0740300	Bradi2g55450	Union	Phylogenetic-only	100	100	Proper Root Placement	N/A	N/A	N/A
OG1839	OG0005287.0	N/A	HORVU1Hr1G029180	Brast08G169500	Brahy.S08G0192000	Brahy.D02G0432900	Bradi2g33100	Union	Phylogenetic-only	100	90	Proper Root Placement	N/A	N/A	N/A
OG1840	OG0005288.0	N/A	HORVU3Hr1G064110	Brast01G178700	Brahy.S01G0190200	Brahy.D02G0630000	Bradi2g47000	Union	Phylogenetic-only	50	74	Proper Root Placement	N/A	N/A	N/A
OG1841	OG0005289.0	OG06238	HORVU3Hr1G070910	Brast01G149500	Brahy.S01G0159500	Brahy.D02G0663200	Bradi2g49580	Intersect	N/A	100	100	Proper Root Placement	N/A	N/A	N/A
OG1842	OG0005290.0	OG07533	HORVU1Hr1G084720	Brast08G031200	Brahy.S08G0032800	Brahy.D02G0238300	Bradi2g17183	Intersect	N/A	100	100	Proper Root Placement	N/A	N/A	N/A
OG1843	OG0005291.0	N/A	HORVU3Hr1G049470	Brast01G245000	Brahy.S01G0438200	Brahy.D02G0546500	Bradi2g41050	Union	Phylogenetic-only	100	100	Proper Root Placement	N/A	N/A	N/A
OG1844	OG0005292.0	OG08024	HORVU1Hr1G011840	Brast08G227200	Brahy.S08G0246400	Brahy.D02G0502900	Bradi2g37817	Intersect	N/A	100	100	Proper Root Placement	N/A	N/A	N/A
OG1845	OG0005293.0	OG06347	HORVU3Hr1G074730	Brast01G133500	Brahy.S01G0142200	Brahy.D02G0681900	Bradi2g51050	Intersect	N/A	100	100	Proper Root Placement	N/A	N/A	N/A
OG1846	OG0005294.0	N/A	HORVU3Hr1G049900	Brast01G238500	Brahy.S01G0446000	Brahy.D02G0554300	Bradi2g41630	Union	Phylogenetic-only	100	100	Proper Root Placement	N/A	N/A	N/A
OG1847	OG0005295.0	OG07764	HORVU1Hr1G070640	Brast08G089600	Brahy.S08G0094700	Brahy.D02G0312000	Bradi2g22650	Intersect	N/A	100	100	Proper Root Placement	N/A	N/A	N/A
OG1848	OG0005296.0	OG07009	HORVU3Hr1G008400	Brast01G389300	Brahy.S01G0408200	Brahy.D02G0032800	Bradi2g02590	Intersect	N/A	100	95	Proper Root Placement	N/A	N/A	N/A
OG1849	OG0005297.0	OG06981	HORVU3Hr1G004440	Brast01G399000	Brahy.S01G0418300	Brahy.D02G0022500	Bradi2g01810	Intersect	N/A	98	100	Proper Root Placement	N/A	N/A	N/A
OG1850	OG0005298.0	N/A	HORVU1Hr1G073870	Brast08G104100	Brahy.S08G0109700	Brahy.D02G0332600	Bradi2g23890	Union	Phylogenetic-only	100	94	Proper Root Placement	N/A	N/A	N/A
OG1851	OG0005299.0	N/A	HORVU6Hr1G025790	Brast01G228100	Brahy.S01G0243800	Brahy.D02G0568600	Bradi2g42607	Union	Phylogenetic-only	100	100	Proper Root Placement	N/A	N/A	N/A
OG1852	OG0005300.0	OG07491	HORVU1Hr1G088280	Brast08G022700	Brahy.S08G0023700	Brahy.D02G0226300	Bradi2g16388	Intersect	N/A	97	100	Proper Root Placement	N/A	N/A	N/A
OG1853	OG0005301.0	OG07222	HORVU3Hr1G030010	Brast01G335700	Brahy.S01G0350800	Brahy.D02G0097900	Bradi2g07266	Intersect	N/A	100	100	Proper Root Placement	N/A	N/A	N/A
OG1854	OG0005302.0	OG06644	HORVU3Hr1G091000	Brast01G066500	Brahy.S01G0071500	Brahy.D02G0760100	Bradi2g57000	Intersect	N/A	100	100	Proper Root Placement	N/A	N/A	N/A
OG1855	OG0005303.0	OG06521	HORVU3Hr1G087680	Brast01G099400	Brahy.S01G0105700	Brahy.D02G0721900	Bradi2g54047	Intersect	N/A	100	100	Proper Root Placement	N/A	N/A	N/A
OG1856	OG0005304.0	OG07874	HORVU1Hr1G026140	Brast08G186600	Brahy.S08G0203800	Brahy.D02G0445300	Bradi2g34156	Intersect	N/A	80	90	Proper Root Placement	N/A	N/A	N/A
OG1857	OG0005305.0	N/A	HORVU6Hr1G087300	Brast01G135600	Brahy.S01G0144700	Brahy.D02G0679500	Bradi2g50850	Union	Phylogenetic-only	100	97	Proper Root Placement	N/A	N/A	N/A
OG1858	OG0005306.0	OG07048	HORVU3Hr1G015060	Brast01G377400	Brahy.S01G0395400	Brahy.D02G0051300	Bradi2g03710	Intersect	N/A	100	100	Proper Root Placement	N/A	N/A	N/A
OG1859	OG0005307.0	OG06892	HORVU3Hr1G112590	Brast01G011900	Brahy.S01G0013000	Brahy.D02G0826400	Bradi2g61710	Intersect	N/A	99	99	Proper Root Placement	N/A	N/A	N/A
OG1860	OG0005308.0	N/A	HORVU2Hr1G045560	Brast01G158400	Brahy.S01G0169000	Brahy.D02G0651700	Bradi2g48700	Union	Phylogenetic-only	100	100	Proper Root Placement	N/A	N/A	N/A
OG1861	OG0005309.0	OG06875	HORVU3Hr1G110430	Brast01G015400	Brahy.S01G0016500	Brahy.D02G0820800	Bradi2g61360	Intersect	N/A	100	100	Proper Root Placement	N/A	N/A	N/A
[truncated: 12,749 more rows]

## Sheet: Table S9
Table S9. Chenopodium single-copy orthologous groups from phylogenetic and syntenic data sets.
[truncated: 9,095 more rows]

[truncated: 4 more sheets: Table S10, Table S11, Table S12, Table S13]
